# Supplementary material for: Transcriptome and Metabolome Profiling Provide New Insights into Disuse Muscle Atrophy in Chicken: The Potential Role of Fast-Twitch Muscle Fibers
Source: Int J Mol Sci. 2024 Mar 20;25(6):3516. doi: 10.3390/ijms25063516 (PMC10971063; doi:10.3390/ijms25063516)
Supplement: Supplementary file 1 [file ijms-25-03516-s001.zip › Table S10.xlsx]

## Sheet: 2WR_vs_2WL.Integrated.KEGG.enri
Pathway definition	Number of DEGs	Number of DEMs
Neuroactive ligand-receptor interaction	6	2
Carbon metabolism	3	3
Pyrimidine metabolism	3	2
Fatty acid metabolism	3	1
Fatty acid degradation	3	1
ABC transporters	2	4
Drug metabolism - other enzymes	2	3
Biosynthesis of amino acids	2	3
Alanine, aspartate and glutamate metabolism	2	2
Purine metabolism	1	3

## Sheet: 4WR_vs_4WL.Integrated.KEGG.enri
Pathway definition	Number of DEGs	Number of DEMs
Endocytosis	8	2
Autophagy - animal	7	2
Citrate cycle (TCA cycle)	7	2
Purine metabolism	7	10
Valine, leucine and isoleucine degradation	6	1
Biosynthesis of amino acids	5	4
Glycerophospholipid metabolism	5	2
Pyruvate metabolism	5	1
Glyoxylate and dicarboxylate metabolism	5	1
Fatty acid metabolism	5	1
