# Supplementary material for: Transcriptome and Metabolome Profiling Provide New Insights into Disuse Muscle Atrophy in Chicken: The Potential Role of Fast-Twitch Muscle Fibers
Source: Int J Mol Sci. 2024 Mar 20;25(6):3516. doi: 10.3390/ijms25063516 (PMC10971063; doi:10.3390/ijms25063516)
Supplement: Supplementary file 1 [file ijms-25-03516-s001.zip › Table S11.xlsx]

## Sheet: 2W-R_vs_2W-L.venn
Overlapping KEGG Pathways for DEGs and DAMs in gastrocnemius muscle between the 2W-R group and 2W-L group.
ko04080
ko00071
ko01212
ko00240
ko00983
ko00250
ko00051
ko00360
ko00640
ko04140
ko00130
ko00650
ko00480
ko04974
ko00380
ko00260
ko04144
ko00620
ko00280
ko00630
ko00900
ko00980
ko00310

## Sheet: 4W-R_vs_4W-L.venn
Overlapping KEGG Pathways for DEGs and DAMs in gastrocnemius muscle between the 4W-R group and 4W-L group.
ko00230
ko01230
ko00760
ko00380
ko02010
