# Supplementary material for: Transcriptome and Metabolome Profiling Provide New Insights into Disuse Muscle Atrophy in Chicken: The Potential Role of Fast-Twitch Muscle Fibers
Source: Int J Mol Sci. 2024 Mar 20;25(6):3516. doi: 10.3390/ijms25063516 (PMC10971063; doi:10.3390/ijms25063516)
Supplement: Supplementary file 1 [file ijms-25-03516-s001.zip › Table S2.xlsx]

## Sheet: AllSample_GC_Q.stat
The information of sequencing data
#SampleID	CleanReads	CleanBases	GC(%)	Q20(%)	Q30(%)
2W-L1	19929654	5963968920	52.39	95.98	89.87
2W-L2	22151419	6626497622	51.93	96.51	90.91
2W-L3	21541369	6447968608	52.61	96.12	90.14
2W-L4	21429833	6413367094	51.58	96.13	90.17
4W-L1	26341095	7881626546	52.2	96.09	90.09
4W-L2	19507036	5835835858	51.99	96.24	90.45
4W-L3	20588436	6161413804	51.2	96.24	90.38
4W-L4	21415924	6409538694	52.08	96.21	90.38
C1	21544645	6446281984	51.6	96.17	90.24
C2	22038207	6594593964	51.78	95.89	89.67
C3	25795604	7717958136	51.76	96.15	90.22
C4	24667229	7380500390	51.68	96.12	90.14
2W-R1	19967469	5974379096	52.1	96.33	90.59
2W-R2	19459627	5823767384	51.87	95.35	88.58
2W-R3	22399578	6703311726	52.02	96.14	90.18
2W-R4	21419329	6409429380	51.99	95.97	89.84
4W-R1	20699969	6194159960	51.85	96.1	90.14
4W-R2	22013921	6583492476	51.98	96.57	91.11
4W-R3	20758462	6212204798	52.07	96.26	90.42
4W-R4	23311347	6975127118	51.44	96.04	89.95
