# Supplementary material for: Transcriptome and Metabolome Profiling Provide New Insights into Disuse Muscle Atrophy in Chicken: The Potential Role of Fast-Twitch Muscle Fibers
Source: Int J Mol Sci. 2024 Mar 20;25(6):3516. doi: 10.3390/ijms25063516 (PMC10971063; doi:10.3390/ijms25063516)
Supplement: Supplementary file 1 [file ijms-25-03516-s001.zip › Table S3.xlsx]

## Sheet: Mappedstat
Genome alignment statistical of clean reads.
Sample	Total Reads	Mapped Reads	Uniq Mapped Reads	Multiple Map Reads	Reads Map to '+'	Reads Map to '-'
2W-L1	39859308	34,223,891 (85.86%)	32,819,883 (82.34%)	1,404,008 (3.52%)	18,089,787 (45.38%)	18,183,161 (45.62%)
2W-L2	44302838	38,485,921 (86.87%)	36,950,163 (83.40%)	1,535,758 (3.47%)	20,314,544 (45.85%)	20,391,899 (46.03%)
2W-L3	43082738	37,511,875 (87.07%)	35,954,465 (83.45%)	1,557,410 (3.61%)	19,791,317 (45.94%)	19,974,287 (46.36%)
2W-L4	42859666	37,833,094 (88.27%)	36,052,897 (84.12%)	1,780,197 (4.15%)	20,158,388 (47.03%)	20,275,277 (47.31%)
4W-L1	52682190	45,585,427 (86.53%)	43,668,856 (82.89%)	1,916,571 (3.64%)	24,140,005 (45.82%)	24,232,481 (46.00%)
4W-L2	39014072	33,942,270 (87.00%)	32,540,780 (83.41%)	1,401,490 (3.59%)	17,931,267 (45.96%)	18,007,847 (46.16%)
4W-L3	41176872	36,823,886 (89.43%)	35,574,013 (86.39%)	1,249,873 (3.04%)	19,279,171 (46.82%)	19,352,284 (47.00%)
4W-L4	42831848	37,136,722 (86.70%)	35,595,027 (83.10%)	1,541,695 (3.60%)	19,611,139 (45.79%)	19,754,983 (46.12%)
C1	43089290	37,977,316 (88.14%)	36,812,133 (85.43%)	1,165,183 (2.70%)	19,768,970 (45.88%)	19,843,705 (46.05%)
C2	44076414	38,712,167 (87.83%)	37,425,464 (84.91%)	1,286,703 (2.92%)	20,243,977 (45.93%)	20,317,177 (46.10%)
C3	51591208	44,819,293 (86.87%)	43,263,310 (83.86%)	1,555,983 (3.02%)	23,460,362 (45.47%)	23,573,156 (45.69%)
C4	49334458	43,494,514 (88.16%)	42,202,128 (85.54%)	1,292,386 (2.62%)	22,600,597 (45.81%)	22,697,574 (46.01%)
2W-R1	39934938	34,730,039 (86.97%)	33,506,665 (83.90%)	1,223,374 (3.06%)	18,196,571 (45.57%)	18,272,775 (45.76%)
2W-R2	38919254	33,548,320 (86.20%)	32,288,541 (82.96%)	1,259,779 (3.24%)	17,631,796 (45.30%)	17,745,555 (45.60%)
2W-R3	44799156	39,326,685 (87.78%)	37,956,681 (84.73%)	1,370,004 (3.06%)	20,594,889 (45.97%)	20,697,700 (46.20%)
2W-R4	42838658	37,457,857 (87.44%)	35,988,773 (84.01%)	1,469,084 (3.43%)	19,756,182 (46.12%)	19,842,106 (46.32%)
4W-R1	41399938	35,936,233 (86.80%)	34,590,559 (83.55%)	1,345,674 (3.25%)	18,902,221 (45.66%)	18,972,930 (45.83%)
4W-R2	44027842	38,358,633 (87.12%)	36,968,195 (83.97%)	1,390,438 (3.16%)	20,140,894 (45.75%)	20,220,679 (45.93%)
4W-R3	41516924	36,289,710 (87.41%)	34,973,709 (84.24%)	1,316,001 (3.17%)	19,056,813 (45.90%)	19,107,609 (46.02%)
4W-R4	46622694	41,075,507 (88.10%)	39,584,098 (84.90%)	1,491,409 (3.20%)	21,564,863 (46.25%)	21,644,619 (46.43%)
