# Supplementary material for: Transcriptome and Metabolome Profiling Provide New Insights into Disuse Muscle Atrophy in Chicken: The Potential Role of Fast-Twitch Muscle Fibers
Source: Int J Mol Sci. 2024 Mar 20;25(6):3516. doi: 10.3390/ijms25063516 (PMC10971063; doi:10.3390/ijms25063516)
Supplement: Supplementary file 1 [file ijms-25-03516-s001.zip › Table S4.xlsx]

## Sheet: 2W-R_vs_2W-L.DEG.final
Differential expression analysis of mRNAs in gastrocnemius muscle between the 2W-R group and 2W-L group.
#ID	2WR3_Count	2WR2_Count	2WR4_Count	2WR1_Count	2WL2_Count	2WL1_Count	2WL4_Count	2WL3_Count	2WR3_FPKM	2WR2_FPKM	2WR4_FPKM	2WR1_FPKM	2WL2_FPKM	2WL1_FPKM	2WL4_FPKM	2WL3_FPKM	Pvalue	log2FC	regulated
ENSGALG00000011221	1319	744	702	909	638	492	295	428	16.6347	11.2286	9.46433	13.1505	8.34239	7.16988	3.79643	5.5583	0.000952357	-0.797309	down
ENSGALG00000014463	154749	136648	135983	98416	159454	142177	258510	206076	1453.89	1536.95	1366.91	1061.07	1552.7	1545.22	2481.74	1994	0.00059	0.73976	up
ENSGALG00000020260	2690	1217	1260	2346	1130	1123	649	1080	32.9739	17.8495	16.5217	33.0007	14.3568	15.924	8.12004	13.6291	0.00815079	-0.717591	down
NewGene_3942	387	229	277	180	154	126	89	82	4.58494	2.56768	3.62751	2.86677	1.99609	1.66332	1.18995	0.910429	9.56194e-05	-1.04823	down
NewGene_363	139	88	93	56	113	131	659	300	2.06667	1.56644	1.48662	0.953309	1.83457	2.30951	12.342	4.65175	0.000132106	1.91027	up
ENSGALG00000044985	831	374	364	440	249	283	122	246	9.66061	5.22227	4.54869	5.89229	2.99944	3.82615	1.43412	2.94902	0.0018605	-0.944857	down
ENSGALG00000003736	137	83	111	127	60	35	51	83	1.74043	1.26374	1.50829	1.8594	0.793256	0.507395	0.659939	1.08624	0.00651528	-0.814448	down
ENSGALG00000008351	2998	3926	4683	2894	5383	4494	5668	6831	85.5897	134.208	143.027	94.8086	159.322	148.458	165.371	200.904	0.000108761	0.800935	up
ENSGALG00000024486	1228	167	281	745	218	197	143	119	13.7496	2.23063	3.39784	9.71716	2.51391	2.53046	1.62359	1.35729	0.000529798	-1.60246	down
ENSGALG00000049686	887	24	33	429	57	17	6	13	13.1059	0.408482	0.519184	7.26391	0.859668	0.288086	0.082138	0.190131	0.001619	-3.67257	down
ENSGALG00000009844	3212	5454	1472	1262	10530	7507	4511	7559	67.7172	140.859	34.1321	31.1254	236.965	187.901	97.9912	168.632	0.00793962	1.54078	up
ENSGALG00000009846	723	1445	657	879	1839	875	1511	2353	8.47548	23.1174	9.29882	13.4245	25.4527	13.2265	20.5038	32.4609	0.00372656	0.961044	up
ENSGALG00000001678	13397	14252	13651	12305	17077	15165	22987	19629	214.457	273.1	233.798	226.064	283.293	280.808	376.275	323.832	9.88381e-05	0.664295	up
ENSGALG00000001459	69	76	34	86	141	321	137	131	1.66558	2.24656	0.863758	2.40067	3.55441	9.06112	3.38342	3.27419	6.31358e-05	1.65193	up
ENSGALG00000049848	170	79	133	99	29	47	67	59	2.44327	1.34493	2.0365	1.63251	0.42978	0.767148	0.976947	0.868205	0.00268288	-1.0247	down
ENSGALG00000001021	1363	1337	1602	1043	1634	1354	2442	1708	13.4493	15.783	16.7041	11.7485	17.0115	15.5075	24.5688	17.5073	0.00426932	0.608875	up
NewGene_390	176	160	207	106	212	168	282	231	2.12209	2.80031	2.78198	1.45704	2.68761	2.46377	3.74383	2.98619	0.00894502	0.655113	up
ENSGALG00000010117	37	43	36	57	27	11	2	15	1.02073	1.4623	1.08458	1.81283	0.768186	0.347007	0.044991	0.461674	0.00941123	-1.52104	down
ENSGALG00000047461	3615	4342	3689	2173	4724	3204	7474	4789	53.275	80.1117	60.0054	37.6372	76.4833	56.0025	116.021	75.1631	0.008704	0.729291	up
ENSGALG00000047464	642	568	600	361	848	788	1128	696	9.09337	9.63522	9.09339	5.85925	12.4549	12.9161	16.3219	10.1531	8.3446e-05	0.871074	up
ENSGALG00000019114	55	81	84	55	179	157	178	90	1.70792	3.02666	2.78532	1.96962	5.77447	5.64277	5.65625	2.89164	3.05395e-05	1.3105	up
ENSGALG00000026311	481	41	67	160	59	27	41	81	12.9019	1.30476	1.90965	4.90384	1.61542	0.818464	1.12289	2.22721	0.00798466	-1.59548	down
ENSGALG00000008860	656	469	486	480	323	297	220	293	9.65011	8.24865	7.63768	8.09823	4.91047	5.04826	3.29502	4.42499	1.71671e-05	-0.693281	down
ENSGALG00000023303	1682	1189	1358	1122	1427	1332	2465	1814	53.7227	45.4449	46.3973	41.1327	47.2401	49.2036	80.4535	59.6903	0.00574777	0.600639	up
NewGene_145	256	145	136	111	247	234	324	379	2.21496	1.31302	1.30439	1.0923	1.80398	3.99854	3.8916	3.63813	5.8421e-05	1.08205	up
ENSGALG00000043103	2532	2862	2677	2255	3660	2718	5068	3895	53.1356	71.897	60.0904	54.3074	79.6182	65.988	108.69	84.1915	0.000254639	0.750055	up
ENSGALG00000001749	2356	2239	2890	2422	4078	2993	5786	1898	19.4824	22.179	24.911	22.5294	32.7272	28.0322	48.0081	15.4255	0.00810725	0.762991	up
NewGene_1402	1532	791	811	1022	531	460	280	201	5.55562	3.43505	3.14726	4.247	1.99325	1.92691	1.05507	0.747027	1.22182e-05	-1.29795	down
ENSGALG00000009031	2187	1601	1935	1575	2921	1837	3528	1859	23.752	20.8117	22.4627	19.6201	32.8148	23.0778	39.1562	20.7872	0.00230453	0.668831	up
ENSGALG00000053351	421	181	203	183	139	108	149	123	4.42647	2.27877	2.2805	2.20798	1.51772	1.30892	1.59619	1.32677	0.00906901	-0.710038	down
ENSGALG00000003550	463	556	544	488	746	589	855	1013	6.93897	8.30491	8.21768	6.74991	11.3185	7.50989	11.0103	15.06	5.62783e-05	0.81609	up
ENSGALG00000016342	62816	67573	56311	45374	90649	61537	88417	67853	362.619	466.955	347.727	300.582	542.364	410.947	521.555	403.421	0.00119284	0.585903	up
ENSGALG00000025751	3931	2405	2360	2684	3839	3401	4394	5334	97.2424	70.9122	62.2606	75.8875	98.0291	96.9486	110.729	135.563	3.41312e-05	0.776572	up
ENSGALG00000021272	835	687	826	450	820	715	1201	961	33.0201	32.5	34.9303	20.3975	33.6074	32.7103	48.5009	39.1239	0.00800411	0.60345	up
ENSGALG00000048321	91	109	126	85	49	47	50	52	0.649599	0.930047	0.959696	0.694128	0.35953	0.381617	0.365382	0.377713	0.00100137	-0.872782	down
ENSGALG00000013134	979	967	1077	762	1103	893	1660	1366	8.50283	10.1635	10.1336	7.60039	9.93208	9.01832	14.7449	12.3246	0.0053717	0.596961	up
ENSGALG00000037262	20	28	17	6	49	39	64	51	0.268982	0.450964	0.236662	0.080921	0.689709	0.603926	0.891853	0.715709	0.00027457	1.69581	up
ENSGALG00000007324	18	110	91	33	152	103	179	431	0.205132	1.7062	1.25623	0.487223	2.02894	1.51109	2.30151	5.63272	0.000722638	1.91169	up
ENSGALG00000016767	292	542	438	380	724	424	661	682	2.16102	4.81805	3.47419	3.22824	5.59106	3.64601	5.02816	5.22629	0.00391022	0.742459	up
ENSGALG00000040434	7666	248	306	2209	612	284	163	317	113.106	4.36517	4.82851	37.4015	9.34484	4.84118	2.45428	4.8027	0.00930128	-2.66445	down
ENSGALG00000004736	4277	4802	6420	3608	6473	5771	9972	6471	42.2423	56.448	67.3449	40.5835	66.0462	65.5447	102.344	66.3424	0.000912712	0.77683	up
ENSGALG00000005207	6926	8525	6091	6680	7583	7257	15150	16792	64.2747	94.7129	60.4716	71.1398	72.9426	77.915	143.678	160.508	0.00195539	0.905775	up
ENSGALG00000009759	387	146	119	203	109	101	40	102	5.11362	2.23253	1.671	3.08174	1.48677	1.53347	0.480198	1.3345	0.00611716	-1.0692	down
ENSGALG00000006511	113	63	71	84	166	92	107	184	2.32323	1.54249	1.56478	1.99204	3.54688	2.18256	2.25378	3.91332	0.0011286	0.915372	up
ENSGALG00000037671	281	601	510	291	831	529	885	581	3.42663	8.77439	6.65339	4.06831	10.5051	7.45431	11.0284	7.2938	0.00314422	0.90229	up
ENSGALG00000011659	317	246	356	297	461	291	539	337	6.04122	5.61524	7.26454	6.49287	9.12167	6.42644	10.5085	6.6223	0.00565539	0.608991	up
NewGene_7563	44	23	79	46	80	42	707	106	0.829338	0.444849	1.08725	0.745028	1.23686	0.762171	9.72416	1.75925	0.00671854	2.52073	up
NewGene_7565	28386	19128	25547	32156	31399	36210	73648	34914	1264.63	949.734	1098.29	1475.4	1396.9	1742.33	2982.16	1636.4	0.000905122	0.949064	up
ENSGALG00000040418	3676	168	143	2735	218	130	89	122	46.7976	2.55825	1.94365	39.9512	2.86906	1.90478	1.14508	1.59635	0.000836362	-3.36788	down
ENSGALG00000003484	50	25	22	17	55	40	37	78	0.423068	0.25254	0.194201	0.163804	0.484739	0.391103	0.318443	0.68384	0.00975206	1.08667	up
ENSGALG00000029811	818	290	423	400	290	182	224	318	9.49889	4.02767	5.24842	5.32965	3.49126	2.43717	2.65958	3.79794	0.00898653	-0.7152	down
ENSGALG00000006575	206	149	155	165	109	98	71	108	3.17594	2.75022	2.56137	2.92551	1.73481	1.75551	1.11238	1.72121	0.00313981	-0.618562	down
ENSGALG00000002506	588	456	544	376	360	304	193	274	5.62281	5.2264	5.56408	4.12851	3.56793	3.3602	1.88342	2.70181	0.00275846	-0.60794	down
ENSGALG00000038671	1777	895	1024	1128	730	626	371	764	60.6946	36.5838	37.387	44.1873	25.8363	24.7172	12.9245	26.8533	0.00165828	-0.754142	down
ENSGALG00000026896	781	777	642	627	1006	776	1009	1264	9.4613	10.612	7.7104	8.02257	12.011	10.1176	12.5788	15.7276	9.82508e-05	0.698167	up
ENSGALG00000008409	178	46	65	121	50	42	28	42	4.65846	1.41941	1.81739	3.64359	1.35401	1.25481	0.751347	1.11554	0.00639637	-1.12553	down
NewGene_2125	47	26	47	11	58	29	123	92	0.347165	0.227181	0.698064	0.210803	0.498079	0.246222	1.26354	0.884604	0.00632983	1.42762	up
ENSGALG00000013535	357	221	323	256	199	167	129	160	4.46993	3.30528	4.32991	3.66977	2.58283	2.41143	1.64615	2.0651	0.000792618	-0.62583	down
ENSGALG00000028005	316	275	279	181	404	345	491	871	8.26391	8.3864	7.7168	5.2872	10.7933	9.88341	12.7139	22.8082	4.62141e-05	1.19678	up
NewGene_7331	797	229	324	176	101	98	67	214	10.2617	3.29131	4.02432	2.40732	1.41907	1.47846	0.937812	2.85967	0.00113987	-1.42597	down
ENSGALG00000023296	1747	691	985	824	460	528	288	468	16.5097	7.93294	8.83999	8.32238	4.30978	5.49103	2.7014	4.34505	5.71112e-05	-1.06039	down
ENSGALG00000008439	6154	2341	2453	4158	2573	1803	1379	1101	81.395	36.289	34.6967	61.7465	35.5033	28.1294	18.6204	15.1691	0.00203121	-0.938307	down
ENSGALG00000008656	122	64	98	68	104	106	119	228	1.4304	0.886258	1.23421	0.904237	1.27159	1.44109	1.43652	2.77342	0.00730272	0.871444	up
ENSGALG00000037402	3766	1761	5507	2050	1608	916	1784	956	49.8906	27.9931	78.0535	31.205	22.0678	14.1402	24.1571	13.0436	0.000719204	-1.09949	down
ENSGALG00000016251	5704	5300	4801	3714	7017	5251	8234	7859	91.3122	101.572	82.2119	68.2351	116.423	97.2459	134.703	129.58	6.79605e-05	0.725109	up
NewGene_4794	4	46	18	5	88	41	38	222	0.198851	2.46247	0.954906	0.07789	4.66475	1.45563	1.59805	11.3142	0.000997299	2.5051	up
ENSGALG00000022875	1460	521	825	559	337	337	149	307	15.5185	6.60802	9.34089	6.80216	3.69991	4.16564	1.59949	3.38286	2.01827e-05	-1.34896	down
ENSGALG00000004974	678	43	135	335	110	46	56	61	10.1899	0.818111	2.06741	5.62539	1.63225	0.758157	0.821153	0.898859	0.00100577	-1.89319	down
ENSGALG00000035760	801	736	632	651	811	954	1079	985	10.0149	11.0193	8.44662	9.33582	10.5056	13.7996	13.7872	12.6891	0.000196217	0.633455	up
NewGene_2812	41	61	90	46	115	103	81	86	0.760998	1.35623	1.79035	0.983039	2.22812	2.23844	1.54075	1.65735	0.00671752	0.869027	up
ENSGALG00000002907	621652	674168	760377	588523	930298	827180	916284	1042656	17617.9	23063.3	23303.8	19224	27359.4	27023.9	26289.8	30476.7	1.60338e-06	0.670296	up
ENSGALG00000011994	7285	6691	7717	5978	8018	7271	17360	9906	46.9208	51.5897	53.1653	44.1812	53.5245	54.1767	114.254	65.7126	0.00197749	0.819279	up
ENSGALG00000045305	55	31	30	37	21	11	15	13	0.500649	0.334145	0.284243	0.381967	0.195019	0.110459	0.139188	0.121891	0.00528184	-1.16052	down
ENSGALG00000042797	2062	1225	1625	2043	1091	874	706	708	17.7098	12.6194	14.8675	20.1708	9.75568	8.69601	6.16225	6.22941	9.5397e-06	-0.85409	down
ENSGALG00000010090	228	189	250	220	241	225	293	416	1.18891	1.17951	1.39582	1.31659	1.30442	1.35699	1.5622	2.23832	0.009806	0.594399	up
ENSGALG00000034661	1583	970	1738	1369	914	1009	549	665	43.8491	32.1615	51.5032	43.533	26.2427	32.3474	15.5317	18.9545	0.00385138	-0.650914	down
ENSGALG00000003172	682	386	953	505	273	236	325	325	8.23851	5.56729	12.3036	6.92454	3.42689	3.25754	4.01757	3.99909	0.000256415	-0.915552	down
ENSGALG00000011086	2495178	2294280	2630467	2248304	3140798	2906864	3221337	3850896	50701.9	55924.9	57207.6	52480.8	66282.2	68476.1	66998.5	80759.3	5.72208e-07	0.625829	up
ENSGALG00000010930	37	14	29	23	43	46	37	45	0.586206	0.269833	0.492126	0.42373	0.712973	0.841256	0.605019	0.741562	0.00978458	0.94309	up
ENSGALG00000029606	30093	21619	22628	21437	20955	36458	43321	29933	154.253	132.655	124.07	126.095	111.327	216.188	226.904	158.024	0.00473546	0.663924	up
ENSGALG00000033609	6731	4758	4629	5318	5346	5060	10374	8153	91.9093	59.2067	49.0462	71.8794	61.3039	59.0704	96.3065	101.241	0.00907888	0.63416	up
ENSGALG00000028318	105	246	100	114	346	224	186	1068	1.93413	5.48768	1.97946	2.42123	6.68894	4.82691	3.5301	20.575	0.00676829	1.81719	up
ENSGALG00000045758	282	272	328	288	171	105	132	159	3.5841	4.12871	4.45756	4.19511	2.24179	1.53466	1.71401	2.07184	3.88089e-06	-0.871294	down
ENSGALG00000035927	393	232	238	295	179	123	127	211	1.5443	1.06862	1.01908	1.30131	0.730959	0.559441	0.532956	0.919211	0.0039805	-0.666353	down
ENSGALG00000004343	135	144	70	89	239	163	233	272	2.14323	2.73924	1.18597	1.61605	3.93577	3.00126	3.78537	4.45355	1.84613e-05	1.22218	up
ENSGALG00000024083	3771	4060	5993	3692	3243	2313	2201	1395	77.6244	100.054	131.971	87.2187	69.1796	55.0877	46.2877	29.5638	0.00204429	-0.76102	down
ENSGALG00000002944	68	118	45	31	104	51	182	421	0.404658	0.844599	0.285649	0.210339	0.644952	0.35302	1.11394	2.60411	0.00364777	1.68469	up
ENSGALG00000027853	244	144	250	196	113	74	119	109	2.69624	1.90566	2.95926	2.47839	1.28748	0.941469	1.33704	1.23556	0.000376586	-0.810667	down
ENSGALG00000010027	9694	8729	8607	9310	10885	10204	13422	13577	219.569	237.478	209.614	242.263	255.925	267.237	312.396	317.164	6.36477e-05	0.589653	up
NewGene_1478	588	633	635	579	698	903	1063	1000	2.11283	2.60838	2.34845	2.60316	2.62565	3.57374	3.61217	3.74294	6.37707e-05	0.778807	up
NewGene_2875	352	250	440	366	232	175	145	212	2.05479	1.74205	2.74537	2.45287	1.40218	1.18107	0.863624	1.27077	0.000826515	-0.698092	down
ENSGALG00000009303	1798	1909	1300	2446	2578	3152	2565	4302	20.8799	23.6059	15.5749	31.3539	28.6883	40.7067	29.2112	50.8433	0.000254427	0.928789	up
ENSGALG00000009301	143	333	161	258	302	216	602	896	3.06863	8.59091	3.70759	6.38264	6.75498	5.38563	13.2719	19.9264	0.0027802	1.31357	up
NewGene_4842	52	39	58	44	108	45	73	166	1.71831	1.49907	2.18953	1.84951	3.74929	1.8145	2.59924	5.99728	0.00191855	1.19758	up
NewGene_2064	864	546	812	435	1141	778	1321	1079	22.245	16.8269	22.3607	12.8526	30.4483	23.183	34.7688	28.613	3.85449e-05	0.905913	up
NewGene_2065	99	72	104	110	106	145	375	148	2.36103	2.05434	2.66296	3.01507	2.63331	4.0099	9.19727	3.65742	0.00216428	1.21903	up
NewGene_2062	75600	69392	65120	48399	80655	73037	182338	86180	2959.04	3251.32	2726.5	2173.9	3271.92	3307.04	7292.64	3474.09	0.00169222	0.909312	up
NewGene_2063	157116	170906	167734	113215	192959	178482	284121	185705	1247.11	1623.93	1424.21	1031.26	1587.43	1638.9	2304.47	1518.17	0.00180969	0.655197	up
ENSGALG00000012917	88	155	83	119	62	23	62	55	0.985782	2.08063	0.991682	1.52646	0.711802	0.292267	0.703836	0.625791	0.0097704	-0.99802	down
ENSGALG00000014988	1503	1001	1325	1193	1729	1514	1944	1825	23.7732	18.9537	22.4274	21.6629	28.3568	27.7048	31.4262	29.7342	2.83623e-07	0.679249	up
ENSGALG00000035187	11479	15367	14567	19408	7201	10328	3621	8945	161.145	258.331	218.749	312.666	104.77	167.719	51.9392	129.328	0.00553638	-0.847006	down
ENSGALG00000002637	2407	21	42	1922	153	66	22	54	112.666	1.17115	2.09609	103.231	7.38551	3.52206	1.02426	2.56937	0.00496037	-3.69621	down
ENSGALG00000016867	257	28	58	58	17	28	40	15	5.24473	0.66265	1.24841	1.35326	0.358484	0.640453	0.827689	0.313159	0.00528825	-1.70723	down
ENSGALG00000009365	887	760	1005	565	1398	481	2221	1319	11.3508	11.7614	14.0679	8.80559	19.2908	7.61618	28.2937	16.8772	0.00724241	0.94224	up
NewGene_4739	690	317	458	518	292	268	184	343	4.85606	2.68996	3.42049	4.14569	2.11054	2.16843	1.31027	2.49913	0.00537399	-0.665479	down
ENSGALG00000023395	14755	289	487	4416	1098	244	262	502	187.164	4.42213	6.59604	64.3055	14.4293	3.59823	3.37464	6.56152	0.00775762	-3.00267	down
ENSGALG00000027905	470	336	863	288	231	272	223	242	8.73232	7.46186	17.1526	6.13897	4.43734	5.83758	4.22536	4.6233	0.00833612	-0.803235	down
ENSGALG00000012119	105	99	81	111	188	158	158	201	1.19774	1.34965	0.990086	1.4483	2.23404	2.08588	1.84683	2.36318	1.54531e-06	1.00875	up
ENSGALG00000032893	2903	2156	2761	2343	2845	2420	6456	3553	42.5134	37.7865	43.2561	39.3697	43.1822	40.9994	96.6153	53.5837	0.00471994	0.792708	up
ENSGALG00000014673	204	60	98	58	48	22	17	48	4.35144	1.51425	2.24442	1.41572	1.04431	0.524074	0.350689	1.05276	0.0021687	-1.41999	down
ENSGALG00000003816	2563	1716	2247	2050	1957	2282	3080	4205	35.601	28.5131	33.5658	32.8057	28.192	36.8366	43.8514	60.5355	0.00752608	0.629188	up
ENSGALG00000009433	10607	11419	10452	9401	11060	8999	21596	17625	141.996	182.129	149.228	144.016	153.115	139.446	294.854	243.518	0.00925047	0.686245	up
ENSGALG00000047152	4178	1794	1801	1529	1149	1498	773	1208	168.776	86.7213	77.8313	70.8533	48.0881	69.9865	31.8901	50.2474	0.00752826	-0.777106	down
NewGene_147	2237	1802	1835	959	2625	2804	2099	3122	3.26893	3.14941	4.30671	1.6565	3.86042	4.64806	3.69778	4.84391	0.000229266	0.840305	up
NewGene_148	260	254	106	98	418	275	332	496	1.1444	1.1945	0.281394	0.451016	1.7205	1.31005	0.990432	1.46065	0.000239642	1.25927	up
ENSGALG00000016651	566	222	231	266	131	142	63	192	9.10435	4.26706	3.96498	4.90864	2.1775	2.64251	1.03279	3.1834	0.00278139	-1.06528	down
NewGene_4310	123	48	122	57	150	135	867	140	3.0675	0.944542	2.74869	1.21676	3.53511	5.31389	21.8164	2.46448	0.00463505	2.1388	up
ENSGALG00000032220	3298	1395	1324	2245	1347	1120	448	854	38.8552	19.6629	16.6018	30.2999	16.4529	15.1881	5.37368	10.2634	0.004209	-0.934497	down
ENSGALG00000030845	218	138	173	182	85	110	41	84	4.66804	3.54195	3.96688	4.46238	1.87844	2.71638	0.891104	1.8525	0.00144177	-0.953727	down
ENSGALG00000012956	854	433	589	520	311	291	297	415	9.0277	5.49383	6.66704	6.31527	3.41196	3.54683	3.20877	4.52051	0.000980431	-0.658363	down
ENSGALG00000002845	1185	1068	1310	819	1294	1211	1867	2115	8.39826	8.9044	10.2342	6.54239	9.15545	9.6609	13.256	15.8043	0.000586026	0.760478	up
ENSGALG00000015018	73910	99486	91852	58200	112242	83700	150126	119067	1064.42	1715.11	1415.01	961.846	1675.36	1394.46	2209.25	1766.07	0.00254746	0.699241	up
ENSGALG00000002167	636	236	268	251	121	147	213	168	6.17602	2.73305	2.77852	2.78693	1.21714	1.64784	2.11184	1.67463	0.00703058	-0.860692	down
ENSGALG00000006491	3759	1582	4200	3078	5335	5070	10062	15523	35.3334	17.7922	42.226	33.1986	51.9699	55.1286	96.6435	150.28	1.04723e-06	1.72643	up
ENSGALG00000030076	457	283	432	302	227	235	176	179	4.47192	3.30736	4.5223	3.39185	2.29583	2.66039	1.75397	1.79795	0.000850962	-0.647619	down
ENSGALG00000012155	1425	1920	1896	1166	2155	1854	3563	3179	9.55683	15.4117	13.6032	8.97118	14.9764	14.3821	24.4224	21.9565	0.00037811	0.926645	up
ENSGALG00000026167	573	451	434	496	437	541	952	826	3.64385	3.4348	2.95296	3.61993	2.88092	3.98283	6.1893	5.41441	0.00772	0.696616	up
ENSGALG00000015895	568	111	82	411	77	66	117	126	7.12345	1.6582	1.09098	5.913	1.00048	0.958164	1.49424	1.61722	0.00704318	-1.37428	down
ENSGALG00000015529	1898	1092	1148	1081	1019	702	597	557	14.9611	10.3054	9.67817	9.77597	8.32088	6.399	4.80946	4.52158	0.00178688	-0.665799	down
ENSGALG00000015544	2154	58	60	868	97	40	71	68	39.1854	1.24185	1.15786	18.1132	1.81267	0.838147	1.30799	1.26537	0.00226673	-3.25099	down
ENSGALG00000054655	909	747	611	537	906	849	888	1168	3.20262	3.15158	2.30247	2.17237	3.30748	3.45874	3.19793	4.24004	0.000680307	0.634318	up
ENSGALG00000041491	748	119	105	233	111	82	103	116	8.77538	1.74307	1.34271	3.12807	1.37147	1.1079	1.2297	1.41567	0.00816677	-1.29236	down
ENSGALG00000003521	341658	364241	349089	316052	492908	401663	505519	514259	9748.74	12526.4	10869.2	10523.4	14764.9	13376.5	15461.7	15321.7	8.11791e-07	0.658614	up
ENSGALG00000035803	7290	41	69	2570	237	44	37	109	272.555	1.82408	2.74725	110.266	9.1519	1.8611	1.39404	4.17958	0.00172775	-4.31575	down
ENSGALG00000041687	3974	5138	5830	4233	8300	4985	8499	5106	28.7497	44.4969	45.1167	35.1418	62.2462	41.7236	62.8446	38.045	0.00388244	0.656571	up
ENSGALG00000036133	2577	1847	2035	2280	1289	1446	858	944	24.313	20.8603	20.5383	24.6874	12.6028	15.776	8.27166	9.16863	0.000103263	-0.752512	down
ENSGALG00000034500	1223	43	12	378	71	16	8	38	21.6513	0.903924	0.217555	7.67839	1.28898	0.320805	0.128408	0.690071	0.00614225	-3.40554	down
ENSGALG00000015433	1155	743	784	900	441	597	397	577	4.91361	3.78171	3.56447	4.3924	1.94389	2.93618	1.72453	2.52736	0.00147335	-0.629318	down
ENSGALG00000016859	814	800	336	1313	280	259	45	211	27.343	32.1678	12.0382	50.5859	9.73139	10.0426	1.51952	7.28806	0.00299116	-1.88913	down
ENSGALG00000020647	38	53	99	32	88	110	144	164	0.948721	1.57879	2.66113	0.921667	2.30474	3.19723	3.71694	4.25585	0.000444966	1.38362	up
ENSGALG00000008418	964	841	690	611	1001	927	1089	1534	11.8137	12.3415	9.04134	8.59761	12.7174	13.1464	13.6366	19.3729	0.000335893	0.739935	up
ENSGALG00000002597	1100	1381	1021	672	2129	1472	1051	1858	24.8929	37.4369	24.7273	17.4521	49.9627	38.5462	24.3032	43.32	0.00172815	0.803063	up
ENSGALG00000003510	440	422	464	388	507	407	928	788	10.213	11.722	11.5196	10.3331	12.1828	10.9178	22.0159	18.835	0.00201948	0.807047	up
ENSGALG00000014907	210	319	262	162	434	218	748	461	2.68151	4.87814	3.57448	2.37066	5.7456	3.22331	9.77263	6.06759	0.00129374	1.13574	up
ENSGALG00000046358	965	195	541	322	269	216	126	197	11.6341	2.80715	6.97856	4.44743	3.35189	3.01084	1.55266	2.43699	0.00394931	-1.08589	down
ENSGALG00000013414	79507	164962	86302	80796	173408	97284	206965	219409	1026.63	2538.66	1189.57	1182.42	2280.17	1440.17	2836.68	2986.21	0.00418707	0.903593	up
ENSGALG00000052932	218	199	289	165	252	185	550	395	1.09162	1.19234	1.54871	0.949362	1.31099	1.07329	2.8178	2.03988	0.00914409	0.864504	up
NewGene_6237	218	84	95	65	26	22	4	5	2.03826	0.697609	0.685905	0.647458	0.288541	0.161769	0.021222	0.030167	9.74025e-07	-2.80088	down
ENSGALG00000052767	1778	677	604	502	282	445	221	293	35.0514	15.9756	12.7251	11.3411	5.74523	10.1341	4.43745	5.94831	0.000326255	-1.27491	down
ENSGALG00000036838	461	573	477	407	857	509	802	570	3.26893	4.862	3.61563	3.30866	6.29897	4.1756	5.81463	4.16186	0.00161456	0.679747	up
ENSGALG00000003800	8775	7829	9540	8078	9597	10066	12035	14241	129.258	138.052	150.258	135.617	146.348	171.103	167.68	215.652	0.000156043	0.615341	up
ENSGALG00000012061	4866	44	141	1515	224	77	50	129	44.6578	0.482832	1.37686	15.9553	2.125	0.809455	0.468179	1.21408	0.00340486	-3.52282	down
ENSGALG00000049544	134	158	136	144	84	48	43	53	2.27468	3.21243	2.46783	2.80555	1.47632	0.931252	0.746463	0.92147	1.38689e-05	-1.16769	down
ENSGALG00000013124	1109	1574	1489	899	1773	1775	1936	2067	4.56021	7.78509	6.56955	4.23815	7.58348	8.47931	8.16543	8.7887	0.000446563	0.750445	up
ENSGALG00000029863	82	82	51	116	52	26	24	43	0.875035	1.05272	0.583552	1.4265	0.571502	0.319442	0.26171	0.46602	0.00678115	-1.04056	down
ENSGALG00000037864	242555	164229	161627	160296	208172	269572	445289	358543	1213.75	983.765	865.164	920.484	1079.66	1560.5	2276.89	1847.87	2.42427e-05	1.02648	up
NewGene_516	127	192	165	153	255	204	236	253	2.955	5.5406	4.31493	4.99837	7.05187	7.03737	5.17169	6.58633	0.000816269	0.738209	up
ENSGALG00000001506	71	54	95	120	53	43	26	19	2.33977	2.11334	3.33035	4.57193	1.81882	1.62873	0.879447	0.642525	0.00734244	-1.0972	down
ENSGALG00000017089	316	211	275	204	145	108	105	99	2.3433	1.86583	2.18178	1.72911	1.11087	0.922065	0.792122	0.750618	1.08042e-06	-0.944883	down
ENSGALG00000016285	208	39	51	96	41	30	20	47	3.4594	0.643645	0.906944	1.52038	0.733176	0.592046	0.376468	0.728441	0.00978263	-1.28398	down
ENSGALG00000042744	1546	1387	3851	2257	900	1657	784	708	32.063	34.4245	85.4412	53.7213	19.3489	39.751	16.6134	15.1128	0.00733642	-0.950255	down
ENSGALG00000054321	30	21	24	32	43	54	52	55	0.39924	0.335557	0.344194	0.495973	0.589883	0.831919	0.711342	0.761371	0.000710859	1.12576	up
ENSGALG00000038328	21	19	31	22	44	48	49	47	0.431844	0.463513	0.70665	0.529772	0.954879	1.18096	1.06995	1.02291	0.000419336	1.20753	up
ENSGALG00000026948	308	127	131	127	66	54	56	92	3.41755	1.67932	1.5525	1.61156	0.75891	0.686022	0.628839	1.04977	0.000429992	-1.15305	down
ENSGALG00000041327	1363	1343	1333	1531	1344	1827	2099	2153	23.824	28.1123	24.9207	30.7118	24.3499	36.9601	37.5069	38.7685	0.00276151	0.603467	up
ENSGALG00000040114	235	98	54	140	43	31	64	56	1.00208	0.497426	0.245266	0.684463	0.187035	0.153402	0.27619	0.24273	0.00388004	-1.22851	down
ENSGALG00000008621	2194	2843	2383	1448	3185	2352	5830	3727	17.4101	26.8629	20.1751	13.2895	26.1269	21.3256	46.3849	30.0429	0.00121982	0.949078	up
ENSGALG00000022887	105	130	112	127	68	69	47	65	1.34543	2.00125	1.53222	1.86977	0.906623	1.02055	0.610163	0.855073	0.00368693	-0.758336	down
ENSGALG00000004969	5542	2794	2178	2606	2028	1170	1587	1254	52.4093	31.773	21.7222	28.4511	20.1282	12.6822	15.2102	12.2718	0.00036439	-0.917498	down
ENSGALG00000011306	60434	59527	51785	62575	67289	76371	71194	106079	865.374	1020.37	793.214	1028.25	998.639	1265.09	1041.7	1564.44	0.000635413	0.634641	up
ENSGALG00000005610	252	118	186	194	99	63	84	124	3.01352	1.75449	2.49866	2.6475	1.14406	0.818625	0.957912	1.43014	0.00216011	-0.822044	down
NewGene_5667	27	80	26	25	80	50	97	193	0.204836	0.767274	0.164757	0.256662	0.532566	0.546182	0.605036	1.2084	0.00363836	1.53994	up
ENSGALG00000010628	7766	1985	1946	3741	1955	1749	1622	1511	62.6162	19.1949	16.7557	34.5431	16.3593	16.3617	13.3794	12.5677	0.00563104	-0.941576	down
NewGene_6100	68	101	97	192	51	66	41	38	0.590203	1.05771	0.761754	1.63123	0.446625	0.558374	0.315831	0.468162	0.00825406	-1.06299	down
ENSGALG00000002729	143	95	121	89	81	58	61	51	1.72637	1.37172	1.56127	1.22993	1.00439	0.799185	0.748395	0.623863	0.00870048	-0.642295	down
ENSGALG00000047208	1297	604	1081	1106	414	629	493	680	18.5018	10.5857	15.7869	17.2997	6.11916	10.0674	7.94008	10.3678	0.00573566	-0.667771	down
ENSGALG00000033339	21	29	18	12	47	32	44	34	0.291491	0.468817	0.266568	0.181523	0.672682	0.507265	0.62303	0.481651	0.00555785	1.14416	up
NewGene_1408	115	194	167	101	212	193	299	212	1.95672	3.96759	3.04589	1.97326	3.74224	3.80691	5.22167	3.71827	0.00395649	0.83967	up
ENSGALG00000008663	314	66	79	150	162	201	347	560	5.88103	1.4634	1.57943	3.21462	3.14416	4.3531	6.64135	10.8041	0.00591601	1.30578	up
ENSGALG00000043234	2949	1159	1329	1099	794	982	423	709	148.667	69.8907	71.6638	63.5635	41.4684	57.2683	21.7844	36.77	0.00250249	-0.93796	down
ENSGALG00000011592	1924	1154	2322	1239	2042	1826	3924	2747	31.5178	14.3998	34.3434	16.4538	28.0171	27.0219	64.3065	29.6833	0.00137866	0.88278	up
ENSGALG00000031149	354	118	164	223	116	82	103	96	8.60772	3.42577	4.24507	6.20059	2.91638	2.28909	2.54075	2.38807	0.00256706	-0.900569	down
ENSGALG00000014342	1969	1985	2187	1573	2678	2327	3227	2452	35.1018	42.7461	41.9847	32.1016	50.1067	48.4445	58.716	45.0287	6.77774e-05	0.65698	up
ENSGALG00000000302	54	23	8	22	51	96	29	115	1.75828	0.900844	0.249598	0.814944	1.74893	4.13438	0.955514	3.92263	0.00347333	1.66994	up
ENSGALG00000038946	954	403	1070	658	266	360	477	432	15.3808	7.78568	18.4681	12.1827	4.44508	6.7077	7.86453	7.1776	0.00638961	-0.779431	down
NewGene_7567	1616	1090	974	1450	2037	1670	4317	1371	14.7527	11.0841	9.40712	14.14	17.9378	16.414	41.4982	12.8298	0.00119806	1.07613	up
ENSGALG00000000946	1384	1047	1400	1227	1604	1243	2184	1806	76.4019	69.2615	81.0412	76.7632	91.0688	75.4346	121.599	101.541	0.000645907	0.628113	up
ENSGALG00000029203	36	42	18	26	87	116	36	220	0.82522	1.15911	0.448283	0.691351	2.08281	3.11659	0.836159	5.28047	4.63799e-05	2.08157	up
ENSGALG00000008148	16	53	22	9	446	248	44	131	0.121084	0.48448	0.176049	0.067508	3.65999	2.2255	0.342921	1.04882	3.34733e-07	3.2233	up
ENSGALG00000002955	939	890	632	454	1406	886	862	903	9.07373	10.2925	6.52508	5.0249	14.0829	9.89646	8.51235	8.98888	0.0067115	0.651979	up
ENSGALG00000040926	140	117	113	74	126	166	126	222	1.80847	1.81732	1.55834	1.10125	1.69127	2.4839	1.66381	2.96207	0.00976965	0.726612	up
NewGene_1449	283	166	175	209	314	200	579	353	7.2608	5.1575	4.75339	6.17186	9.31206	5.97485	16.7039	9.52658	0.00121583	0.999375	up
ENSGALG00000017040	8229	130	241	3142	495	136	86	192	44.0398	0.827444	1.37705	19.2961	2.74283	0.836775	0.469259	1.05359	0.0031596	-3.46141	down
ENSGALG00000008945	14269	18838	15505	13628	20782	16756	39454	26507	199.047	310.027	228.674	214.87	293.804	264.799	589.549	387.218	0.000660161	0.911362	up
NewGene_4389	250	181	190	162	265	229	419	307	4.99596	4.32496	4.06385	3.72096	5.50327	5.31032	8.57977	6.33761	0.000332278	0.841207	up
ENSGALG00000007906	125	349	130	227	408	298	522	848	1.44247	4.85084	1.61323	3.01816	4.90642	3.99736	6.18907	10.1499	0.000389072	1.45069	up
ENSGALG00000014835	3894	1147	1162	1928	987	733	596	1118	45.5975	16.1696	14.7112	26.0222	12.3174	10.1284	7.21348	13.6178	0.00187538	-1.0242	down
ENSGALG00000011314	149	49	45	91	26	24	24	36	2.03908	0.766613	0.614015	1.51689	0.353019	0.419275	0.318665	0.489746	0.00108186	-1.38578	down
ENSGALG00000040363	1922	1225	1633	1852	1011	1056	816	705	18.6523	12.9059	15.3959	18.6993	9.23722	10.7586	7.34379	6.3898	0.000194986	-0.690376	down
ENSGALG00000000164	15850	24754	25337	20366	28555	24668	35452	32878	231.912	433.584	396.576	341.971	433.058	417.564	530.07	495.487	0.00211213	0.662216	up
ENSGALG00000004860	691	116	444	531	159	106	61	114	12.1823	2.44769	8.36403	10.7368	2.89945	2.15015	1.08711	2.06063	1.39627e-05	-1.80828	down
ENSGALG00000031978	442	442	402	345	528	533	483	654	7.40753	8.44733	7.1284	6.77452	8.86955	10.0413	7.95509	11.5274	0.000239149	0.614058	up
ENSGALG00000007899	1128	1131	535	657	1429	886	2096	2616	13.4621	16.3807	6.82092	8.99828	17.8507	12.6536	26.0338	32.8606	0.000362848	1.20332	up
ENSGALG00000008805	1729	751	825	969	895	1778	2183	2006	24.9816	12.9747	12.7368	16.057	13.4039	29.7049	32.2258	29.8473	0.00285239	0.918882	up
ENSGALG00000030025	9182	215	360	4927	703	347	220	293	401.107	11.2129	16.7766	246.975	31.8294	17.5346	9.80026	13.1399	0.00513254	-2.99956	down
ENSGALG00000044849	86	69	86	91	42	39	42	52	3.0571	2.95702	3.29735	3.711	1.5474	1.61966	1.52706	1.89479	0.00492349	-0.737808	down
ENSGALG00000026639	240	171	221	274	166	126	112	124	5.90414	5.04526	5.79761	7.73476	4.11961	3.55632	2.7678	3.13945	0.00442357	-0.598871	down
ENSGALG00000033102	3701	6319	3429	3712	5578	4213	9878	10857	54.033	109.467	53.385	62.04	84.2393	70.3563	146.758	162.972	0.00252097	0.989514	up
ENSGALG00000021627	442	386	448	269	314	233	159	165	23.8525	26.5906	25.7372	17.1259	18.5508	13.0354	9.3712	9.28991	0.0090539	-0.64488	down

## Sheet: 4W-R_vs_4W-L.DEG.final
Differential expression analysis of mRNAs in gastrocnemius muscle between the 4W-R group and 4W-L group.
#ID	4WR1_Count	4WR3_Count	4WR2_Count	4WR4_Count	4WL1_Count	4WL3_Count	4WL2_Count	4WL4_Count	4WR1_FPKM	4WR3_FPKM	4WR2_FPKM	4WR4_FPKM	4WL1_FPKM	4WL3_FPKM	4WL2_FPKM	4WL4_FPKM	Pvalue	log2FC	regulated
ENSGALG00000013887	2058	1842	2226	2639	1463	1543	1433	1290	28.6023	25.205	29.5587	31.5867	15.4861	20.5434	21.0438	16.5916	5.76005e-06	-0.594507	down
ENSGALG00000029383	7941	8562	9473	9352	6791	4679	5615	5510	142.062	151.796	160.95	146.752	94.5779	81.3584	106.448	93.9236	6.00285e-06	-0.63196	down
ENSGALG00000028928	33	154	154	144	300	442	112	269	0.468574	2.19428	2.10313	1.81312	3.3506	6.17383	1.70308	3.68604	0.00768837	1.20518	up
ENSGALG00000000476	95	93	73	78	163	170	101	130	0.968538	0.936498	0.705787	0.68975	1.29449	1.67918	1.08767	1.2607	0.00268085	0.714903	up
ENSGALG00000035761	776	324	465	386	3294	654	598	1526	13.4258	5.59319	7.63312	5.8743	44.5708	11.0592	10.9622	25.3446	0.00874199	1.55333	up
ENSGALG00000008821	3179	3049	3629	3427	2746	1350	2615	1859	95.2052	90.4868	103.242	90.0495	64.0238	39.309	83.0083	53.0399	0.0075216	-0.614466	down
ENSGALG00000023521	63	35	66	41	83	242	82	67	1.56741	0.854925	1.56007	0.888833	1.60048	5.88047	2.16798	1.57863	0.00802151	1.18319	up
ENSGALG00000008593	10909	8114	11527	11722	5371	5839	5914	4963	176.445	130.057	177.076	166.312	67.6244	91.7918	101.367	76.4862	1.46953e-08	-0.914284	down
ENSGALG00000008597	5302	5662	5827	6596	3957	2146	3990	2832	151.727	160.59	158.396	165.574	88.152	59.6767	121.015	77.2148	0.000138892	-0.831788	down
ENSGALG00000007579	135	157	190	226	349	428	280	242	1.66838	1.94961	2.12669	2.43769	3.40706	5.06662	3.56394	2.81734	1.21027e-05	0.880527	up
NewGene_3064	407	396	192	237	180	133	201	142	8.09711	7.33937	3.7067	4.16024	2.65945	2.37276	4.46785	2.63137	0.00545151	-0.916618	down
ENSGALG00000010175	1763	2222	1209	1858	3593	2517	1992	2870	22.2765	27.8032	14.5107	20.6373	35.3317	30.8881	26.6605	34.5388	0.00542953	0.620111	up
ENSGALG00000017191	427	119	399	240	104	174	108	59	7.39779	2.03805	6.56485	3.64445	1.3908	2.93053	1.96888	0.971442	0.000577747	-1.4308	down
NewGene_7457	56	70	57	69	25	17	27	26	1.34071	1.64854	1.29053	1.44273	0.466283	0.389755	0.684207	0.586442	4.25538e-05	-1.38665	down
ENSGALG00000039458	5346	4745	3885	4902	2281	3394	2480	1982	158.291	139.239	109.238	127.306	52.5642	97.6754	77.8091	55.9068	7.56417e-06	-0.898742	down
ENSGALG00000016261	52	54	67	68	128	109	109	68	0.54528	0.561044	0.6688	0.619541	1.04657	1.11532	1.20861	0.677322	0.00194843	0.781203	up
ENSGALG00000014463	141480	138566	144607	149242	261543	221492	197820	219940	1475.07	1431.92	1432.06	1364.83	2122.75	2244.47	2185.9	2184.89	1.04945e-11	0.652797	up
ENSGALG00000027963	857	1041	1198	1059	703	234	852	357	50.7065	61.0836	67.3679	55.0008	32.3943	13.4696	53.4456	20.1016	0.00998097	-0.920904	down
ENSGALG00000047403	15	37	23	34	49	52	61	70	0.215633	0.549004	0.327456	0.45461	0.583637	0.769202	0.981911	1.02516	0.00457205	1.13288	up
NewGene_5518	15	40	22	39	59	97	56	64	0.4028	1.18324	0.606637	1.01427	1.43391	2.86145	1.79381	1.84464	0.00139629	1.26591	up
ENSGALG00000050229	434	374	394	382	409	218	242	193	8.60587	7.28002	7.4034	6.62844	6.27049	4.19221	5.08639	3.65209	0.00517457	-0.603544	down
NewGene_2724	51	47	58	52	82	129	69	69	0.43949	0.382623	0.473829	0.395199	0.579712	1.0502	0.68277	0.679438	0.00974284	0.741408	up
NewGene_363	103	131	257	81	353	379	232	318	1.69747	2.1552	4.04893	1.17635	4.55133	6.23858	4.06857	5.33067	0.00058679	1.16202	up
ENSGALG00000037371	685	855	656	1320	557	726	483	410	10.6341	12.6225	9.61255	17.4266	6.68648	10.709	7.83017	5.75927	0.00329944	-0.68117	down
ENSGALG00000032250	651	890	997	1220	607	523	640	592	12.1597	16.4696	17.6793	19.9866	8.81665	9.49171	12.6599	10.5301	0.00141871	-0.630898	down
ENSGALG00000044985	336	312	359	413	296	223	193	177	4.32361	3.98125	4.40906	4.6689	2.96913	2.78622	2.61978	2.16555	6.70308e-06	-0.682182	down
ENSGALG00000030879	3553	3130	4907	3440	3128	1744	2306	1521	21.9725	19.1853	28.8219	18.6592	15.057	10.4825	15.113	8.96188	0.000260143	-0.796917	down
ENSGALG00000027778	733	881	1055	941	600	323	427	313	12.5607	14.9733	17.1811	14.1542	8.00165	5.38237	7.76154	5.10802	2.56356e-08	-1.12133	down
ENSGALG00000046580	704	656	930	1810	303	361	161	419	17.3038	15.9802	22.3474	39.0681	6.70023	10.7406	4.18376	18.257	7.0308e-07	-1.67773	down
ENSGALG00000047182	101	258	94	258	2116	1246	165	1119	1.45029	3.69179	1.28184	3.27273	23.8592	17.5348	2.52467	15.431	0.000138141	2.64605	up
ENSGALG00000025819	6793	8754	6673	11432	5866	3155	5124	3498	170.465	217.701	159.037	251.64	114.583	76.9512	136.257	83.6398	8.99965e-05	-0.914767	down
ENSGALG00000009864	69	86	77	89	139	180	127	96	0.48315	0.607137	0.526836	0.54756	0.762398	1.2356	0.957514	0.646579	0.00153699	0.754002	up
ENSGALG00000035836	2992	3889	4357	7316	2237	2621	2205	1830	72.9824	94.0296	100.948	156.558	42.4719	62.139	56.9985	42.5257	4.75588e-06	-1.02646	down
ENSGALG00000011206	199	221	261	270	151	160	141	147	4.44187	4.91181	5.54404	5.3043	2.63613	3.48418	3.33489	3.13416	0.000125793	-0.649826	down
ENSGALG00000053580	41	10	38	17	116	36	66	127	0.465933	0.103882	0.408621	0.165846	1.03665	0.393481	0.803334	1.38839	0.00194604	1.70938	up
ENSGALG00000005263	351	352	346	351	889	739	395	593	7.25378	7.20576	6.80423	6.36019	14.3259	14.8635	8.65155	11.6836	5.0363e-06	0.873058	up
ENSGALG00000053058	1054	1150	1336	1044	993	521	892	521	31.5048	34.2262	37.8625	27.4681	23.2453	15.0345	28.1403	14.8696	0.00670806	-0.64489	down
ENSGALG00000037941	218	153	155	182	336	349	291	311	4.2781	2.98176	2.8829	3.1322	5.14476	6.67023	6.06587	5.83021	1.12574e-05	0.862975	up
ENSGALG00000015314	1132	830	883	717	675	571	574	470	13.0514	9.55923	9.67254	7.24758	6.06022	6.44871	7.00708	5.16363	0.00144652	-0.651705	down
ENSGALG00000033083	498	492	473	595	1057	577	758	722	21.3379	20.902	19.254	22.3644	35.2622	24.016	34.4209	29.4936	0.00128192	0.600392	up
ENSGALG00000029172	2225	1950	2417	2112	1480	401	1377	634	131.5	115.635	138.203	112.883	67.6684	23.2519	87.3655	36.0109	0.000979367	-1.15411	down
ENSGALG00000007945	3681	3565	4310	4992	3995	1765	2569	2294	81.3964	77.9346	90.4667	96.7234	68.7451	38.028	60.6456	48.2007	0.00238603	-0.63858	down
ENSGALG00000007059	62	69	61	140	181	167	130	109	1.14951	1.27643	1.07756	2.29822	2.64225	3.04753	2.57394	1.94096	0.00447153	0.832877	up
ENSGALG00000037880	10652	12800	12307	15841	9186	5159	7722	6577	179.169	213.599	196.513	233.836	120.593	84.6745	137.602	105.647	1.23808e-05	-0.83073	down
ENSGALG00000009846	479	444	599	554	643	727	1904	670	7.08275	5.71737	7.47691	7.14921	7.175	10.4173	29.966	9.24755	0.00778024	1.00399	up
NewGene_5787	611	644	927	628	413	135	447	387	17.2601	18.1135	24.9786	15.633	9.09422	3.70041	13.4442	10.4616	0.00505872	-0.982553	down
ENSGALG00000001678	11178	13571	12254	9567	21460	14154	14962	20586	198.625	238.889	206.739	149.133	296.774	244.488	281.742	348.441	0.00273145	0.612136	up
ENSGALG00000000505	45	67	38	65	202	117	83	122	0.344034	0.506496	0.271395	0.431721	1.22235	0.869006	0.672339	0.909847	4.95748e-05	1.25911	up
ENSGALG00000006489	5108	4694	5457	7591	4638	3135	3693	3520	116.14	105.762	117.828	151.391	82.0789	69.2725	88.9833	76.2463	0.000325655	-0.589715	down
ENSGALG00000016863	200	461	239	196	132	49	153	58	6.91765	15.8716	7.88788	5.95625	3.55491	1.6534	5.59968	1.91637	0.000733263	-1.48131	down
ENSGALG00000004559	75	100	96	180	198	243	171	179	1.24328	1.63694	1.50284	2.62181	2.55911	3.92162	2.99861	2.83059	0.00155487	0.836486	up
ENSGALG00000009286	3938	4740	3971	5546	2910	1240	2458	1590	66.0591	78.7911	64.5469	82.4751	37.9908	20.2131	53.1192	26.0805	6.28566e-06	-1.14003	down
NewGene_2778	153	232	124	211	479	379	187	276	3.38378	5.0596	2.60449	4.0964	8.24468	8.15346	4.38755	5.81413	0.0026605	0.837958	up
NewGene_1971	266	253	406	424	165	104	182	146	29.3741	27.6924	42.5969	41.1001	14.1433	11.0917	21.2457	15.2874	1.61075e-05	-1.13285	down
ENSGALG00000042894	2244	2339	2475	2459	1689	942	1819	1215	41.2932	42.7291	43.2958	39.7004	24.1829	16.8582	35.4747	21.3527	0.00150542	-0.725402	down
ENSGALG00000034213	256	306	344	388	502	974	371	399	2.94977	3.49312	3.77074	3.92066	4.51168	10.9234	4.53521	4.3845	0.00428076	0.786612	up
ENSGALG00000048467	54	90	87	59	47	40	28	25	1.13136	1.8786	1.74135	1.0916	0.76677	0.824497	0.610569	0.500371	0.00107632	-1.07217	down
ENSGALG00000005768	383	399	522	597	1401	967	744	1120	5.20675	5.38482	6.74498	7.1333	14.8503	12.7929	10.7366	14.5317	3.52886e-10	1.15963	up
ENSGALG00000043329	1951	2187	2254	2299	3478	6314	2481	3016	124.323	138.1	136.409	128.49	172.565	391.178	167.569	183.155	0.000674669	0.800406	up
ENSGALG00000015338	863	739	1266	1187	757	517	688	548	15.0136	12.7414	20.9313	18.1192	10.2492	8.73891	12.6793	9.08716	0.000914379	-0.667798	down
ENSGALG00000014680	33	36	47	49	92	109	37	74	0.507846	0.541515	0.686203	0.66023	1.09512	1.62263	0.600327	1.0754	0.00817756	0.90543	up
ENSGALG00000004168	7557	7311	8336	8263	5979	4860	4072	5481	109.833	105.298	115.065	105.35	67.6512	68.6603	62.714	75.9042	9.92868e-07	-0.620944	down
ENSGALG00000004162	78	69	79	79	160	154	105	73	1.4192	1.25133	1.35807	1.25954	2.27742	2.7389	2.01861	1.25906	0.00919712	0.666165	up
ENSGALG00000047143	183	385	250	487	767	1329	418	707	2.11995	4.41991	2.74401	4.95304	6.921	14.9762	5.13001	7.81068	0.000117262	1.30137	up
ENSGALG00000009076	4604	4466	4973	5149	4131	2166	3263	2685	226.442	217.673	232.32	222.138	158.169	103.555	170.086	125.804	0.000620394	-0.642371	down
ENSGALG00000040971	19	16	13	55	53	71	44	85	0.25952	0.225108	0.174504	0.681921	0.587028	0.974785	0.661723	1.1453	0.00660196	1.35477	up
ENSGALG00000054629	950	881	605	1032	710	355	515	408	19.9182	18.3151	12.0357	18.9901	11.5801	7.22063	11.4486	8.14139	0.000904931	-0.810705	down
ENSGALG00000013155	158	148	261	274	574	318	314	294	1.87591	1.51931	3.19091	2.95307	5.14011	4.17846	4.46515	3.32144	0.000668796	0.832461	up
ENSGALG00000016300	1221	1236	984	1176	424	491	280	180	25.3058	25.3799	19.3661	21.384	6.83761	9.8867	6.13266	3.54261	4.38525e-13	-1.78553	down
ENSGALG00000008889	399	292	335	445	780	597	437	655	5.62769	4.07869	4.48142	5.50517	8.55754	8.17532	6.52914	8.79956	9.63402e-05	0.744112	up
ENSGALG00000007072	1979	2058	2481	2123	2049	1356	1237	1002	28.1459	28.9995	33.51	26.412	22.6798	18.629	18.6311	13.5564	0.000106509	-0.635771	down
NewGene_390	134	136	181	148	321	257	199	345	1.88884	1.87046	2.44058	1.82028	3.35054	3.42894	2.92775	4.75346	4.79227e-05	0.916063	up
ENSGALG00000034512	145	87	134	138	51	62	93	59	1.94843	1.16435	1.71624	1.6281	0.533326	0.810856	1.32988	0.756578	0.00682003	-0.885707	down
ENSGALG00000046632	32	6	8	8	51	28	28	72	0.539541	0.092331	0.115795	0.10923	0.673548	0.459958	0.494028	1.15361	0.00940159	1.71072	up
ENSGALG00000012422	63	65	86	82	211	161	98	105	1.17901	1.20493	1.54873	1.36006	3.10243	2.96594	1.96104	1.89559	0.000169924	0.933453	up
ENSGALG00000012420	711	668	575	706	816	2734	1094	718	37.9159	35.287	29.094	33.0393	33.8827	141.747	61.8138	36.4708	0.00564916	0.995549	up
ENSGALG00000012185	107	104	137	159	72	87	78	86	6.10295	5.87212	7.41539	7.9727	3.20895	4.84917	4.70737	4.69032	0.00919083	-0.620174	down
ENSGALG00000033760	2162	2242	2152	2945	1991	1336	1532	1065	42.6369	43.8188	40.3165	50.9486	30.5759	25.6177	32.0198	20.0101	6.45943e-05	-0.682412	down
NewGene_4077	1008	1173	925	896	1007	508	556	625	10.769	12.4193	9.38421	8.39711	8.37873	5.26954	6.29961	6.36467	0.00574014	-0.594436	down
ENSGALG00000008066	3718	2953	3250	3247	2843	1604	2089	1672	265.905	209.269	220.732	203.676	158.285	111.471	158.287	113.895	0.000234728	-0.692075	down
ENSGALG00000004209	55	36	47	42	151	120	87	33	0.766656	0.494232	0.613932	0.512367	1.63782	1.62519	1.28637	0.43543	0.00857722	1.06679	up
ENSGALG00000005005	1298	1610	1425	1551	1076	833	943	911	15.9398	19.6062	16.6249	16.7177	10.2923	9.94918	12.268	10.6555	1.35648e-05	-0.633688	down
ENSGALG00000049721	176	208	115	197	439	349	205	297	3.92758	4.60815	2.44169	3.84921	7.62331	7.57815	4.83515	6.31565	0.000637163	0.861447	up
ENSGALG00000010117	37	39	32	37	23	20	12	10	1.12838	1.22182	0.958595	1.00446	0.538645	0.599074	0.381223	0.270207	0.00303233	-1.18648	down
ENSGALG00000016844	141	152	225	189	448	272	249	283	2.87302	3.06097	4.36098	3.38636	7.1227	5.39198	5.37652	5.49902	6.87714e-05	0.819257	up
ENSGALG00000007185	873	1224	969	1180	807	788	635	514	19.8075	28.0812	21.5037	23.755	14.1549	17.6887	15.4383	11.4401	6.54206e-05	-0.635787	down
ENSGALG00000018976	912	1040	984	1722	649	590	648	591	20.8643	23.5671	21.3627	34.587	11.547	13.1125	15.6996	12.8768	1.34669e-05	-0.875874	down
ENSGALG00000037138	71	81	78	84	154	182	85	166	0.905969	1.08151	0.972121	0.978455	1.60641	2.34059	1.20587	2.12894	0.000644586	0.900106	up
ENSGALG00000035111	617	609	685	613	461	137	437	253	36.227	35.46	38.2154	31.5744	21.0991	7.77739	27.2237	14.1618	0.00419134	-0.956957	down
ENSGALG00000015352	91	83	126	123	62	76	72	48	2.02789	1.82995	2.66792	2.39758	1.06091	1.63381	1.68068	1.01691	0.00820312	-0.693565	down
ENSGALG00000007447	311	266	297	460	183	277	194	202	3.36329	2.85177	3.05335	4.37645	1.54338	2.91824	2.22151	2.08786	0.0060577	-0.615731	down
ENSGALG00000047464	631	424	521	334	1396	1041	689	742	9.9089	6.60683	7.76717	4.60234	17.0839	15.9001	11.4689	11.1113	0.000121306	0.969065	up
ENSGALG00000045199	1096	1533	1703	1460	2199	4769	2154	1784	37.5539	52.0767	55.4542	43.8891	58.7033	158.95	78.2512	58.2722	0.000981286	0.906638	up
ENSGALG00000001557	1914	2150	1827	2226	1686	1009	1071	1385	29.3405	32.6712	26.5982	29.9394	20.1267	15.0404	17.4031	20.2252	0.000209176	-0.655504	down
ENSGALG00000007090	3831	3535	4083	6308	1126	2264	1620	3422	81.8557	74.8627	82.8595	118.236	18.7217	47.0125	36.6861	69.6613	0.00301227	-1.00238	down
ENSGALG00000026241	84	116	124	143	175	261	131	190	0.745682	1.0197	1.04636	1.11509	1.21022	2.25384	1.23164	1.60616	0.00459481	0.708248	up
ENSGALG00000016185	432	424	679	594	375	202	313	322	3.05093	2.96613	4.5538	3.68198	2.05772	1.38211	2.34047	2.16565	0.00097996	-0.7844	down
ENSGALG00000004946	11	19	11	44	78	57	41	41	0.091477	0.152796	0.087903	0.321757	0.516277	0.46648	0.365812	0.327337	0.00466377	1.36029	up
ENSGALG00000010798	201	265	107	214	298	363	376	374	1.77074	2.31652	0.894956	1.65898	2.04748	3.11829	3.5229	3.14752	0.0046143	0.861007	up
ENSGALG00000046614	70	116	118	84	56	33	49	28	5.00036	8.19231	8.03346	5.25229	3.08512	2.26439	3.66377	1.87932	0.000203367	-1.22599	down
ENSGALG00000032403	545	2221	968	1391	1778	4813	2328	4582	48.2446	194.925	81.4523	108.052	122.571	414.486	218.493	386.734	0.00899232	1.43207	up
NewGene_2211	3034	2877	3291	3425	2160	1533	2072	1743	46.7108	44.5239	48.1448	46.5114	26.5065	22.5908	33.2706	26.4393	4.54759e-06	-0.731417	down
ENSGALG00000008040	429	458	857	1061	396	304	267	325	5.0287	5.321	9.5507	10.9301	3.61225	3.46745	3.3162	3.62829	3.41442e-05	-1.08591	down
ENSGALG00000052376	25	16	14	29	88	54	40	31	0.489261	0.299148	0.266662	0.510344	1.37342	1.03914	0.848176	0.574671	0.00193232	1.30437	up
ENSGALG00000028302	2308	2178	2842	3049	2031	998	1520	1443	35.6563	33.3458	41.6905	41.3101	24.4159	14.9788	24.8697	21.2337	0.00014558	-0.777192	down
ENSGALG00000003965	1014	785	661	999	1718	1545	1102	1355	15.1209	11.5962	9.36276	13.0675	19.9599	22.4023	17.4287	19.2638	7.64054e-05	0.713999	up
NewGene_6735	124	111	110	116	196	179	205	144	4.0711	3.36701	2.97366	3.16303	4.83788	4.87906	6.40198	4.70005	0.00199152	0.65797	up
ENSGALG00000015372	641	688	740	882	553	310	515	358	49.1952	52.2997	53.9584	59.3732	33.0027	23.0747	41.9038	26.1275	0.000477256	-0.7466	down
NewGene_1402	1361	1006	1158	3279	490	738	255	501	5.47215	4.00661	4.42247	11.5745	1.53117	2.88521	1.08703	1.9208	9.22211e-07	-1.75642	down
ENSGALG00000008084	2931	2997	3341	4981	2244	1335	1938	1570	104.691	106.091	113.338	156.079	62.3818	46.3521	73.3402	53.4125	1.60467e-06	-0.981853	down
ENSGALG00000046992	1404	1514	1584	1730	907	575	588	581	58.1711	62.1598	62.3073	62.8838	29.2557	23.1358	25.807	22.941	1.22506e-19	-1.23795	down
ENSGALG00000006073	826	1086	1040	2370	815	486	691	491	43.2021	56.3403	51.6683	108.833	33.1875	24.7021	38.2843	24.4596	0.000301935	-1.06316	down
ENSGALG00000010703	16	47	34	48	115	89	67	84	0.219844	0.661736	0.464409	0.607664	1.28358	1.22156	1.00115	1.14454	0.000204525	1.29554	up
ENSGALG00000042771	3678	4051	3636	4399	2716	2314	1976	2331	57.727	62.9515	54.2751	60.7252	33.2015	35.4572	32.9652	34.9564	3.50546e-11	-0.752391	down
ENSGALG00000000824	282	301	274	288	253	131	146	203	5.42208	5.73357	4.9992	4.85118	3.7833	2.44451	2.96882	3.71535	0.00434056	-0.648611	down
ENSGALG00000014561	323	487	474	652	747	830	607	737	3.79178	5.66337	5.27878	6.71185	6.82283	9.48983	7.54338	8.24832	0.00130256	0.616164	up
ENSGALG00000012395	696	625	1004	1210	1848	1313	920	2386	4.78817	4.25591	6.55836	7.29911	9.89563	8.77883	6.70281	15.6405	0.00203009	0.906232	up
ENSGALG00000003550	375	374	480	502	1180	767	1468	1273	5.43028	5.48038	7.22219	6.16365	14.4221	10.3043	22.0137	19.2219	2.84961e-09	1.48689	up
ENSGALG00000003226	12996	12689	13592	20610	8754	7345	6346	7430	280.408	271.316	278.526	390.071	147.026	154.045	145.098	152.747	5.2666e-11	-0.986994	down
NewGene_1283	46	27	64	42	10	9	29	10	1.26982	0.569411	1.50242	0.968166	0.325375	0.141834	0.81541	0.147637	0.00492722	-1.5592	down
ENSGALG00000005268	130	94	154	181	105	68	83	79	3.15532	2.2613	3.55142	3.8643	1.98202	1.60686	2.14186	1.81404	0.00456378	-0.72043	down
ENSGALG00000004240	1695	1863	1788	2278	1213	1068	1144	1152	22.6649	23.6768	19.9302	20.0386	11.0053	16.5563	14.0739	13.8609	3.40565e-07	-0.714321	down
ENSGALG00000023364	602	759	808	879	401	356	489	362	11.3826	14.2032	14.4058	14.5535	5.86039	6.50942	9.34207	6.5363	5.84302e-06	-0.888776	down
ENSGALG00000033568	1297	1385	1493	1948	1289	877	1098	758	19.3003	20.4358	21.1068	25.444	14.9424	12.6852	17.319	10.7543	0.000737068	-0.594853	down
ENSGALG00000008239	1417	1307	1591	1610	1402	526	990	694	68.4663	62.6071	72.998	68.2453	52.7509	24.7019	50.6809	31.9562	0.00471396	-0.717396	down
ENSGALG00000025751	2758	3405	3266	2995	5675	4642	4907	7631	75.4743	92.2497	84.9043	71.6436	120.782	123.52	142.085	198.918	2.74647e-05	0.906666	up
ENSGALG00000016555	3285	3544	4540	6952	3003	2564	2319	2507	50.5275	54.0328	66.3243	93.8135	35.9658	38.3408	37.7943	36.7403	5.23413e-05	-0.788593	down
ENSGALG00000028041	565	905	292	195	281	318	71	171	5.38407	9.04242	2.63809	1.79274	2.08255	2.94074	0.71096	1.76326	0.00761667	-1.31472	down
ENSGALG00000027981	217	220	227	237	154	99	100	108	4.71581	4.72874	4.68365	4.50905	2.59869	2.08647	2.29043	2.23455	9.60741e-08	-0.971295	down
ENSGALG00000039982	60	83	83	100	204	152	114	114	0.994013	1.36705	1.30684	1.46072	2.65622	2.47089	2.00438	1.8061	0.000249714	0.830268	up
NewGene_6713	313	407	299	236	967	544	437	451	2.38415	3.36782	2.01729	1.43791	6.14325	4.16998	4.08497	3.57851	0.000668922	0.883315	up
ENSGALG00000002891	5762	7109	7072	10217	5869	5010	3762	4090	100.504	123.827	118.111	157.566	80.3459	85.6265	70.0434	68.5086	4.98334e-06	-0.683271	down
ENSGALG00000004491	24	61	14	37	183	179	33	75	0.288634	0.738699	0.154303	0.399437	1.75173	2.13426	0.420684	0.870668	0.00197853	1.70555	up
ENSGALG00000009012	290	300	275	374	508	469	598	411	4.00804	4.11296	3.61076	4.23657	5.48048	6.30966	8.77388	5.42022	0.000356822	0.704927	up
ENSGALG00000020788	2462	1792	1960	1999	4715	2735	2124	5254	15.4919	11.1711	11.7119	11.0293	23.0929	16.7232	14.1595	31.4975	0.00240462	0.849953	up
ENSGALG00000006838	193	169	205	180	96	146	111	55	1.9397	1.67695	1.95604	1.58518	0.748878	1.42569	1.17391	0.52563	0.0020355	-0.876817	down
ENSGALG00000008823	64	111	149	200	81	81	57	71	0.84691	1.8041	2.13944	2.69691	0.835776	1.04298	0.800144	0.93182	0.00986703	-0.824134	down
NewGene_7096	68	70	98	119	164	285	130	141	0.443873	0.685382	0.601772	1.16027	0.958304	2.45904	1.13397	1.13252	0.000404628	1.02678	up
ENSGALG00000010722	33	78	91	120	380	171	217	170	0.950368	2.34126	2.374	3.18217	8.92849	4.58616	6.43659	3.99634	1.37495e-05	1.54842	up
ENSGALG00000018700	6637	5457	6185	5014	5404	2764	3516	3793	138.549	112.884	122.611	91.813	87.8106	56.0715	77.7787	75.4367	0.00388873	-0.601699	down
ENSGALG00000007324	47	50	133	40	519	153	393	454	0.672556	0.711347	1.81247	0.498789	5.92903	2.03815	6.01065	6.20436	2.09751e-08	2.52144	up
ENSGALG00000032988	1542	1452	1912	1806	1600	891	1049	786	31.2599	29.5997	36.9973	32.4399	25.6187	17.967	22.5313	15.3915	0.000500275	-0.64413	down
ENSGALG00000004736	4246	4372	5028	4492	9995	7568	8405	8798	46.5181	47.085	51.7197	43.1402	85.0231	81.6665	97.5521	92.297	3.37893e-12	0.950904	up
ENSGALG00000008555	2485	1662	2009	2137	1682	1536	960	1245	31.6157	21.3546	25.1886	24.3596	17.7928	19.7823	13.3125	16.0762	0.000327935	-0.632377	down
ENSGALG00000045671	173	152	233	199	371	377	288	214	1.79849	1.57473	2.30567	1.81978	3.01779	3.82256	3.18558	2.12561	0.000274742	0.718295	up
ENSGALG00000001605	2291	3127	2207	1705	2423	1019	1198	977	54.2541	73.3924	49.64	35.4195	44.6813	23.4412	30.0514	22.0513	0.00559565	-0.784396	down
ENSGALG00000004918	228	324	276	254	198	183	201	119	7.21005	9.74492	7.95341	6.44904	4.7562	5.29144	6.3133	3.48764	0.00558629	-0.625845	down
ENSGALG00000009759	244	255	294	538	92	115	85	75	3.62361	3.69804	3.98086	6.60822	1.03716	1.64594	1.28908	1.02577	6.19106e-12	-1.83111	down
ENSGALG00000023435	40	37	27	280	424	393	278	1722	0.625591	0.57344	0.396396	3.8521	5.18099	5.99739	4.62387	25.7875	0.00156643	3.03097	up
NewGene_198	99	41	181	116	26	10	46	22	2.97959	1.05471	4.48829	2.65375	0.517051	0.229136	1.77214	0.534985	0.000221243	-1.99771	down
ENSGALG00000008704	364	291	314	507	683	445	523	552	1.09116	0.863766	0.894805	1.33319	1.59551	1.29665	1.66353	1.57879	0.00390033	0.59519	up
ENSGALG00000025773	575	563	601	497	504	208	370	225	22.7134	22.0433	22.5335	17.2151	15.4811	7.97744	15.4646	8.46467	0.00330143	-0.790447	down
ENSGALG00000041365	24	28	18	25	52	36	47	69	0.14973	0.175642	0.106623	0.140565	0.261241	0.225831	0.315565	0.422284	0.00448842	1.1266	up
ENSGALG00000026146	176	208	151	228	374	456	222	303	3.07209	3.44599	2.19691	3.06013	4.71929	8.97779	4.75471	5.36587	0.00025859	0.81513	up
ENSGALG00000007170	3747	3364	4011	3402	2417	1571	2832	2120	132.066	117.528	134.279	105.228	66.2139	53.7095	105.762	71.1772	0.00284023	-0.672999	down
ENSGALG00000042814	4943	5835	4303	5037	2895	2236	2027	2497	108.744	129.252	91.5726	91.685	54.1065	45.4655	52.1552	54.7471	4.28809e-11	-1.06348	down
ENSGALG00000039212	2406	2208	2394	2557	1926	784	1630	1303	147.15	133.848	139.034	137.171	91.7031	46.6078	105.633	75.9187	0.00270412	-0.74864	down
ENSGALG00000000769	34	46	34	57	73	174	89	91	0.720324	0.951294	0.672512	1.05029	1.20644	3.59239	1.99744	1.83661	0.000202657	1.33609	up
NewGene_3658	530	435	341	418	440	204	140	167	4.2033	3.73547	2.65695	3.03813	2.78088	1.63702	1.46281	1.24445	0.002199	-0.926547	down
ENSGALG00000014066	606	669	637	781	480	219	397	232	10.9075	11.9659	11.0899	12.286	6.4661	3.81962	7.55762	3.75722	5.01771e-05	-1.017	down
ENSGALG00000003348	682	778	910	626	446	98	533	149	46.3748	52.4012	58.7694	37.3398	23.6112	6.45101	38.3604	9.62064	0.00475006	-1.27028	down
ENSGALG00000009654	19470	21568	14531	25194	9388	9988	6326	7932	254.891	279.811	180.454	289.324	95.6513	126.988	87.7301	98.8557	2.74992e-12	-1.26888	down
ENSGALG00000013874	773	937	600	1014	732	498	359	461	7.96309	9.91492	5.88693	9.31966	6.32478	5.54612	4.13934	5.22325	0.00066857	-0.718957	down
NewGene_7565	17751	16586	31323	15864	39799	24252	26922	38354	862.65	768.226	1365.66	616.178	1492.02	1138.18	1259.33	1815.62	0.00796659	0.679902	up
ENSGALG00000001184	6722	5680	5980	7928	5868	2839	4050	4418	207.501	173.751	175.323	214.649	141.006	85.1754	132.466	129.945	0.00375129	-0.606958	down
ENSGALG00000010745	410	306	261	477	864	596	382	503	11.3689	8.39953	6.8562	11.6053	18.6452	16.0555	11.2077	13.2943	0.00565627	0.662297	up
NewGene_1812	27	23	162	58	764	314	260	330	0.385558	0.327545	2.38803	0.755463	9.69501	4.72439	4.23131	5.05427	4.98605e-07	2.61577	up
ENSGALG00000010083	3038	3072	3176	4070	2244	1207	2258	2204	24.1674	25.4323	24.1488	29.2799	14.3132	10.1227	19.4223	16.8916	0.00247632	-0.717405	down
ENSGALG00000020067	60	75	80	99	141	168	130	90	1.85741	2.28761	2.36365	2.69149	3.4057	5.06431	4.28747	2.65312	0.0019792	0.759156	up
ENSGALG00000034337	1024	1361	854	935	867	717	453	669	16.8368	22.1701	13.3257	13.477	11.0941	11.4555	7.88704	10.4725	0.00273775	-0.652664	down
ENSGALG00000020479	655	848	911	753	825	609	321	381	11.1551	13.9716	14.4044	11.0078	10.7396	10.1371	5.47269	6.10255	0.00709642	-0.611446	down
NewGene_6370	42	68	129	89	16	16	38	5	0.763646	1.28306	2.33509	1.5567	0.207786	0.28015	0.834103	0.081727	0.000280488	-2.06512	down
ENSGALG00000051260	1666	1986	1518	1854	1627	1393	647	931	12.9286	15.271	11.2095	12.637	9.853	10.5015	5.31486	6.89035	0.00254991	-0.652452	down
ENSGALG00000036883	367	302	338	322	670	513	514	472	1.91003	1.5538	1.67159	1.46756	2.71401	2.5949	2.835	2.33783	5.20038e-06	0.701203	up
ENSGALG00000006751	1000	1304	1274	1359	1569	4739	1409	1799	16.2232	20.9731	19.6463	19.3533	19.8318	74.7935	24.2305	27.821	0.00448891	0.937307	up
ENSGALG00000005086	317	408	289	501	305	314	174	207	4.35425	5.54796	3.76458	6.04173	3.26164	4.18662	2.53192	2.70909	0.00515318	-0.611095	down
NewGene_425	291	258	343	258	238	151	193	171	15.1143	13.2593	16.903	11.7511	9.60089	7.60049	10.6024	8.45867	0.00324191	-0.608421	down
ENSGALG00000007485	839	1176	780	1161	365	434	393	400	9.86697	13.7258	8.6867	11.9739	3.33559	4.93093	4.88719	4.45308	1.19336e-10	-1.29316	down
ENSGALG00000041344	3657	4273	4076	7628	2943	2993	2591	3798	71.0412	82.2635	75.2031	130.009	44.5153	56.5264	53.3371	70.3116	0.00765131	-0.6264	down
ENSGALG00000050240	277	576	540	511	1544	882	808	867	4.48126	9.22842	8.28887	7.25068	19.4443	13.8731	13.8437	13.3639	4.80917e-06	1.09385	up
ENSGALG00000013218	67	88	153	109	216	169	168	122	1.17735	1.54083	2.57744	1.69409	2.99137	2.92136	3.16269	2.06902	0.00880472	0.702336	up
ENSGALG00000002193	126	103	167	168	328	329	117	228	2.8694	2.30282	3.60032	3.3672	5.84572	7.29385	2.82737	4.94592	0.00479703	0.808135	up
ENSGALG00000012952	272	429	266	422	845	1468	568	454	9.18016	14.4157	8.57623	12.3436	22.3364	43.8312	19.7759	14.559	9.46698e-05	1.23388	up
ENSGALG00000026896	431	455	637	518	642	748	1000	647	5.6373	5.65502	7.5158	5.63521	6.19378	9.17535	13.1676	8.46985	0.00886082	0.61509	up
ENSGALG00000040992	29	34	58	55	75	91	83	70	0.526883	0.613495	1.00499	0.871172	1.06122	1.60685	1.60526	1.21038	0.00370776	0.889141	up
ENSGALG00000009509	39	45	71	32	121	89	115	98	0.763765	0.86697	1.32667	0.555002	1.85316	1.71369	2.40783	1.83695	0.000224765	1.19037	up
ENSGALG00000001882	18	22	50	47	70	97	94	55	0.196099	0.235395	0.514533	0.443279	0.590283	1.02156	1.07795	0.567403	0.00175247	1.2497	up
ENSGALG00000007365	258	416	386	475	1024	744	656	870	5.68164	9.08761	8.08662	9.19875	17.607	15.9701	15.3365	18.2945	7.81946e-09	1.1134	up
ENSGALG00000017235	197	164	327	237	146	186	99	117	2.39165	1.96387	3.76594	2.52077	1.37729	2.18873	1.26538	1.34522	0.00300288	-0.754792	down
ENSGALG00000003021	259	234	221	350	267	153	129	130	2.71669	2.48374	2.21547	3.25919	1.94131	1.57403	1.39573	1.15705	0.00410476	-0.66936	down
ENSGALG00000027608	1218	1205	1190	1229	993	457	739	738	45.4801	44.5995	42.1913	40.25	28.8781	16.5781	29.2495	26.2551	0.00112358	-0.721386	down
ENSGALG00000025921	678	447	669	634	505	259	339	305	10.7977	7.04551	10.1101	8.85398	6.25887	4.00535	5.71672	4.62887	0.000352813	-0.79188	down
ENSGALG00000013993	68	44	123	138	367	87	144	234	0.862	0.600415	1.63171	1.55647	4.2419	1.21834	2.04114	3.09036	0.00781202	1.16957	up
ENSGALG00000011373	1371	983	1277	1084	1095	657	715	693	8.93084	6.34973	7.90251	6.1948	5.55314	4.16207	4.93755	4.30299	0.00178041	-0.592044	down
ENSGALG00000028005	426	388	400	347	1673	536	756	559	12.226	10.9925	10.8833	8.62358	37.1134	14.9576	22.3714	14.7265	0.000221761	1.12233	up
ENSGALG00000021180	68	82	105	102	61	49	40	54	1.81692	2.17226	2.64389	2.39412	1.25786	1.27317	1.12789	1.36193	0.00177486	-0.797308	down
ENSGALG00000043676	631	600	623	721	521	373	457	356	15.0068	14.1544	14.0743	15.0439	9.65225	8.61334	11.5117	8.06228	0.000209308	-0.586023	down
ENSGALG00000023296	716	705	473	948	548	339	388	330	6.93508	6.92444	4.4629	8.18824	4.05308	3.41548	4.08222	3.17303	0.000284826	-0.827714	down
ENSGALG00000012546	199	221	125	251	330	526	255	239	2.57945	2.83265	1.52693	2.85134	3.3276	6.62384	3.50323	2.94306	0.00968947	0.745353	up
ENSGALG00000036925	250	452	571	551	658	1584	700	594	5.628	10.3593	12.3454	10.9455	11.8845	34.731	16.8427	12.9231	0.0030154	0.966464	up
ENSGALG00000008656	62	36	55	93	122	165	71	140	0.805039	0.456722	0.680886	1.06107	1.23931	2.09262	0.969575	1.74911	0.00275724	1.03145	up
ENSGALG00000016927	189	146	104	163	342	525	319	317	3.99669	3.05323	2.07118	3.01088	5.62847	10.7759	7.15059	6.37865	4.57464e-07	1.31106	up
NewGene_549	103	139	100	119	73	56	67	63	4.17593	5.55814	3.82162	4.20409	2.28043	2.20389	2.8667	2.43079	0.00106459	-0.824207	down
ENSGALG00000017032	1589	2329	2231	1210	1421	914	984	694	19.7251	26.8227	24.9919	12.4254	12.9579	10.2601	12.8106	7.61811	0.000408586	-0.902511	down
ENSGALG00000007467	415	476	483	570	376	272	289	274	9.01697	10.187	9.97973	10.8514	6.45638	5.70821	6.60173	5.60614	2.91949e-06	-0.675524	down
ENSGALG00000007837	353	446	428	356	838	604	626	408	7.35792	9.21416	8.46431	6.49317	13.5953	12.2369	13.8114	8.09077	0.00173877	0.628119	up
ENSGALG00000034860	148	158	227	200	889	639	556	503	1.14047	1.20921	1.66199	1.37007	5.36926	4.79461	4.54719	3.71474	3.5738e-25	1.81208	up
ENSGALG00000016251	6912	6455	12109	6639	16507	9829	13336	10586	122.794	113.646	204.313	103.454	228.294	169.728	251.088	179.195	0.00561233	0.653804	up
NewGene_4794	2	51	13	26	569	133	224	35	0.110232	2.81921	0.637254	1.28119	19.0897	4.76963	10.4844	1.26147	0.000999974	3.29979	up
ENSGALG00000022875	696	496	376	818	329	163	250	160	8.19975	5.77715	4.21827	8.45148	2.99792	1.87105	3.11099	1.78267	1.96589e-06	-1.40807	down
NewGene_1145	1336	970	1716	1356	791	487	611	822	6.08981	4.16653	7.98848	5.57295	3.21243	2.53095	3.17795	3.14957	3.91553e-05	-0.964043	down
ENSGALG00000048011	107	141	110	77	181	313	169	128	1.54137	2.29334	1.63742	1.05075	2.2297	4.70015	2.93069	1.92772	0.00861859	0.836806	up
ENSGALG00000049273	708	773	826	852	565	228	513	219	40.2178	43.5339	44.5902	42.436	25.0066	12.596	30.8921	11.8572	0.000524184	-1.04714	down
ENSGALG00000014121	2901	3748	3397	5844	2861	1614	2229	1869	65.278	83.5839	72.6128	115.362	50.1125	35.2893	53.1492	40.0642	9.11343e-05	-0.868805	down
NewGene_6792	45	82	85	90	188	158	84	147	1.78183	3.63781	2.80438	3.0476	6.80214	6.75641	3.10892	5.93184	0.00112485	0.929064	up
ENSGALG00000020561	89	65	98	108	218	176	196	119	0.393411	0.283917	0.427905	0.422549	0.753405	0.760705	0.926164	0.504229	5.60789e-05	0.983921	up
ENSGALG00000011319	183	187	132	158	418	462	236	231	1.26199	1.32318	0.863963	0.958593	2.34548	3.10702	1.72681	1.57532	7.12254e-05	0.98938	up
ENSGALG00000029354	134	102	134	121	275	227	153	159	1.20445	0.831964	1.00054	0.741276	1.81783	1.81559	1.34121	1.38417	0.000612066	0.706596	up
ENSGALG00000043052	67	85	48	81	143	186	122	104	1.32928	1.66156	0.898808	1.41417	2.21112	3.60123	2.56473	1.96865	0.000436491	0.972756	up
NewGene_6304	285	286	364	381	629	571	444	373	7.97749	9.34021	11.1801	10.3691	14.4675	19.2247	14.9426	11.6797	4.84727e-05	0.611431	up
ENSGALG00000017380	3113	3118	3266	3522	2373	1161	2013	1367	175.619	174.331	174.97	174.273	104.199	63.643	120.352	73.4775	2.84173e-05	-0.906867	down
ENSGALG00000007669	13803	7486	10073	6242	2119	2994	1340	5102	185.523	99.7156	128.585	73.5868	22.1703	39.1164	19.0783	65.3298	0.00220711	-1.68861	down
ENSGALG00000007666	26	74	36	14	889	305	35	175	0.401873	1.22639	0.576873	0.192027	11.6186	4.98776	0.611811	2.80006	0.000590584	3.06503	up
ENSGALG00000016430	2917	3408	3521	4937	3041	2040	1795	2014	59.1263	68.8074	67.953	91.4272	47.4461	40.038	38.739	38.7746	4.77475e-06	-0.73191	down
ENSGALG00000042652	366	335	539	582	188	234	174	169	13.5944	12.3344	19.0324	19.0004	5.44942	8.46738	6.83754	5.97149	1.33381e-09	-1.22986	down
ENSGALG00000041981	58	57	81	77	129	257	87	79	2.74027	2.66838	3.65874	3.23547	4.80084	11.9598	4.42456	3.58645	0.00618255	0.99499	up
ENSGALG00000001633	2557	2434	2644	1960	1957	1404	1704	1088	49.7299	46.9212	48.8414	33.4358	29.6346	26.5292	35.1275	20.1508	0.00118726	-0.652084	down
ENSGALG00000028595	29	102	38	44	18	20	12	20	0.924426	3.28971	1.15703	1.24934	0.454922	0.638265	0.391206	0.61189	0.00144434	-1.61568	down
NewGene_6685	75	82	139	108	292	306	218	244	0.722971	0.784217	1.25853	0.919637	2.20199	2.86906	2.20807	2.24728	5.65166e-11	1.40154	up
NewGene_6686	136	119	126	115	52	15	0	48	2.34575	2.04021	2.07758	1.73768	0.692534	0.245486	0	0.778219	0.00299863	-2.1502	down
NewGene_6680	214	286	412	306	141	117	145	112	2.58969	3.21704	4.49631	3.13378	1.25923	1.33483	1.74555	1.1615	1.93176e-07	-1.21793	down
ENSGALG00000015441	102	91	129	120	224	198	138	172	2.11647	1.86654	2.54404	2.18464	3.64115	4.00882	3.04169	3.42114	0.000123226	0.725269	up
ENSGALG00000001844	237	254	309	301	193	152	231	138	8.79821	9.33563	10.8837	9.80381	5.58176	5.46485	9.09588	4.88084	0.00894885	-0.598971	down
ENSGALG00000010238	2472	2532	2384	3139	5380	5004	2924	3783	40.8394	41.4662	37.4162	45.4966	69.244	80.389	51.1976	59.6049	3.65641e-06	0.684183	up
ENSGALG00000030466	6349	7077	7282	9524	5948	4493	3678	5060	121.656	134.382	132.519	160.086	88.7229	83.6902	74.6815	92.3742	1.02834e-05	-0.648265	down
ENSGALG00000030075	47	20	25	22	168	182	53	420	0.174561	0.071722	0.086105	0.068816	0.487596	0.659331	0.209309	1.49025	3.0482e-07	2.86578	up
ENSGALG00000001330	5352	6426	6348	7519	3100	1260	3530	1658	197.746	235.295	222.737	243.689	89.1635	45.2355	138.205	58.3383	4.54269e-06	-1.39546	down
ENSGALG00000038559	51	58	87	78	154	145	106	65	1.05642	1.1985	1.72375	1.42135	2.51169	2.95408	2.34863	1.28249	0.00807436	0.767257	up
NewGene_5492	78	67	89	162	51	30	63	40	1.60143	1.16706	1.54346	2.79621	0.729674	0.543885	1.15337	0.635625	0.00525409	-1.05258	down
ENSGALG00000002734	2282	2077	2532	2815	1994	1207	1737	1346	28.9792	25.6803	29.339	30.7323	20.2674	14.6163	23.4376	16.6451	0.000609066	-0.612607	down
ENSGALG00000004771	208	277	248	342	514	537	321	436	6.40514	8.46861	7.27001	9.25026	12.3339	16.0967	10.4964	12.8031	4.05525e-05	0.751911	up
ENSGALG00000027165	511	527	878	1061	1128	1042	1109	1100	23.0826	23.5933	37.7266	42.0843	39.7241	45.8001	53.1737	47.4132	0.00693894	0.601494	up
ENSGALG00000034661	1843	1659	1907	2124	906	889	980	1274	56.6544	50.5416	55.6864	57.2839	21.6682	26.5604	31.9266	37.3281	2.35271e-05	-0.857423	down
ENSGALG00000035596	7487	8183	8523	8622	24229	11691	15200	17891	134.445	145.613	145.349	135.801	338.697	204.062	289.253	306.11	3.61086e-08	1.0733	up
ENSGALG00000037996	2353	2202	2336	2604	2036	1125	1568	1234	68.2264	64.0189	64.4753	66.2729	46.1912	30.789	48.2385	33.761	0.000194952	-0.670527	down
ENSGALG00000011551	48	57	157	96	100	394	321	458	0.882364	1.02373	2.7423	1.53687	1.41846	7.03616	6.25345	8.02292	7.8949e-05	1.92394	up
ENSGALG00000026313	395	469	326	475	729	836	375	597	4.72231	5.56308	3.70268	4.98499	6.79886	9.73292	4.75899	6.81214	0.00893254	0.587525	up
NewGene_5721	75	75	72	104	144	158	120	90	0.929419	0.926598	0.849018	1.13689	1.40137	1.91426	1.58093	1.0649	0.00509866	0.650731	up
ENSGALG00000001955	35	41	83	23	370	48	265	367	0.798961	0.927076	1.81933	0.462939	6.71212	1.0792	6.54934	8.14673	5.60856e-06	2.55812	up
NewGene_332	144	92	152	184	312	625	172	355	2.61597	1.65241	2.57475	2.86954	4.37216	10.9557	3.226	6.12597	7.96982e-05	1.35262	up
ENSGALG00000002038	548	579	551	556	957	1040	703	804	6.33284	6.6259	6.04154	5.63099	8.60634	11.6836	8.60284	8.85514	1.4399e-06	0.643029	up
NewGene_3905	144	192	183	299	495	454	416	461	0.838245	1.12605	0.989798	1.4969	2.38637	2.72657	2.68105	2.67815	9.16574e-09	1.18625	up
ENSGALG00000031734	86	110	104	108	35	49	52	37	1.3065	1.65794	1.50293	1.45304	0.406566	0.723602	0.833994	0.531349	1.85226e-05	-1.2144	down
ENSGALG00000007646	4454	4122	6749	7291	3089	4189	3371	3481	31.3493	28.7521	45.1779	45.1146	16.984	28.7186	25.2749	23.3425	0.00125601	-0.640936	down
ENSGALG00000003345	500	592	870	782	441	436	407	339	3.97749	4.67119	6.57282	5.19393	2.73292	3.372	3.43205	2.56753	3.22259e-05	-0.738258	down
ENSGALG00000012947	77	137	117	122	221	318	120	214	0.67283	1.18911	0.973278	0.936362	1.50423	2.70689	1.10755	1.7867	0.00132775	0.937674	up
ENSGALG00000033609	4265	4362	4951	4948	9625	9030	5089	8714	53.9839	61.1794	63.1347	58.5475	94.4281	137.461	66.0318	90.8952	1.14234e-06	0.803087	up
ENSGALG00000028318	135	171	149	98	3009	695	3070	2028	2.77299	3.50558	2.90883	1.76588	48.6297	14.0223	67.5218	40.118	1.39018e-23	4.00723	up
ENSGALG00000051146	5810	7085	6215	10972	4776	5205	2484	4896	74.013	90.7951	75.0206	123.933	47.4534	64.6609	33.6054	59.6654	0.000923776	-0.782648	down
ENSGALG00000005347	20	33	18	35	55	68	56	68	0.158992	0.263179	0.138439	0.248464	0.345544	0.538809	0.476584	0.5277	0.000518696	1.24425	up
ENSGALG00000012456	255	339	339	345	601	615	494	359	5.05188	6.6497	6.3851	5.99513	9.27252	11.8438	10.3704	6.78118	6.38177e-05	0.691161	up
ENSGALG00000045753	1888	1964	2106	2144	1772	726	1465	1091	110.582	114.014	117.173	110.184	80.8028	41.3522	90.9211	60.9015	0.0061027	-0.671325	down
ENSGALG00000045758	413	352	509	259	211	143	149	117	5.82663	4.91633	6.81661	3.19543	2.30908	1.95134	2.21859	1.57028	2.97593e-07	-1.32654	down
ENSGALG00000045362	621	575	765	973	457	193	429	275	65.9641	60.5995	77.2705	90.7453	37.7957	19.8943	48.3497	27.784	0.000111051	-1.08637	down
ENSGALG00000001316	188	222	163	251	337	459	197	343	2.80044	3.28599	2.33987	3.30495	3.92074	6.64023	3.10517	4.89611	0.00577741	0.69122	up
ENSGALG00000054512	794	840	1184	968	692	554	718	487	8.72468	9.07987	12.1827	9.43563	5.91694	5.80281	8.46228	5.04762	0.0013501	-0.607496	down
ENSGALG00000026005	770	591	659	1049	523	575	460	397	4.2269	3.21889	3.43859	5.05553	2.23482	3.06968	2.67904	2.07847	0.000614029	-0.639921	down
ENSGALG00000043758	4468	5173	4612	6822	4131	3177	2689	2468	51.8368	53.8595	45.403	63.9755	33.6284	34.6799	29.8737	25.1397	1.89954e-07	-0.762812	down
ENSGALG00000045898	69	64	46	108	272	103	128	177	0.693176	0.634696	0.433262	0.950126	2.14069	1.00634	1.38422	1.70166	0.000369486	1.24004	up
ENSGALG00000028141	658	711	819	718	617	200	478	411	20.7948	22.2613	24.6007	19.9034	15.1854	6.1257	16.006	12.3663	0.00948838	-0.75757	down
ENSGALG00000002201	549	798	852	1762	1154	3332	1318	1710	3.43024	4.97347	5.09488	9.74544	5.65464	20.3635	8.79818	10.2517	0.00838765	0.964928	up
NewGene_394	161	70	311	183	23	96	52	25	3.57426	1.54156	6.55419	3.56054	0.384576	2.0691	1.20115	0.518258	0.000332873	-1.85879	down
NewGene_391	261	194	296	252	432	390	368	415	2.32857	1.71402	2.50443	1.96607	2.99828	3.37495	3.47836	3.52487	0.000113304	0.691388	up
ENSGALG00000049236	1530	2118	895	1709	1110	810	618	778	52.301	71.7376	29.0374	51.2474	29.5406	26.9125	22.3739	25.334	0.000279688	-0.939868	down
NewGene_1001	273	346	517	397	280	269	265	163	4.32337	5.99771	7.85164	5.77369	3.81032	4.17084	3.98764	2.49482	0.00503822	-0.639281	down
NewGene_645	41	36	62	184	30	15	31	34	0.81605	0.661361	1.14911	3.28048	0.509659	0.279455	0.617112	0.695157	0.00765611	-1.46239	down
ENSGALG00000004343	58	64	119	56	410	224	348	195	1.01336	1.114	1.98285	0.862568	5.63162	3.83739	6.51672	3.26964	1.14149e-09	1.9887	up
ENSGALG00000054562	205	215	372	236	96	67	108	108	4.79475	4.99092	8.28328	4.85438	1.74758	1.50978	2.68585	2.40608	1.4857e-06	-1.39996	down
NewGene_7463	113	10	124	112	17	10	40	27	0.858645	0.068452	1.14495	0.796094	0.195485	0.117496	0.391133	0.21709	0.00696887	-1.84006	down
ENSGALG00000028037	17188	16406	26524	10851	484	2509	415	5288	255.836	241.996	374.95	141.671	5.60348	36.3001	6.53111	74.9909	0.000513867	-2.96148	down
ENSGALG00000024083	3852	3838	3863	5471	1418	2249	1285	2955	88.0024	86.8944	83.805	109.639	25.2133	49.9275	31.0879	64.3087	0.000166017	-1.06356	down
NewGene_5619	56	45	36	61	15	19	23	11	1.22031	1.01556	0.767705	1.33464	0.237359	0.44152	0.562129	0.2433	0.00021368	-1.52632	down
ENSGALG00000041775	99	108	83	138	64	41	25	73	2.49171	2.6955	1.99649	3.05295	1.25619	0.987639	0.663136	1.75825	0.00277018	-1.0697	down
ENSGALG00000010001	72	70	66	42	34	33	35	21	2.16833	2.09131	1.87522	1.10672	0.793775	0.953725	1.10279	0.590233	0.00388698	-1.0367	down
ENSGALG00000002944	83	33	54	75	272	118	291	203	0.548982	0.213932	0.339017	0.436096	1.40878	0.76071	2.05561	1.28892	9.45763e-07	1.8786	up
ENSGALG00000037011	298	81	254	268	10	89	16	49	2.73337	0.732561	2.21645	2.15556	0.071352	0.790748	0.146771	0.426558	4.45243e-05	-2.43991	down
ENSGALG00000006670	9282	11406	13018	8561	6460	4427	7100	2832	115.979	141.244	154.486	93.8354	62.8332	53.7612	94.0119	33.7069	0.000219581	-1.01835	down
ENSGALG00000037467	22	24	43	25	92	94	47	67	0.368051	0.372801	0.646411	0.337815	1.13845	1.44661	0.784251	1.01141	5.70762e-05	1.38361	up
ENSGALG00000007237	390	542	505	624	788	1148	596	641	11.9612	16.466	14.7184	16.7951	18.8194	34.247	19.3784	18.7306	0.00241152	0.62128	up
ENSGALG00000032854	50	100	39	41	157	121	96	119	1.71756	3.40902	1.26628	1.22836	4.21463	4.0562	3.49372	3.90284	0.00329428	1.07052	up
ENSGALG00000015762	563	512	566	412	499	224	350	193	19.8128	17.8443	18.9176	12.7103	13.6781	7.64564	13.0517	6.44766	0.00993896	-0.725047	down
ENSGALG00000024082	1581	1246	1685	1494	1216	750	1062	874	17.4958	13.6675	17.7115	14.5047	10.4746	8.06224	12.4547	9.21216	0.00120399	-0.612879	down
ENSGALG00000038022	977	304	727	623	226	381	340	153	6.79584	2.0918	4.80014	3.80108	1.21989	2.57291	2.50477	1.01141	0.000794314	-1.25394	down
ENSGALG00000015543	318	468	411	314	294	190	258	155	16.6762	24.385	20.492	14.4813	12.0323	9.67966	14.3701	7.72195	0.00227126	-0.75964	down
ENSGALG00000052333	35	43	65	48	36	27	17	15	1.44326	1.72852	2.54409	1.73555	1.14883	1.04847	0.736259	0.552932	0.00631891	-1.02831	down
ENSGALG00000037160	133	160	180	228	117	133	65	119	3.22501	3.84046	4.14285	4.84335	2.20157	3.12161	1.64755	2.73939	0.0060943	-0.682828	down
ENSGALG00000009748	224	340	325	381	579	495	418	529	2.52007	3.75142	3.45148	3.72959	5.02514	5.36175	4.94329	5.73188	9.97983e-05	0.684489	up
ENSGALG00000033034	196	162	130	183	109	50	99	76	4.02118	3.29957	2.52914	3.29683	1.711	0.933478	2.10488	1.45039	0.00103839	-0.999866	down
ENSGALG00000026276	1647	1494	1582	1848	1258	838	958	1111	53.6659	48.2459	48.9603	52.8072	31.8958	26.531	33.0777	34.4946	5.87589e-05	-0.646172	down
ENSGALG00000002318	29	27	32	61	116	144	79	132	0.232798	0.2128	0.243424	0.430457	0.735823	1.1412	0.681172	1.01996	3.53002e-07	1.68508	up
ENSGALG00000021679	571	640	647	742	1028	1638	656	894	16.9107	18.7785	18.1963	19.2834	23.7098	47.1792	20.5876	25.2299	0.00231833	0.685907	up
NewGene_625	38	68	101	102	260	301	149	147	0.383114	0.696984	1.1301	0.863603	2.35887	2.96479	2.4767	1.60977	3.91321e-06	1.46827	up
ENSGALG00000003457	881	1386	1091	1298	1876	2898	1795	1450	9.78472	15.3438	11.7136	12.7995	16.3006	31.5826	21.3285	15.6268	0.000284852	0.78373	up
ENSGALG00000009920	10	52	110	71	148	237	134	125	0.151416	0.810396	1.65462	0.985999	1.82683	3.65094	2.2489	1.89015	0.00441667	1.4388	up
NewGene_2088	143	146	219	190	303	355	206	199	5.68039	5.76075	8.30759	6.65724	9.4142	13.7678	8.7142	7.53937	0.00435576	0.600572	up
ENSGALG00000016173	36	50	38	48	103	81	89	71	0.137784	0.187014	0.134861	0.16085	0.304463	0.298117	0.357957	0.258262	0.000170542	1.00411	up
NewGene_3678	115	99	128	91	238	305	116	169	3.37262	2.7603	3.30359	2.2183	5.78095	8.20507	3.29721	4.77164	0.00134825	0.902793	up
ENSGALG00000026875	2544	3072	2831	3494	1599	1745	1490	1827	30.4233	36.4018	32.152	36.6483	14.8801	20.2779	18.8795	20.8091	7.6793e-08	-0.818871	down
ENSGALG00000049372	595	831	650	893	271	570	314	290	18.6668	25.8468	19.3568	24.5755	6.61313	17.3697	10.4377	8.65833	6.46938e-05	-1.02861	down
ENSGALG00000029669	116	196	188	173	365	286	220	231	3.45189	5.7837	5.33024	4.50922	8.48456	8.29225	6.95899	6.55789	0.000545153	0.701367	up
ENSGALG00000031932	931	807	1377	1839	878	754	670	817	23.9353	20.5534	33.6245	41.4715	17.5551	18.8391	18.2466	19.9997	0.00437392	-0.63331	down
ENSGALG00000004871	12437	11477	12821	11775	28549	17706	14872	19886	202.193	168.566	201.987	168.355	378.218	295.263	264.937	319.361	8.50179e-06	0.721967	up
ENSGALG00000009303	1199	973	1178	1719	1339	2183	3483	2005	15.5625	12.7735	14.0061	17.3623	13.8004	26.5654	45.3873	22.6155	0.00428847	0.904222	up
ENSGALG00000009301	81	182	187	183	1162	313	487	908	1.93888	4.31668	4.25292	3.83482	21.6756	7.29454	12.3515	20.7283	8.95294e-09	2.18858	up
NewGene_2418	3992	3991	3803	3388	3315	2653	2332	1925	23.6323	23.4111	21.3814	17.5916	15.277	15.2659	14.6292	10.8566	0.00011287	-0.591115	down
ENSGALG00000039685	1184	1024	1050	971	870	614	632	590	24.4975	21.0128	20.6446	17.6246	14.0219	12.3578	13.8575	11.6232	4.26922e-05	-0.656031	down
ENSGALG00000049751	385	226	551	254	90	109	168	170	14.5342	8.45411	19.7762	8.40385	2.62623	3.9764	6.70622	6.12175	0.000335162	-1.34164	down
ENSGALG00000053601	89	97	80	98	229	233	155	100	1.79317	1.9344	1.54401	1.73368	3.61648	4.6027	3.34546	1.91758	0.000271664	0.950625	up
ENSGALG00000010623	18	17	10	42	74	71	48	38	0.212032	0.198794	0.110086	0.427859	0.674348	0.804844	0.598966	0.420882	0.00184597	1.4106	up
ENSGALG00000040260	1486	2071	1706	1810	3105	4077	2475	1708	33.6456	46.4553	36.6765	35.9368	54.7232	89.733	59.3877	36.8352	0.0022238	0.664468	up
ENSGALG00000031754	479	351	346	390	1070	474	688	556	4.93275	3.57931	3.38355	3.52203	8.57433	4.73765	7.50205	5.45423	0.00114867	0.810814	up
NewGene_2064	794	572	465	348	1658	929	910	1118	22.6802	16.1829	12.6108	8.72602	36.8986	25.8184	27.5495	30.4572	0.000351797	1.04027	up
NewGene_2062	90410	70553	60253	69912	222709	162293	102332	162763	3926.95	3036.88	2485.53	2663.61	7530.28	6851.87	4710.25	6736	1.03914e-07	1.12627	up
NewGene_2063	226663	174548	158893	164699	505624	295930	267031	336260	1996.54	1523.66	1329.24	1272.53	3467.05	2533.71	2492.6	2822.15	7.15543e-06	0.925027	up
ENSGALG00000032260	37	74	55	80	103	114	88	101	0.463303	0.923306	0.658221	0.882893	1.01027	1.4022	1.17764	1.21663	0.00890485	0.741164	up
ENSGALG00000035187	13032	18369	22908	21745	11859	6817	9776	11694	203.028	283.588	338.944	297.142	144.016	103.208	161.385	173.575	9.30535e-05	-0.887032	down
ENSGALG00000043035	969	939	1031	1346	562	961	582	655	11.9209	11.4469	12.0372	14.5158	5.37303	11.4848	7.58506	7.67115	0.00245851	-0.615326	down
ENSGALG00000015132	219	321	250	304	457	608	264	400	2.08648	3.2142	2.19205	2.2518	3.20691	5.68667	2.5925	3.68509	0.00540573	0.647748	up
ENSGALG00000002452	7778	7363	8413	7270	6619	3924	5724	3058	107.973	101.286	110.916	88.5178	71.5224	52.9455	84.2023	40.4451	0.00194184	-0.680579	down
ENSGALG00000047352	427	303	515	395	921	534	724	939	3.15803	2.19041	3.6686	2.51859	5.23882	3.72072	5.54216	6.41383	0.000122738	0.9488	up
ENSGALG00000047605	24	11	15	10	203	47	35	71	0.553662	0.250857	0.314201	0.202003	3.67434	1.05692	0.855148	1.57461	1.35206e-05	2.47062	up
ENSGALG00000008837	1028	1522	1215	1423	730	989	721	796	10.0952	14.8207	11.3311	12.2624	5.58003	9.44525	7.5003	7.4443	0.000255668	-0.666357	down
ENSGALG00000000172	218	191	158	302	932	363	291	351	6.11452	5.30936	4.19444	7.43989	20.3805	9.8943	8.66738	9.38545	0.000534917	1.10749	up
ENSGALG00000009365	759	785	375	568	999	1363	1161	996	11.5775	11.2257	5.17007	7.09025	11.0889	18.5841	17.6032	12.9453	0.00175971	0.856707	up
ENSGALG00000009361	1297	1276	1282	1707	1030	1194	398	789	13.1887	14.4345	13.768	15.1094	8.08267	13.1086	6.78439	9.54838	0.00334981	-0.728987	down
ENSGALG00000034988	590	660	574	562	459	270	261	269	14.9572	17.9511	12.1362	12.6946	9.41636	6.68842	6.75154	6.4073	3.95981e-07	-0.945169	down
ENSGALG00000003948	1542	1974	1929	3003	1425	1253	1127	1465	23.8383	30.2471	28.3215	40.7255	17.151	18.8216	18.454	21.5774	0.00067042	-0.650214	down
ENSGALG00000025945	55	63	75	54	205	184	236	94	2.13987	2.3916	2.77453	1.85553	6.33026	7.11089	9.95938	3.53181	1.0453e-06	1.54585	up
ENSGALG00000006638	89	85	129	104	153	228	134	171	0.978231	0.924349	1.34951	0.999153	1.30873	2.44679	1.56123	1.78959	0.00163508	0.765507	up
ENSGALG00000034802	2374	2480	2466	1942	4685	3485	2940	4044	42.2398	43.3402	40.55	29.8145	63.6535	59.693	54.3246	68.1331	5.59836e-05	0.700188	up
ENSGALG00000017183	130	104	95	190	89	26	20	18	1.51506	1.20242	1.05333	1.9472	0.809874	0.288339	0.243027	0.197701	6.99395e-05	-1.83324	down
ENSGALG00000007766	991	949	1052	1439	1210	2521	1389	2360	6.25647	5.70425	6.17553	7.82855	5.85874	15.2216	8.92797	13.6784	0.00338246	0.79451	up
ENSGALG00000030038	1264	911	1361	1143	2533	1898	1440	1524	7.20417	5.06447	7.19945	5.55873	11.0614	10.4731	8.57475	7.98384	0.00013617	0.640148	up
ENSGALG00000015728	49	70	35	50	223	100	95	98	0.569063	0.814336	0.384821	0.509325	2.03088	1.14151	1.17785	1.08822	0.00019811	1.29166	up
ENSGALG00000029576	3515	3780	3977	5412	3384	2044	2735	2377	61.5273	65.5639	66.1205	83.0976	46.1083	34.7772	50.7218	39.639	0.000271551	-0.644935	down
ENSGALG00000014675	108	50	93	104	30	44	25	13	1.55073	0.745811	1.29336	1.35121	0.33811	0.622242	0.371212	0.166196	2.7521e-05	-1.68007	down
NewGene_7453	200	250	219	235	215	99	125	127	4.58065	5.67984	4.77134	4.72538	3.83932	2.20493	3.02551	2.76024	0.00374642	-0.687918	down
ENSGALG00000011276	4202	2766	2173	4025	7915	6948	2763	6806	100.871	95.2547	71.7022	122.688	151.716	171.836	101.739	160.222	0.00349958	0.863851	up
NewGene_6831	172	252	249	232	492	472	296	328	1.42917	2.39266	2.30992	1.93279	3.46328	4.47738	2.90542	3.08948	9.7e-06	0.798209	up
ENSGALG00000007979	266	162	339	343	762	419	317	532	12.4431	7.47169	15.0269	14.0615	27.7432	19.0198	15.6911	23.7008	0.00159306	0.865221	up
NewGene_881	4	20	18	12	46	32	39	42	0.056757	0.280268	0.241132	0.140228	0.506704	0.445837	0.575445	0.563501	0.00158763	1.57894	up
ENSGALG00000000295	26	2	13	9	376	79	123	98	0.118466	0.00669	0.054762	0.035997	1.38204	0.357177	0.611394	0.436992	4.66683e-09	3.66747	up
NewGene_6622	1955	1560	1821	1444	3899	2468	3169	3094	5.83978	6.30219	6.35755	3.84939	9.62553	6.27366	10.1078	7.18344	4.40597e-06	0.897218	up
ENSGALG00000014869	4440	3646	4947	7373	3344	2199	2928	2828	42.0343	34.2427	44.5007	61.2594	24.6583	20.2489	29.385	25.5244	0.00011177	-0.818311	down
ENSGALG00000015404	177	95	214	113	497	215	410	215	2.01922	1.06899	2.32444	1.13236	4.43289	2.39258	4.97074	2.33838	0.00115886	1.15015	up
ENSGALG00000000112	59	302	106	327	497	777	182	479	0.778167	3.98226	1.3327	3.82188	5.15482	10.0687	2.56293	6.08009	0.00952859	1.28152	up
ENSGALG00000011133	180	161	163	208	334	237	235	267	2.33535	2.0684	2.02639	2.38029	3.37761	3.05024	3.26482	3.35015	0.000688884	0.595331	up
ENSGALG00000011210	191	178	251	280	351	337	329	314	2.3415	2.16286	2.9237	3.02037	3.35308	4.02564	4.28162	3.67044	0.000674527	0.587862	up
ENSGALG00000011216	496	571	535	520	497	410	248	252	5.95093	6.7195	6.06234	5.39985	4.59959	4.71712	3.04426	2.84581	0.000921758	-0.626803	down
ENSGALG00000006613	9498	11128	11334	14334	7791	6945	6264	6338	83.3033	96.7243	94.4143	110.281	53.1935	59.2118	58.2183	52.9682	2.01824e-11	-0.746361	down
ENSGALG00000026558	646	798	781	653	1276	1911	698	1088	14.0052	15.0781	15.553	12.9343	21.438	42.4268	15.4011	23.2713	0.00179264	0.764315	up
NewGene_148	247	286	381	268	583	651	562	1590	0.855769	0.997036	1.14524	0.684839	1.3462	2.10604	1.83261	4.09282	2.03734e-05	1.57939	up
NewGene_6080	96	61	78	67	32	46	38	30	1.08657	0.681994	0.922054	0.705561	0.286305	0.578306	0.44305	0.32125	0.00126794	-1.04735	down
ENSGALG00000034741	1705	1644	2242	2677	3800	2025	3376	4637	25.8271	24.6763	32.2662	35.5862	44.8296	29.825	54.2099	66.9542	0.00319252	0.79341	up
ENSGALG00000013661	463	426	496	812	343	362	352	314	9.60704	8.76296	9.74406	14.8142	5.58835	7.28512	7.78829	6.24077	0.00171765	-0.64757	down
ENSGALG00000047323	356	345	359	353	318	148	235	206	4.57108	4.38382	4.3706	3.97399	3.17012	1.84324	3.19566	2.51854	0.00531611	-0.640462	down
ENSGALG00000032526	394	469	411	576	245	441	206	247	2.87097	3.38859	2.84631	3.68313	1.38634	3.12403	1.5862	1.712	0.00365935	-0.696911	down
ENSGALG00000004345	192	222	294	212	384	314	294	390	2.54627	2.91967	3.70644	2.45723	3.96163	4.05114	4.12307	4.921	0.00282977	0.601469	up
ENSGALG00000011950	11705	14116	13879	18271	10639	8034	7534	8395	141.038	168.555	158.823	193.111	99.7879	94.0941	96.1954	96.3741	2.67794e-08	-0.733635	down
ENSGALG00000011020	6568	6535	6394	9106	4957	2591	3988	3148	98.3223	96.9461	90.9083	119.572	57.7682	37.7047	63.2594	44.902	2.82332e-06	-0.949586	down
NewGene_4310	93	75	51	44	524	321	93	116	2.08221	2.12092	1.06898	0.797385	10.7067	9.25956	1.80625	2.15301	7.22704e-05	1.87863	up
ENSGALG00000042356	325	406	435	593	855	509	581	730	12.4753	15.5346	15.9086	20.0939	25.6936	19.0128	23.7534	26.8249	0.00295969	0.626666	up
ENSGALG00000009082	7158	7449	13611	13315	6023	4571	5753	4730	74.713	77.0492	134.93	121.909	48.9357	46.3713	63.6363	47.0328	1.66496e-05	-0.940953	down
ENSGALG00000005553	16	104	39	71	140	364	61	104	0.135211	0.914424	0.324483	0.550036	0.9812	3.15269	0.569432	0.880799	0.00960812	1.50333	up
ENSGALG00000023279	4070	4790	5041	5525	2883	2883	2765	3355	52.1991	60.5671	61.3948	62.1458	28.6181	35.8826	37.5757	40.9819	1.05821e-05	-0.679962	down
ENSGALG00000002845	1197	961	1259	1058	2410	1353	1670	1808	9.08759	7.22445	9.38369	7.17589	14.476	10.2349	14.3761	13.4206	0.0002662	0.693534	up
ENSGALG00000003743	264	318	417	386	382	591	488	570	5.93049	7.07762	8.91027	7.60394	6.6776	12.9174	11.6277	12.2066	0.00998843	0.593172	up
ENSGALG00000034011	1138	1439	986	1417	834	605	761	729	12.9092	16.2438	10.8251	14.0992	7.63104	6.8268	9.31949	7.8063	0.000103122	-0.751557	down
ENSGALG00000037896	619	720	552	560	961	1264	667	834	8.15145	9.39351	6.90401	6.46883	9.84412	16.1786	9.29879	10.4611	0.00375243	0.585411	up
ENSGALG00000001502	390	409	456	417	894	894	599	689	11.095	11.5251	12.3177	10.4027	19.8129	24.7474	18.0717	18.7078	1.24451e-11	0.871804	up
NewGene_5844	32	45	90	52	140	106	111	106	0.612098	0.870854	1.64559	0.893633	2.11402	2.00213	2.2834	1.97995	0.000588462	1.09866	up
ENSGALG00000009413	260	319	857	992	349	315	207	269	5.41042	6.596	7.09848	6.94609	5.66007	6.37604	4.56372	5.34381	0.00339357	-1.05449	down
ENSGALG00000013940	32	30	40	32	83	64	57	57	0.386737	0.267663	0.341887	0.250993	0.670977	0.763045	0.543736	0.516928	0.000645976	0.957319	up
ENSGALG00000007484	7221	7829	7599	10821	6018	3607	4167	4393	129.88	139.536	129.811	170.721	84.2569	63.0509	79.4152	75.2776	2.15783e-07	-0.869915	down
NewGene_3038	410	276	329	293	1027	499	441	487	1.76767	1.20388	1.31348	1.06896	3.34484	2.34905	1.97942	2.20098	0.000720268	0.861633	up
ENSGALG00000006491	2210	393	1754	2244	4632	4011	17602	14844	23.0531	4.06024	17.3765	20.5308	37.6096	40.6609	194.573	147.533	0.000269468	2.76035	up
ENSGALG00000020805	109	180	159	257	293	315	271	295	1.19742	1.97129	1.66216	2.49459	2.52153	3.38864	3.17036	3.10198	0.00126066	0.767665	up
ENSGALG00000007723	1506	1303	1573	1454	1141	591	955	893	40.717	34.7391	40.1891	34.3562	24.0571	15.5042	27.2781	22.996	0.00109357	-0.692828	down
NewGene_1965	173	195	216	167	19	48	39	77	2.50455	2.79638	2.89424	2.06975	0.188127	0.674724	0.568981	1.03409	1.35303e-06	-1.98007	down
NewGene_1966	19	27	28	15	72	45	52	70	0.603554	0.870399	0.871399	0.417079	1.83883	1.44167	1.80681	2.21606	0.000175966	1.43006	up
ENSGALG00000012156	70	46	78	46	208	153	130	132	1.01231	0.642206	1.08678	0.591618	2.37005	2.20191	2.04842	1.85157	4.00919e-07	1.35821	up
ENSGALG00000040173	3343	3016	4190	4686	2873	1604	2543	2645	116.549	104.192	138.714	143.287	77.9592	54.3467	93.9539	87.8563	0.00431625	-0.622344	down
ENSGALG00000042063	1306	1457	1727	2975	613	1242	692	1141	16.4279	18.1712	20.6386	32.8376	6.0014	15.189	9.22034	13.6769	0.00136064	-0.963413	down
ENSGALG00000015529	1256	1331	1717	2894	759	1300	636	581	10.9846	11.5407	14.2654	22.2112	5.17017	11.0572	5.89259	4.84409	6.14528e-05	-1.11925	down
ENSGALG00000043610	706	586	736	466	1543	2412	613	1307	20.7301	16.3923	20.1564	12.2553	32.6869	62.748	17.7227	33.0215	0.00019331	1.19334	up
ENSGALG00000053105	42	43	39	57	96	93	76	103	0.67246	0.679232	0.590884	0.79025	1.22669	1.45049	1.34018	1.60077	8.30035e-05	1.03908	up
ENSGALG00000006009	119	217	149	185	528	369	468	240	0.661387	1.19201	0.784148	0.899563	2.2873	1.99284	2.75766	1.26888	3.68675e-06	1.2573	up
NewGene_2244	17	4	5	0	269	35	32	32	0.342654	0.081675	0.095581	0	4.90346	0.81876	0.734632	0.656879	7.12288e-05	3.62481	up
NewGene_1728	59	59	107	79	185	135	104	128	0.545518	0.486916	1.15628	0.757085	1.7231	1.10051	0.975682	1.07682	0.000714611	0.858999	up
ENSGALG00000027742	1486	1484	1008	1035	774	279	364	476	14.8111	14.6605	9.54748	9.04613	6.00649	2.70203	3.83933	4.5203	1.05452e-06	-1.44234	down
ENSGALG00000011079	1080	1074	1240	1480	866	803	856	597	14.937	14.7226	16.2953	17.9697	9.32725	10.7957	12.5532	7.86714	4.60686e-05	-0.627105	down
ENSGALG00000032590	441	490	366	673	299	405	189	279	6.33927	6.97384	4.98728	8.47992	3.34016	5.65439	2.86678	3.81489	0.00176059	-0.750365	down
ENSGALG00000032595	2106	2250	2463	2044	1959	833	1631	1055	142.898	151.882	158.809	121.258	103.939	53.7239	116.944	67.3957	0.00573955	-0.693861	down
NewGene_2114	350	245	334	311	65	108	72	81	4.17548	2.8994	3.78495	3.25017	0.595639	1.24279	0.899125	0.916999	3.14353e-15	-1.91634	down
ENSGALG00000033753	1525	1454	1570	1975	1307	1066	1056	846	16.5167	15.6085	16.1519	18.7718	11.0229	11.2263	12.1179	8.73566	2.67719e-06	-0.605734	down
ENSGALG00000033754	428	527	588	525	412	293	379	264	10.2515	12.5188	13.3863	11.0324	7.69339	6.81505	9.62554	6.01383	0.00104932	-0.608229	down
ENSGALG00000005294	1490	708	1542	1115	3655	2062	1424	1892	12.8385	7.86282	12.8754	8.1747	25.0565	18.6007	13.0654	15.3131	0.00206113	0.855885	up
ENSGALG00000001604	1832	2295	1485	1794	1764	896	1063	1076	17.1387	23.4358	14.2808	15.4161	13.4651	9.00841	11.6556	8.95247	0.00347141	-0.647483	down
NewGene_7255	345	225	339	610	151	101	173	195	0.97275	0.629159	0.910374	1.51207	0.332365	0.275814	0.516624	0.523435	0.000206822	-1.22803	down
ENSGALG00000040702	1339	1328	1332	2193	1190	818	757	994	29.5498	29.0527	27.9072	42.4593	20.4434	17.5483	17.7053	20.9028	0.000200266	-0.705564	down
ENSGALG00000010120	21	29	27	17	72	83	28	44	0.217377	0.304642	0.267127	0.155273	0.59547	0.859105	0.31165	0.449213	0.00290809	1.22841	up
ENSGALG00000007525	157	164	108	194	60	60	21	41	1.98646	2.05196	1.29639	2.15263	0.590337	0.726675	0.28006	0.494365	2.16776e-08	-1.80429	down
ENSGALG00000009292	318	231	324	473	297	139	119	164	6.08828	4.36942	5.89256	7.94731	4.42221	2.57908	2.39984	2.97743	0.000858617	-0.918693	down
ENSGALG00000028664	30	23	15	28	87	48	37	41	1.75022	1.32163	0.856357	1.43687	4.05597	2.7965	2.34087	2.30477	0.00495313	1.11039	up
ENSGALG00000003194	2490	2446	2324	2907	2273	1327	1621	1462	31.8418	30.9977	28.2284	32.6128	22.627	16.4891	21.9676	17.8183	0.00019685	-0.606877	down
ENSGALG00000016697	1150	1114	1142	1300	934	974	539	666	13.9644	13.4034	13.1721	13.8456	8.82914	11.4947	6.93407	7.69595	4.66583e-05	-0.612484	down
NewGene_4318	35	44	75	35	20	35	10	5	1.30022	1.83252	2.76771	1.32087	0.698727	1.33187	0.407675	0.180091	0.00800848	-1.47905	down
ENSGALG00000012290	27	167	80	190	297	439	192	232	0.266059	1.63589	0.7472	1.65281	2.29024	4.23401	2.02068	2.19323	0.00417003	1.33117	up
ENSGALG00000004503	2139	2576	2757	3352	921	823	1254	879	63.7871	76.116	78.0769	87.684	21.3698	23.8449	39.6015	24.9495	1.75581e-11	-1.43597	down
ENSGALG00000015343	203	278	226	274	171	158	193	123	3.36326	4.5672	3.54509	3.98033	2.20553	2.53349	3.39091	1.94081	0.00713884	-0.589529	down
NewGene_4233	40	35	57	48	93	92	123	58	1.11814	0.9359	1.39641	1.0609	2.11094	2.65651	3.2793	1.5414	0.00147799	1.04861	up
ENSGALG00000010331	50	169	132	128	287	510	165	118	0.609969	2.07155	1.54055	1.38774	2.7573	6.12139	2.16198	1.38955	0.00907873	1.13695	up
ENSGALG00000001717	6211	5629	7382	6804	5547	2338	4022	3318	51.4221	46.1828	58.0479	49.4127	35.753	18.8165	35.2906	26.1754	0.000679388	-0.77037	down
ENSGALG00000031860	873	960	918	1029	860	470	553	477	15.3662	16.746	15.3428	15.8849	11.7743	8.03758	10.3019	7.99879	8.93373e-05	-0.69063	down
NewGene_4903	22	27	15	10	74	66	45	34	0.496941	1.05808	0.539904	0.237789	1.61285	2.83994	1.63552	1.00294	0.000557254	1.51479	up
ENSGALG00000006025	3957	4187	5495	4598	4428	7557	11977	10233	14.6285	15.3412	19.2964	14.9111	12.7435	27.1608	46.932	36.0502	0.00212716	0.98441	up
NewGene_714	31	174	62	147	23	80	14	22	0.480583	3.08983	0.982418	2.17246	0.290646	1.36276	0.253168	0.361942	0.00984858	-1.59348	down
ENSGALG00000008827	137	121	138	175	258	240	191	204	1.56247	1.36021	1.49406	1.74662	2.29349	2.66397	2.30947	2.2207	8.20167e-05	0.649524	up
NewGene_3814	47	56	71	85	37	34	23	38	0.862658	1.01294	1.23691	1.35671	0.515646	0.603496	0.430031	0.661932	0.00242471	-0.955175	down
ENSGALG00000032958	98	132	55	268	4	13	7	16	1.01992	1.36319	0.535513	2.44368	0.031561	0.130191	0.068317	0.154058	3.49692e-11	-3.72181	down
ENSGALG00000029319	2094	2331	2666	2898	1656	1087	1681	944	27.9298	30.7386	34.2082	35.139	17.4211	14.0744	23.7371	12.0053	2.76117e-05	-0.877575	down
ENSGALG00000037856	91	108	73	137	416	243	124	192	0.599318	0.683961	0.44591	0.773166	2.64298	1.73348	0.879165	1.17141	0.000128645	1.2086	up
ENSGALG00000015422	21	13	22	35	33	86	44	56	0.217969	0.130844	0.211284	0.320506	0.269342	0.874792	0.481932	0.560585	0.00384551	1.30354	up
ENSGALG00000003500	133	111	169	154	114	97	89	77	5.68757	4.7077	6.8633	5.77449	3.79327	4.0311	4.04896	3.14021	0.00455338	-0.585448	down
ENSGALG00000005901	5567	4915	5469	5795	4659	2477	2526	3285	47.1755	41.2745	44.0185	43.0751	30.7368	20.3986	22.6802	26.5203	2.77456e-05	-0.758412	down
ENSGALG00000012964	2745	2901	2703	2860	2039	1539	1405	1197	36.7248	38.4658	34.3447	33.5637	21.2365	20.014	19.9177	15.2608	1.70737e-11	-0.873927	down
ENSGALG00000016859	1076	1603	1125	1919	293	319	96	172	40.0985	59.2168	39.8237	62.7472	8.47539	11.5304	3.76694	6.09797	2.41409e-20	-2.73466	down
NewGene_6910	609	1457	503	1699	350	304	18	161	6.07051	14.7716	5.34527	15.1319	2.44049	2.55073	0.241161	1.25223	0.00204706	-2.42514	down
ENSGALG00000016500	1502	1320	1296	1603	1029	729	954	838	43.4373	37.8629	35.8214	40.0617	23.0334	19.1005	29.2816	21.4659	7.46824e-05	-0.674735	down
ENSGALG00000054131	159	183	115	76	286	166	356	254	1.98459	2.26487	1.36086	0.826584	2.78693	2.01746	4.73035	3.02674	0.00690792	1.0013	up
ENSGALG00000040877	272	250	338	182	452	645	282	537	17.9666	16.3881	21.2353	10.5791	23.2902	41.4954	19.7378	33.8509	0.00217853	0.868554	up
ENSGALG00000041949	639	1168	889	628	605	489	589	343	15.2378	27.8388	19.5419	13.1284	11.2194	11.4852	14.9079	7.82951	0.00650909	-0.721381	down
ENSGALG00000014759	771	838	782	617	1492	822	1003	1241	14.0164	15.099	13.5016	9.83133	21.1161	14.5254	19.3176	21.4984	0.00679046	0.5942	up
ENSGALG00000043372	26	28	19	23	38	36	81	67	0.163632	0.174989	0.112072	0.12412	0.243597	0.286383	0.54616	0.525326	0.00603751	1.26554	up
ENSGALG00000014907	119	134	272	160	274	416	605	364	1.68778	1.88426	3.6646	1.98073	3.01904	5.73545	9.09764	4.91345	0.000110211	1.34217	up
ENSGALG00000015362	25	28	19	21	65	47	48	47	0.769606	0.840701	0.54686	0.563378	1.55864	1.40386	1.57831	1.37672	0.00073696	1.14502	up
ENSGALG00000014585	24	46	53	36	60	144	71	64	1.16676	2.20804	2.45586	1.51089	2.28942	6.84107	3.69269	2.99252	0.00567901	1.09954	up
ENSGALG00000041547	159	151	197	168	291	319	257	234	3.035	2.85097	3.56657	2.80321	4.32171	5.91051	5.1842	4.25103	1.90958e-05	0.710219	up
ENSGALG00000038604	2043	2154	2135	2401	2105	989	1472	1060	65.3488	68.2928	64.8532	67.3554	52.406	30.7541	49.9023	32.3108	0.00219551	-0.642284	down
ENSGALG00000047475	33	39	61	40	122	132	64	116	1.07252	1.27128	1.89622	1.1421	3.12467	4.23269	2.22773	3.63866	2.00021e-05	1.32471	up
ENSGALG00000013414	54274	43716	75353	60428	120319	93685	191387	162145	771.255	611.093	1024.77	739.256	1336.79	1325.43	2886.58	2215.72	1.99593e-06	1.34327	up
ENSGALG00000005465	8656	7947	9406	8243	7513	4300	5873	4599	226.046	205.671	233.273	188.804	152.727	109.132	162.533	114.427	0.000506786	-0.622386	down
ENSGALG00000023780	25	18	21	34	51	65	41	69	0.366552	0.25224	0.306441	0.439728	0.641684	0.929007	0.674404	0.981079	0.00082264	1.22842	up
NewGene_731	307	296	208	361	773	467	306	667	8.10228	7.74593	5.21181	8.35472	27.093	21.1138	8.54482	16.7883	0.00110602	0.903628	up
NewGene_6237	108	162	287	205	27	98	23	23	0.858435	1.43096	2.83225	1.77523	0.248309	0.956066	0.172894	0.274595	6.14699e-06	-2.16295	down
NewGene_3693	71	69	107	105	129	145	144	118	1.43664	1.39243	2.07	1.86783	2.04223	2.86454	3.11365	2.28761	0.00751829	0.634012	up
ENSGALG00000008858	10037	10327	10368	15653	8392	5985	6112	6181	157.075	160.069	154.002	214.745	102.158	90.9628	101.276	92.085	2.14925e-07	-0.786198	down
ENSGALG00000013100	1343	776	1466	1782	545	441	769	830	19.3045	10.8766	19.7247	22.5873	5.99058	6.02878	11.5161	11.1674	0.00129289	-0.985412	down
ENSGALG00000043584	9	20	36	14	344	102	63	106	0.217938	0.397057	0.683671	0.240544	5.55435	2.16046	1.39897	2.05009	5.94325e-08	2.88933	up
ENSGALG00000030151	67	60	49	64	183	159	71	113	1.31465	1.08893	0.883951	1.06509	2.69572	3.03627	1.37064	2.01786	0.000177954	1.09488	up
ENSGALG00000031094	89	40	102	104	71	130	573	496	1.58353	0.703368	1.72414	1.62899	0.978633	2.25899	10.8445	8.44468	0.00755195	2.06564	up
ENSGALG00000044874	16	52	21	60	110	104	65	88	0.534188	1.81583	0.688834	1.84286	3.01307	3.56068	2.43293	2.94275	0.00190184	1.30848	up
ENSGALG00000005253	329	276	305	335	147	237	105	72	5.60984	4.65907	4.93301	5.01404	1.94523	3.9159	1.89903	1.16189	6.477e-05	-1.17953	down
ENSGALG00000036838	402	636	328	429	765	1211	502	603	3.16214	4.95657	2.44719	2.95821	4.6912	9.26575	4.17978	4.5325	0.00900575	0.74852	up
NewGene_4000	860	924	1321	1519	1948	2205	1305	1490	1.7545	1.86803	2.55897	2.71721	3.0925	4.37087	2.81989	2.89601	0.00109645	0.595118	up
ENSGALG00000037129	100	135	130	140	84	72	91	72	9.14385	12.3064	11.292	11.2491	5.99542	6.37765	8.8358	6.28149	0.00598437	-0.64235	down
ENSGALG00000005789	6917	7539	8579	11427	6018	3863	4501	4298	136.461	147.393	160.748	197.743	92.4122	74.0734	94.0842	80.7864	1.41972e-07	-0.866753	down
ENSGALG00000007786	589	748	523	770	357	429	324	351	13.78	17.5825	12.0164	16.0701	6.79828	9.89662	7.68185	7.85777	4.71542e-06	-0.839591	down
ENSGALG00000027506	7335	5943	8548	6126	5468	2400	4861	3193	140.011	112.393	154.96	102.551	81.2386	44.5035	98.3111	58.05	0.00201883	-0.80584	down
ENSGALG00000040855	189	184	219	236	117	84	133	90	1.9679	1.89815	2.16876	2.15688	0.94658	0.852761	1.46471	0.887947	5.83365e-05	-0.94054	down
ENSGALG00000021262	9056	11340	8312	9078	8607	4872	5070	3610	123.461	153.206	107.617	108.555	91.3399	64.554	73.2389	46.8866	0.000183183	-0.805601	down
ENSGALG00000021692	3060	3193	3097	3240	2773	1110	2069	1910	166.182	171.828	159.712	154.312	117.227	58.5867	119.06	98.8211	0.00501963	-0.674257	down
ENSGALG00000011468	600	642	453	545	1300	1256	624	932	24.7216	26.2248	17.7245	19.7007	41.7034	50.3382	27.2266	36.6116	9.12051e-05	0.842587	up
ENSGALG00000006069	52743	62984	62557	62484	30049	32878	27687	26979	776.259	921.592	878.66	805.578	345.854	482.479	434.064	385.233	1.2505e-19	-1.02409	down
ENSGALG00000016954	739	309	598	392	2002	628	1615	521	60.4281	25.0183	46.4579	28.0807	127.576	49.9432	140.038	40.6317	0.00402687	1.19703	up
ENSGALG00000010440	307	228	411	363	224	232	202	163	3.17853	2.16393	3.74591	3.29009	1.80603	2.1599	2.0513	1.48208	0.0010755	-0.661948	down
ENSGALG00000017316	10891	7068	8555	11903	4966	5935	2335	5864	236.057	151.803	176.091	226.303	83.7907	125.032	53.6283	121.091	0.000178381	-1.00878	down
ENSGALG00000030176	169	116	187	156	148	41	73	78	4.74112	3.21176	4.97211	3.82839	3.2398	1.11468	2.16832	2.06575	0.00960662	-0.903169	down
ENSGALG00000015602	16872	13997	13796	22818	9904	6041	4926	7740	374.186	307.646	290.596	443.9	170.984	130.216	115.767	163.555	3.7487e-09	-1.23982	down
ENSGALG00000007515	48	79	58	164	232	220	115	204	1.15014	1.89563	1.32823	3.48915	4.38932	5.21221	2.94928	4.71933	0.00139078	1.16455	up
ENSGALG00000050564	48	129	74	70	382	143	94	195	0.581707	1.54327	0.851925	0.734219	3.59687	1.67954	1.19779	2.25107	0.00198537	1.28634	up
ENSGALG00000045668	84	42	62	72	16	23	27	30	1.80779	1.02572	1.23244	1.32318	0.308924	0.45012	0.666777	0.679253	0.000554893	-1.39943	down
ENSGALG00000053511	621	844	594	2304	133	413	99	363	7.75558	10.4593	7.04786	25.2641	1.29155	5.01719	1.30445	4.32139	0.00145011	-2.05118	down
NewGene_2252	151	300	151	296	325	912	296	330	2.83475	5.61165	2.69669	4.8927	4.77231	16.7359	5.91383	5.92335	0.00661109	1.04409	up
ENSGALG00000008606	9002	8766	10028	13401	6939	5738	5283	5646	108.623	105.359	114.703	142.049	66.2659	67.1589	67.6944	65.3456	7.03757e-10	-0.788317	down
NewGene_6376	145	153	699	337	408	1428	1222	1603	5.20372	5.44638	24.4135	14.2906	11.3166	50.7397	47.8729	56.53	0.00342287	1.90667	up
ENSGALG00000013167	8991	9139	9437	13386	7161	5576	5942	5645	123.776	124.687	123.387	161.658	76.7475	74.6164	86.6842	74.0526	1.71553e-07	-0.733927	down
NewGene_6709	9	9	24	10	43	37	42	30	0.145758	0.192162	0.367134	0.165931	0.788871	0.664	1.07088	0.520522	0.000872992	1.5647	up
ENSGALG00000011250	30	44	22	14	90	136	53	56	0.412397	0.597686	0.290004	0.151739	0.988534	1.86937	0.791849	0.754622	0.000640398	1.54982	up
ENSGALG00000000433	8979	8931	11452	10158	5896	5486	6355	6270	126.266	124.462	152.956	125.31	64.5478	74.9881	94.7064	84.0167	1.78918e-05	-0.689593	down
ENSGALG00000003067	1758	1959	2278	2331	1596	863	1398	1148	50.9582	56.2674	62.7201	59.2738	36.0022	24.3131	42.9301	31.7147	0.000363557	-0.714706	down
ENSGALG00000008222	696	517	514	785	529	390	321	399	8.98958	6.62516	6.29834	9.00176	5.33641	4.95411	4.37378	4.92481	0.000991671	-0.62097	down
NewGene_517	80	102	104	112	226	182	155	177	0.84363	1.03492	0.877363	0.860042	1.4464	2.07997	1.49433	1.60101	8.64665e-07	0.897684	up
ENSGALG00000005426	87	96	103	95	162	134	139	134	0.403531	0.43968	0.455445	0.389194	0.587406	0.606493	0.689347	0.593795	0.00262624	0.585999	up
ENSGALG00000001506	66	74	78	102	61	27	19	32	2.42158	2.69172	2.72669	3.30289	1.72927	0.925321	0.742932	1.08511	0.000420871	-1.22621	down
ENSGALG00000041418	4095	4801	4925	5959	4330	2339	3108	2784	54.6948	63.26	62.7118	70.0847	45.0609	30.4681	44.0409	35.4744	0.00026982	-0.647894	down
NewGene_3642	45	64	59	63	103	118	62	88	0.442535	0.631747	0.696484	0.545427	0.835483	1.13916	0.64635	0.936815	0.0098827	0.677908	up
ENSGALG00000016979	5844	4442	6242	4683	4147	3120	2942	3314	96.0519	72.3497	97.444	67.5205	53.0578	49.8374	51.2321	51.8951	7.35812e-05	-0.653595	down
NewGene_5498	727	936	705	983	592	417	499	395	6.87018	7.83775	6.08216	7.93353	4.25436	3.54884	4.54836	3.79391	6.49394e-06	-0.811155	down
ENSGALG00000007358	1231	1271	1564	2300	7790	6016	5717	3400	12.4002	12.0348	14.1973	19.4071	58.5592	55.8952	58.6231	30.9652	6.56951e-17	1.8504	up
NewGene_774	103	103	171	141	180	687	132	180	3.00409	2.97321	4.74535	3.61161	4.08079	19.5061	4.06611	5.00537	0.00995652	1.16758	up
ENSGALG00000004745	1783	1385	2109	1967	1320	1037	742	1049	18.3008	14.0869	20.5571	17.7039	10.5476	10.3374	8.06875	10.2528	9.3885e-07	-0.807682	down
NewGene_4457	87	111	102	87	203	213	104	159	5.17105	6.54019	5.79106	4.56473	9.44938	12.3861	6.56851	9.02633	0.00119731	0.789898	up
ENSGALG00000042744	1819	1459	3747	2856	1375	1123	1129	1113	41.8522	33.2734	81.8999	57.6613	24.6281	25.1198	27.5258	24.3951	2.86495e-05	-1.03065	down
ENSGALG00000040393	494	653	918	877	475	378	393	310	7.63015	9.99005	9.68053	7.20796	5.71306	5.67232	6.437	4.55933	3.08198e-06	-0.902646	down
ENSGALG00000008563	911	780	721	1292	665	484	454	665	13.9421	11.8266	10.4862	17.3427	7.92588	7.19193	7.36364	9.69018	0.00165724	-0.688582	down
ENSGALG00000032342	162	203	226	266	207	132	129	101	3.02883	3.78177	4.02332	4.37284	3.02518	2.40709	2.56146	1.80021	0.00573542	-0.597009	down
ENSGALG00000005214	21	26	16	34	84	41	39	50	0.28321	0.351643	0.201039	0.408209	0.918892	0.556779	0.570667	0.667943	0.00361657	1.12804	up
ENSGALG00000035993	629	782	818	846	586	405	469	468	15.2358	18.7808	18.8373	17.9944	11.0631	9.54005	12.0494	10.8162	1.83282e-05	-0.66102	down
ENSGALG00000032405	155	239	338	463	47	116	104	178	2.37958	3.68609	5.01881	6.40644	0.588674	1.71091	1.69747	2.67856	0.00209465	-1.3262	down
ENSGALG00000045602	331	334	441	410	324	253	235	181	6.96957	7.03269	8.24845	7.62821	5.36817	5.13363	5.17298	3.65881	0.000202981	-0.614403	down
ENSGALG00000004926	470	379	399	451	370	243	274	219	10.3316	8.24414	8.3237	8.70445	6.33095	5.18304	6.38757	4.58586	0.000568718	-0.627969	down
ENSGALG00000001949	13036	13648	13473	18502	11752	9248	8260	9090	202.608	210.217	198.883	252.237	142.186	139.704	136.036	134.615	4.71177e-07	-0.606298	down
ENSGALG00000033510	19	42	40	72	116	119	41	108	0.132817	0.29652	0.269882	0.455333	0.64978	0.828136	0.312138	0.735831	0.00640522	1.16138	up
ENSGALG00000013086	65	72	77	148	158	157	129	159	0.797177	0.877331	0.910408	1.6261	1.54127	1.91688	1.69833	1.91577	0.00533824	0.769222	up
ENSGALG00000038801	36751	35487	35673	48878	29952	17058	20082	22678	417.661	399.672	385.041	487.252	264.98	188.43	241.85	245.571	4.42489e-06	-0.796526	down
ENSGALG00000022991	647	746	639	942	623	174	504	263	23.3095	26.6028	21.8594	29.7611	17.4679	6.07153	19.212	9.00393	0.00675772	-0.92094	down
ENSGALG00000007748	687	596	699	885	513	441	355	457	9.11699	7.84203	8.80498	10.2985	5.29351	5.68684	4.99248	5.77847	3.15252e-06	-0.689923	down
ENSGALG00000028810	804	835	734	1700	485	518	450	556	54.0325	55.5845	46.8091	100.165	25.3381	33.7947	32.0411	35.6004	0.000133104	-0.977304	down
ENSGALG00000040987	2171	2211	1958	2250	1683	1107	1442	948	47.7368	48.1753	40.8886	43.3926	28.7984	23.6479	33.5972	19.8505	6.20567e-05	-0.733408	down
ENSGALG00000013865	589	640	791	721	590	382	397	408	8.45309	9.11404	10.785	9.08343	6.60065	5.33324	6.0369	5.58469	3.87926e-05	-0.624407	down
ENSGALG00000013869	11	28	13	34	41	100	63	30	0.164207	0.389566	0.160169	0.411675	0.443639	1.43505	1.02645	0.437752	0.0048478	1.46403	up
ENSGALG00000041854	18	17	14	13	47	107	42	30	0.20587	0.197417	0.147851	0.124749	0.427107	1.22183	0.513015	0.334725	0.000135674	1.83359	up
NewGene_577	215	117	125	371	86	71	65	132	2.10433	1.19738	1.1864	3.60774	0.628572	0.922432	0.643474	1.14474	0.00375193	-1.17352	down
NewGene_575	712	960	1370	1123	575	681	846	462	11.7005	13.3999	28.2695	22.1159	7.54561	17.1061	19.3218	10.1674	0.0088916	-0.660399	down
ENSGALG00000006174	140	294	150	258	499	572	232	315	1.37678	2.87752	1.4099	2.23609	3.84278	5.50344	2.43027	2.96754	0.00294446	0.913374	up
ENSGALG00000007378	807	965	980	1147	823	599	518	589	13.3337	15.8055	15.3842	16.6235	10.5854	9.6253	9.07671	9.2776	2.02149e-06	-0.624841	down
ENSGALG00000039320	1606	1153	1690	1849	1291	713	827	1023	12.7807	9.08711	12.77	12.9037	7.99349	5.5143	6.96918	7.75353	0.000565335	-0.699978	down
ENSGALG00000010614	63226	58140	63801	84801	50770	22419	34889	40254	1277.57	1164.23	1224.38	1503.05	798.595	440.313	747.075	775.005	0.000200182	-0.847628	down
ENSGALG00000043290	114	159	138	115	317	161	195	189	7.33331	10.0789	8.38908	6.44117	15.8371	10.0494	13.2811	11.5669	0.00497579	0.696732	up
ENSGALG00000026948	214	141	66	177	92	42	31	45	2.6321	1.71574	0.772656	1.90554	0.878919	0.493176	0.397944	0.528431	0.000185475	-1.56456	down
ENSGALG00000015026	225	216	259	253	420	500	242	307	2.79303	2.65022	3.05153	2.75241	4.06388	6.03635	3.18226	3.62591	0.00196059	0.608341	up
ENSGALG00000004721	460	476	421	553	308	390	181	291	11.8987	12.1974	10.3442	12.5564	6.1939	9.80593	4.94216	7.17082	0.000577631	-0.71501	down
ENSGALG00000049241	332	508	215	250	144	32	60	64	3.70757	5.6331	2.2787	2.44541	1.24687	0.346282	0.699864	0.673801	2.43883e-07	-2.17829	down
ENSGALG00000018557	244	369	374	415	645	975	373	638	5.58819	8.39243	8.13378	8.35583	11.5247	21.7378	9.06102	13.9543	0.000366395	0.906427	up
ENSGALG00000029827	109	127	128	138	218	145	167	368	1.42926	1.65768	1.57845	1.47385	2.07269	1.72202	2.1667	4.29051	0.0084061	0.88203	up
ENSGALG00000044519	1875	1593	1981	2011	1533	915	1348	892	29.6803	24.9887	29.7877	27.9233	18.897	14.0808	22.6082	13.4574	0.000662235	-0.663913	down
ENSGALG00000009725	418	313	250	290	742	377	457	494	6.64674	4.93706	3.77102	4.05061	9.19677	5.83677	7.70689	7.48582	0.00772285	0.680506	up
ENSGALG00000009724	129	116	122	35	431	261	323	411	6.12918	5.46917	5.52007	1.4279	16.028	12.1069	16.3168	18.7091	3.29933e-06	1.81093	up
NewGene_478	34	30	46	24	92	107	53	55	0.817849	0.707554	1.06771	0.516377	1.75394	2.55857	1.36221	1.27645	0.000751592	1.16742	up
ENSGALG00000005095	4074	4002	2680	3529	2184	1398	1297	1232	31.7397	30.8857	19.8234	24.1083	13.2407	10.5838	10.7036	9.15271	5.74719e-10	-1.25587	down
ENSGALG00000007493	108	122	70	56	182	289	139	113	1.98911	2.21331	1.2212	0.893339	2.59844	5.16863	2.70937	1.97453	0.00773202	0.973955	up
NewGene_6334	254	113	234	305	102	141	102	56	3.78232	1.66078	3.31641	3.98649	1.17457	2.04344	1.60582	0.791554	0.000506527	-1.17066	down
ENSGALG00000006819	1390	1281	1876	2621	839	1144	1275	625	7.16553	6.54113	9.18234	11.8498	3.36755	5.73116	6.96548	3.06928	0.00210638	-0.838552	down
ENSGALG00000043662	175	352	261	269	356	820	306	407	3.21236	6.44155	4.57503	4.35701	5.11501	14.7269	5.99892	7.21527	0.00963007	0.832275	up
ENSGALG00000030303	1324	1900	2099	765	764	707	710	272	21.4315	30.497	32.2835	10.862	9.62253	11.1227	12.1796	4.18916	0.000155402	-1.33957	down
ENSGALG00000032656	325	327	366	311	627	945	416	577	6.76083	6.83505	7.301	5.6699	10.1763	19.1327	9.12767	11.4264	2.36086e-05	0.934483	up
ENSGALG00000011856	212	226	302	202	125	77	143	47	8.69783	9.20959	11.7817	7.27268	3.99268	3.0702	6.22025	1.82748	0.000224871	-1.25753	down
ENSGALG00000005849	18961	27119	16762	21691	17758	11182	10839	13990	855.725	1197.93	716.229	862.039	612.105	496.579	522.169	608.801	0.00113689	-0.662551	down
ENSGALG00000008621	2366	2966	3007	2120	5483	4998	4142	3832	20.7613	26.0288	25.67	16.446	37.1403	42.8097	39.1092	31.9408	6.95125e-07	0.806976	up
ENSGALG00000001096	3197	2890	3158	3803	2130	1003	1819	1180	212.661	190.499	199.531	221.916	110.278	64.8317	128.196	74.7755	2.68104e-06	-1.08075	down
ENSGALG00000011738	1093	1269	1245	1233	2037	3851	1233	1782	27.1178	31.197	29.2966	26.8132	39.3342	92.8741	32.3988	42.1279	0.00143099	0.856431	up
ENSGALG00000052051	969	862	948	876	891	479	528	433	31.7306	27.9476	29.4716	25.1427	22.6946	15.2349	18.3111	13.5001	0.000599289	-0.674312	down
ENSGALG00000016062	849	967	866	1085	821	488	698	452	11.665	13.1725	11.3005	13.0855	8.78269	6.52059	10.1715	5.91335	0.00225313	-0.611938	down
ENSGALG00000051505	892	641	607	678	1403	986	1412	1164	10.0957	7.19226	6.52136	6.72914	12.3729	10.8575	16.9445	12.561	0.000208067	0.82467	up
ENSGALG00000004963	1408	1726	1446	1505	1162	872	999	766	23.0732	28.0394	22.508	21.6443	14.8301	13.8865	17.3441	11.9555	2.12949e-05	-0.681311	down
ENSGALG00000037593	5294	4284	5214	4732	5180	2186	3136	2481	83.4416	66.9136	78.0452	65.4137	63.5522	33.4865	52.3837	37.2491	0.00760991	-0.610355	down
NewGene_949	849	795	914	1154	822	550	461	634	5.79929	5.38184	5.92701	6.9138	4.36754	3.64599	3.33239	4.1223	0.000390102	-0.588224	down
ENSGALG00000005613	2792	3405	3180	3602	2073	2375	1709	2218	91.6867	110.805	99.1735	103.753	52.9948	75.8112	59.4719	69.3849	1.30271e-05	-0.619403	down
ENSGALG00000014189	171	102	149	171	317	268	188	244	2.33747	1.4075	1.91612	2.07237	3.4915	3.66849	2.83722	3.14624	0.000316236	0.771423	up
NewGene_5667	32	45	60	34	219	63	138	134	0.287238	0.326978	0.422434	0.356033	1.57182	0.412116	1.04485	0.899918	1.66965e-05	1.69484	up
ENSGALG00000031487	23	25	31	40	58	161	72	66	0.14621	0.155082	0.189817	0.226178	0.292497	1.01725	0.491534	0.402552	8.21752e-05	1.60007	up
ENSGALG00000016473	125	314	209	225	319	1589	318	343	3.38865	8.43201	5.35723	5.37164	6.75358	41.3764	9.16955	8.77304	0.0017762	1.52937	up
ENSGALG00000002113	48	128	109	181	230	313	185	163	0.682755	1.79646	1.46839	2.25076	2.54078	4.32367	2.79352	2.20718	0.00520868	0.951846	up
ENSGALG00000001486	62	145	99	72	144	241	141	188	0.768705	1.80084	1.18095	0.78645	1.41136	2.94248	1.87892	2.2541	0.0062725	0.921733	up
ENSGALG00000043137	1398	1440	1995	1509	3248	2250	2151	2183	23.4826	23.9656	31.8258	22.2346	42.4735	36.7219	38.2875	34.9436	3.16555e-05	0.628346	up
ENSGALG00000029983	77	93	103	96	151	175	120	113	0.686877	0.829645	0.880508	0.754674	1.05954	1.53009	1.14613	0.970682	0.00372258	0.597954	up
ENSGALG00000004398	150	194	206	242	359	331	197	311	1.21659	1.53197	1.56107	1.6926	2.26223	2.57347	1.67022	2.3838	0.00254824	0.598965	up
ENSGALG00000033631	229	146	184	172	467	400	253	418	3.4641	2.18817	2.64822	2.28588	5.51761	5.89518	4.05914	6.04253	4.28181e-06	1.05865	up
ENSGALG00000001709	2144	1864	2129	3340	3622	6975	7668	3545	92.2718	79.5021	87.0199	126.083	121.333	291.79	349.725	145.382	3.26371e-05	1.25311	up
ENSGALG00000023580	21	30	26	28	93	73	24	71	0.993104	1.42271	1.18872	1.22816	3.58632	3.51151	1.23258	3.29852	0.00180476	1.28488	up
ENSGALG00000037437	76	76	52	65	128	211	88	113	2.12954	2.10631	1.37261	1.59555	2.79286	5.74513	2.60724	3.01686	0.00169937	0.981345	up
ENSGALG00000027240	1811	1928	2022	2195	1729	865	1292	958	31.5243	29.1888	29.5657	29.9135	19.8565	12.3894	21.0929	14.2132	0.000308042	-0.7162	down
NewGene_4789	119	65	49	57	45	11	38	8	1.80717	0.782989	0.587934	0.644013	0.419063	0.129234	0.471946	0.089824	0.00725602	-1.55094	down
ENSGALG00000027630	559	723	636	588	1434	1335	753	927	4.40139	5.60576	4.71497	4.06481	8.79304	10.224	6.2312	6.9567	7.47583e-06	0.800394	up
ENSGALG00000043433	365	166	298	225	54	104	212	52	10.9164	4.9149	8.44526	5.88544	1.25497	3.0225	6.69658	1.47739	0.00881271	-1.26287	down
ENSGALG00000005739	207	613	299	271	769	944	718	402	1.35149	3.96846	1.85102	1.55196	3.90852	5.99495	4.97232	2.49895	0.00403133	1.00382	up
ENSGALG00000026970	3039	3990	4715	3970	5036	10274	5306	4408	134.258	174.657	197.817	153.833	173.177	441.196	248.385	185.53	0.00691469	0.672824	up
ENSGALG00000021362	43	24	29	39	107	72	66	53	0.940877	0.392271	0.516706	0.569994	1.40988	1.18635	1.19279	0.890166	0.000559664	1.12197	up
ENSGALG00000011094	3563	4326	4142	5565	1520	2985	1142	2855	38.4101	46.2119	42.404	52.622	12.7549	31.2805	13.04	29.3222	0.000544887	-1.02235	down
ENSGALG00000011324	2904	2739	3370	3020	1728	1062	1911	1568	63.5507	59.4033	70.0503	57.9661	29.432	22.584	44.3251	32.6807	3.74629e-05	-0.909937	down
ENSGALG00000005638	257	332	317	340	516	571	435	398	3.97899	5.08932	4.66006	4.61127	6.22084	8.59444	7.13849	5.8632	2.02972e-05	0.626325	up
ENSGALG00000050831	56	38	108	79	141	138	110	106	1.11418	0.733989	2.03538	1.38188	2.1858	2.65966	2.32088	2.00291	0.00654829	0.83276	up
ENSGALG00000020741	922	985	1258	1099	979	483	714	634	12.5102	13.2479	16.2097	13.0807	10.3431	6.37314	10.2641	8.20206	0.00366659	-0.595833	down
ENSGALG00000052408	198	122	210	161	132	120	98	88	24.7013	15.1215	24.8585	17.6121	12.7645	14.4928	12.8621	10.4432	0.00479218	-0.666098	down
ENSGALG00000013655	24	14	32	23	59	109	64	36	0.589145	0.325403	0.735281	0.49444	1.12985	2.63971	1.67935	0.842254	0.000351888	1.52419	up
ENSGALG00000044018	322	419	374	322	310	137	188	141	4.35636	5.62285	4.80298	3.82352	3.26727	1.7956	2.69828	1.8124	0.000365308	-0.913544	down
NewGene_1408	124	117	119	96	252	158	232	225	2.35053	2.2002	2.13005	1.59133	3.72019	2.90423	4.64934	4.06069	0.000190927	0.93666	up
ENSGALG00000008663	29	62	96	64	468	204	287	435	0.584231	1.26217	1.89229	1.164	7.57217	4.12413	6.32498	8.65114	5.81567e-12	2.50161	up
NewGene_5411	268	216	250	379	123	152	112	174	2.15956	1.72166	1.91527	2.67761	0.769241	1.18783	0.95765	1.33808	0.000118434	-0.95627	down
ENSGALG00000007863	2952	3240	3295	3575	2416	1233	2167	1518	230.91	251.102	244.748	245.281	147.083	93.6985	179.574	113.116	0.00012587	-0.819888	down
ENSGALG00000007867	231	288	426	321	169	276	193	155	2.81502	3.48282	4.94169	3.43839	1.60281	3.27939	2.49397	1.80148	0.00819022	-0.65727	down
ENSGALG00000002790	282	234	242	356	466	679	336	418	4.10182	3.44145	3.37477	4.61309	5.52219	9.99665	4.81023	6.07628	0.000487782	0.767245	up
ENSGALG00000007244	323	277	307	227	252	203	163	122	4.71098	4.124	4.08741	2.66805	2.75868	2.86075	2.46468	1.73799	0.00464702	-0.648004	down
ENSGALG00000006707	201	342	234	256	186	159	75	177	3.11167	5.24758	3.44963	3.47005	2.23808	2.39374	1.21844	2.61377	0.00549754	-0.806441	down
ENSGALG00000043234	1839	1166	1213	2014	1075	1356	836	755	102.841	64.6433	64.4524	98.7958	46.7829	73.6911	49.5409	40.2023	0.00423732	-0.640303	down
ENSGALG00000011592	1566	1419	1845	1288	4391	2232	3323	1866	28.1904	22.5973	21.5748	17.6247	60.3098	33.5351	52.1411	29.2286	0.000152303	0.932389	up
NewGene_6297	104	199	1716	689	2434	4836	4487	2171	10.4795	21.4601	169.421	61.8675	215.048	491.963	498.538	217.328	0.00369023	2.44175	up
ENSGALG00000030086	2684	3076	3202	3047	2205	983	2198	1587	138.974	157.753	157.587	138.501	87.6715	48.6516	120.551	77.1377	0.0028857	-0.761355	down
ENSGALG00000027583	33	120	218	512	19	91	21	62	6.81335	24.9458	43.4474	94.3143	2.98937	18.4563	4.60971	12.2231	0.00174459	-2.10498	down
ENSGALG00000030550	2592	3186	2094	3271	2000	2010	1229	1368	18.2343	22.2437	14.0161	20.2736	11.0784	13.8776	9.12284	9.27653	2.37255e-05	-0.772086	down
ENSGALG00000035911	175	245	275	243	408	410	277	318	2.75661	3.83811	4.1293	3.37024	5.01729	6.30462	4.64352	4.78426	0.000552952	0.58996	up
ENSGALG00000001289	88	123	93	135	328	265	221	255	0.746528	1.03316	0.747151	1.00206	2.16883	2.1875	2.0159	2.06387	2.89564e-11	1.28562	up
ENSGALG00000001620	3154	4343	3814	3839	1989	1777	2447	1693	65.9502	90.0036	75.7571	70.4128	32.3824	36.1199	54.2175	33.7188	3.30838e-06	-0.913275	down
ENSGALG00000023772	2146	1466	3465	4637	463	876	1307	837	66.5367	45.0476	102.059	126.144	11.175	26.3917	42.937	24.7135	1.27028e-05	-1.65076	down
ENSGALG00000047864	69	71	95	81	157	165	117	132	2.51714	2.58961	3.29615	2.591	4.54284	5.92958	4.63484	4.688	2.66224e-05	0.856348	up
ENSGALG00000024094	1091	1286	1337	1346	1851	2805	1216	1762	10.5561	12.4115	12.3093	11.4146	13.925	25.8908	12.4492	16.3382	0.00441301	0.585846	up
ENSGALG00000044230	162	208	178	236	313	373	214	316	1.79511	2.27801	1.88598	2.12771	2.70373	3.81586	2.40709	3.15367	0.00150848	0.638288	up
ENSGALG00000054294	1139	1213	1378	1059	2135	2430	1138	1748	59.1623	60.6039	66.3716	47.3995	86.0639	123.144	61.8068	86.3651	0.00172905	0.61667	up
ENSGALG00000015166	203	150	133	240	158	92	88	115	2.59011	1.89643	1.60735	2.69176	1.56607	1.13517	1.18359	1.3895	0.00995924	-0.685362	down
ENSGALG00000014342	1733	1982	2074	1618	4099	2659	2598	3787	34.6745	39.4551	39.4537	28.173	64.1415	52.0619	55.4263	72.9167	1.80525e-05	0.827538	up
ENSGALG00000036252	389	352	287	354	236	169	249	223	14.1406	12.7019	9.91739	11.3007	6.66685	5.97098	9.58639	7.70542	0.0057247	-0.640151	down
ENSGALG00000000302	2	17	28	66	144	192	47	179	0.070796	0.604486	0.96971	2.10934	4.23538	7.21547	1.81954	6.61375	0.000405686	2.37244	up
ENSGALG00000034876	3676	3590	2900	5654	2185	1777	1254	2600	30.2904	29.2879	22.6522	40.7491	14.017	14.2573	10.9225	20.4268	8.03553e-05	-0.996169	down
ENSGALG00000007220	56243	62628	57650	61699	42294	33198	38448	25035	2164.26	2388.3	2106.89	2082.59	1266.92	1241.71	1567.86	917.883	1.12298e-06	-0.777837	down
ENSGALG00000013617	648	802	584	934	1083	2067	869	935	12.5792	15.4209	10.7582	15.8975	16.3575	39	17.8684	17.2951	0.00551294	0.730203	up
ENSGALG00000038946	810	378	880	1187	370	149	167	264	14.5034	6.70813	14.968	18.6408	5.1512	2.57795	3.1631	4.49816	1.43508e-07	-1.76785	down
ENSGALG00000046192	12	24	44	12	57	171	619	287	0.224212	0.44553	0.798927	0.190612	0.849098	3.17182	12.5737	5.24476	7.51891e-06	3.75149	up
ENSGALG00000043240	1645	1525	1967	1661	3886	2321	1696	2628	19.8747	18.2879	22.5888	17.6323	36.5916	27.1858	21.7471	30.2224	0.00164016	0.610202	up
ENSGALG00000015751	2334	2539	2325	2859	1994	1226	1716	1592	55.3863	59.7324	52.4039	59.5332	36.8405	28.2681	43.1693	36.0032	0.000553506	-0.608344	down
ENSGALG00000032845	1535	1928	2084	1916	1127	1023	811	992	32.9243	41.328	42.7778	36.3073	18.9706	21.4549	18.5622	20.4181	5.43047e-13	-0.911797	down
ENSGALG00000000949	373	287	356	362	184	243	277	181	10.2442	7.81791	9.29075	8.72073	3.92747	6.49083	8.0805	4.73156	0.00943476	-0.611997	down
ENSGALG00000041182	31	51	66	28	82	110	67	79	0.520271	0.81735	1.01415	0.42776	1.05681	1.89224	1.23428	1.25443	0.00812403	0.940137	up
NewGene_50	400	282	238	298	726	449	292	635	2.71469	2.63558	2.32487	2.09667	4.21151	3.03228	3.31068	5.33451	0.00789151	0.761643	up
ENSGALG00000030419	1385	1273	1319	1779	922	737	775	704	21.275	19.3793	19.2502	23.9749	11.0243	11.0052	12.6201	10.3012	2.98871e-10	-0.863952	down
ENSGALG00000015437	3720	4082	3816	4890	2767	1891	2271	2283	161.356	175.45	157.194	186.051	93.4211	79.6997	104.392	94.3427	4.63604e-08	-0.826604	down
ENSGALG00000033001	1921	1959	2118	2123	1526	644	1570	900	69.582	70.3085	72.8435	67.4313	43.0335	22.6532	60.2617	31.0389	0.00417303	-0.787977	down
ENSGALG00000008148	95	137	36	67	885	273	282	235	0.817957	1.17267	0.291379	0.502859	6.04971	2.28241	2.58144	1.93371	1.2767e-06	2.22357	up
NewGene_7456	3330	2589	3891	2424	2747	1905	1401	1668	2.89089	2.22766	3.20884	1.84447	1.85628	1.60775	1.29009	1.37904	0.000729142	-0.693373	down
NewGene_7455	64	31	95	77	436	62	1569	185	0.301175	0.339278	0.694615	0.339711	1.25535	0.571569	5.40738	0.876274	0.000828168	3.19854	up
ENSGALG00000006899	2992	2815	3221	2854	2141	818	2250	1252	91.2449	85.0674	93.3014	76.3571	50.8169	24.2295	72.7263	36.373	0.00380134	-0.860647	down
ENSGALG00000007416	228	352	349	484	689	611	514	504	4.00971	6.12989	5.83241	7.47522	9.44086	10.4508	9.58915	8.44717	0.000122619	0.728297	up
ENSGALG00000035733	26	31	34	46	66	84	142	87	0.24615	0.284864	0.298428	0.377681	0.48506	0.773834	1.42231	0.786416	6.45595e-05	1.53458	up
ENSGALG00000012206	239	296	287	334	190	176	186	181	3.75449	4.6206	4.29549	4.61266	2.32353	2.68573	3.10212	2.71793	0.000210695	-0.637438	down
ENSGALG00000015147	31	44	15	136	554	329	223	206	0.295266	0.410526	0.134614	1.13851	4.1173	3.05147	2.25012	1.86947	8.07156e-07	2.53528	up
ENSGALG00000018815	156	188	138	191	503	344	162	251	1.20411	1.4361	1.11437	1.29111	3.02342	2.58119	1.56139	2.07527	0.00171363	0.85774	up
NewGene_1449	223	153	291	245	398	545	226	419	6.176	4.28221	8.27438	7.03327	9.93121	16.4944	6.8814	11.6718	0.00284254	0.800635	up
ENSGALG00000004809	947	689	908	1125	757	486	497	439	14.8996	10.7385	13.5692	15.5298	9.27918	7.43462	8.28566	6.5792	2.32593e-05	-0.756529	down
ENSGALG00000011170	319	327	357	309	596	537	485	600	7.44122	7.16444	7.12458	5.60843	9.85351	10.9774	10.7857	12.1562	1.51396e-06	0.766344	up
ENSGALG00000013352	721	695	757	863	1046	1695	724	1119	15.5165	14.8237	15.4867	16.3045	17.5329	35.4936	16.5294	22.9745	0.0067067	0.59258	up
ENSGALG00000009170	160	182	281	351	96	173	121	150	4.21268	4.76424	7.0507	8.13952	1.97436	4.43471	3.37099	3.77802	0.00773191	-0.799502	down
ENSGALG00000052592	49	50	88	54	36	31	20	22	1.67561	1.68361	2.86139	1.61941	0.951598	1.01657	0.718923	0.706918	0.000817527	-1.15462	down
ENSGALG00000008945	16154	15492	15775	14358	22727	27157	23324	21052	278.275	233.48	229.208	192.293	273.752	420.763	375.841	314.875	3.12205e-05	0.615043	up
ENSGALG00000054746	487	363	444	462	1130	833	782	736	33.0091	24.3952	28.5845	27.4803	59.7001	54.9634	56.2373	47.5914	9.63874e-11	0.978358	up
ENSGALG00000016607	282	317	395	376	197	200	189	133	4.08997	4.56386	5.45721	4.79318	2.22288	2.82292	2.90637	1.83432	2.18191e-07	-0.920506	down
ENSGALG00000029485	222	210	317	246	401	476	309	310	4.37553	4.10452	5.94043	4.25385	6.15696	9.14047	6.46962	5.8359	0.00141916	0.587352	up
ENSGALG00000007906	69	93	384	186	683	346	808	913	0.881311	1.17634	4.70081	2.10378	6.84823	4.33043	11.0418	11.2181	2.61837e-05	1.99715	up
ENSGALG00000010651	488	447	464	636	392	318	272	311	7.52072	6.82573	6.80279	8.60445	4.70458	4.77108	4.45115	4.56811	1.07557e-05	-0.649597	down
NewGene_4732	230	272	172	283	444	410	311	441	3.81468	4.71031	2.30033	5.00113	7.03583	5.12048	6.52471	4.55085	0.000423417	0.750291	up
ENSGALG00000007437	1452	1640	1606	1884	1170	1077	1046	896	16.4878	18.4562	17.3139	18.7594	10.337	11.8814	12.5838	9.68731	1.69274e-08	-0.64241	down
ENSGALG00000017181	1412	1075	723	2419	622	492	646	570	36.949	27.8829	17.9507	55.529	12.6582	12.5146	17.9047	14.1949	7.89556e-05	-1.23268	down
ENSGALG00000016364	24	72	40	72	215	156	133	63	0.553889	1.65552	0.872853	1.47087	3.89412	3.53667	3.26759	1.39839	0.00050563	1.42456	up
ENSGALG00000034964	71	74	111	99	185	157	104	122	0.916917	0.952795	1.37775	1.12573	1.8784	1.99522	1.43509	1.51622	0.00247595	0.671919	up
ENSGALG00000019873	721	749	808	1101	713	429	552	422	12.8977	13.2763	13.7392	17.2906	9.93713	7.46193	10.4608	7.20078	0.000406299	-0.665757	down
NewGene_5604	104	148	74	173	69	49	18	73	3.39667	4.87474	2.3052	5.2137	1.86061	1.58401	0.576711	2.35413	0.00296024	-1.26169	down
ENSGALG00000043532	13	31	15	23	48	65	24	50	0.284395	0.667714	0.302285	0.440609	0.833275	1.39615	0.550112	1.0597	0.00898785	1.17865	up
ENSGALG00000003590	174	166	103	104	525	372	283	418	2.53947	2.40271	1.42135	1.32577	5.98539	5.28825	4.3824	5.83251	3.85141e-08	1.51478	up
ENSGALG00000029679	102	72	103	143	188	308	114	158	0.94554	0.656624	0.906126	1.15804	1.35529	2.77476	1.11417	1.38396	0.0047098	0.864824	up
ENSGALG00000037029	839	1403	1417	1298	594	708	581	911	8.99879	14.9302	14.4482	12.221	4.95602	7.38117	6.60755	9.31482	0.000973411	-0.790449	down
ENSGALG00000040360	6719	9443	10819	10225	2803	4290	2700	6069	119.558	166.512	182.841	159.597	38.8171	74.1953	50.9011	102.893	4.06255e-05	-1.18187	down
ENSGALG00000007899	587	561	1777	1000	3091	1387	2697	3499	7.98168	7.35516	22.3535	12.1063	32.0485	18.5577	38.0151	44.5267	6.24122e-05	1.50321	up
ENSGALG00000034383	441	414	462	469	356	221	206	182	7.61144	7.08176	7.56858	7.10665	4.77885	3.7015	3.75597	2.98277	2.45787e-07	-0.907612	down
ENSGALG00000006425	1491	1410	1427	1136	1256	590	749	658	21.3434	20.6086	19.0029	13.8518	13.9177	7.99273	11.0288	8.7666	0.000582777	-0.775779	down
ENSGALG00000006430	235	244	311	343	448	535	304	457	4.54703	4.68522	5.72377	5.82194	6.76007	10.0813	6.22892	8.43335	0.00085247	0.632924	up
ENSGALG00000016590	69	86	119	113	141	245	112	159	0.559277	0.69034	0.921463	0.905731	1.01109	2.17983	0.97901	1.35281	0.00638087	0.776268	up
ENSGALG00000048773	88	92	112	88	84	65	32	43	1.20514	1.24478	1.44501	1.04629	0.895505	0.857701	0.457828	0.559434	0.00591113	-0.796836	down
ENSGALG00000042029	85	116	119	114	90	54	62	64	1.13976	1.54614	1.51967	1.34366	0.938063	0.70619	0.878495	0.81568	0.00514292	-0.682092	down
ENSGALG00000014194	4268	3472	4118	4862	3987	1806	2956	1975	71.9531	58.0023	65.9299	71.9036	52.3303	29.5923	52.8127	31.7136	0.00492043	-0.643204	down
ENSGALG00000015720	424	252	289	497	119	232	213	210	10.18	5.64832	6.40495	10.6464	2.18983	5.47866	5.4119	5.01226	0.00573714	-0.870631	down
NewGene_3700	844	978	912	964	958	420	502	441	58.6697	67.3818	60.2426	58.8144	51.8523	28.3542	36.9716	29.229	0.00164124	-0.698957	down
ENSGALG00000033102	3895	3106	3997	3914	6287	5931	8019	7086	62.9348	49.2609	60.5834	55.4335	79.0491	94.0106	136.15	108.448	3.99811e-06	0.909511	up
ENSGALG00000015486	575	569	600	601	486	274	439	278	13.7717	13.5088	13.6479	12.639	9.05552	6.3844	11.1543	6.34406	0.0022651	-0.662456	down
ENSGALG00000010049	2790	2838	3754	3651	1770	2253	1795	1656	15.4912	16.1782	19.6872	17.7026	7.91061	11.877	10.7789	9.81833	9.39904e-08	-0.783332	down
ENSGALG00000045115	77	138	137	116	232	234	128	236	1.46239	2.64961	2.46427	1.94326	3.47895	4.53274	2.53916	4.19715	0.00183837	0.828323	up
ENSGALG00000016362	20	21	16	28	97	39	39	59	0.282329	0.294286	0.212205	0.345691	1.09342	0.539174	0.595004	0.794189	0.000362832	1.44295	up
NewGene_3999	182	134	150	134	116	72	48	61	4.10773	2.81703	3.16526	2.63225	1.84342	1.0874	1.13627	1.66282	0.000123509	-1.0544	down
ENSGALG00000050508	1405	1440	1662	1356	1164	972	847	864	10.2206	10.32	11.3475	8.52337	6.45598	6.91599	6.47696	5.97089	6.51387e-07	-0.613183	down
ENSGALG00000035194	355	430	399	564	634	1047	492	640	3.47382	4.1628	3.66014	4.92821	4.81248	9.65458	5.10545	5.75483	0.00224754	0.692029	up
ENSGALG00000002621	1081	865	1118	1331	698	798	634	470	7.45213	6.01631	7.40248	7.95775	3.84178	5.41792	4.76401	3.13587	8.89474e-06	-0.752463	down
ENSGALG00000043041	136	194	137	132	272	295	238	213	4.10773	5.79903	3.92375	3.49479	6.38118	8.66142	7.59332	6.1195	0.000430053	0.7577	up
ENSGALG00000033694	854	1217	1147	1299	2137	2219	1657	1611	21.5238	30.3933	27.4447	28.7037	41.92	54.3538	44.2409	38.6769	3.15916e-08	0.758332	up
ENSGALG00000003863	75	156	160	197	261	296	236	191	0.915051	1.88283	1.84722	2.09867	2.47806	3.50762	3.04224	2.21164	0.00400678	0.762786	up
