# Supplementary material for: Transcriptome and Metabolome Profiling Provide New Insights into Disuse Muscle Atrophy in Chicken: The Potential Role of Fast-Twitch Muscle Fibers
Source: Int J Mol Sci. 2024 Mar 20;25(6):3516. doi: 10.3390/ijms25063516 (PMC10971063; doi:10.3390/ijms25063516)
Supplement: Supplementary file 1 [file ijms-25-03516-s001.zip › Table S5.xlsx]

## Sheet: 2WR_vs_2WL_Biological_Process_e
ID	Description	GeneRatio	BgRatio	enrich_factor	pvalue	qvalue	geneID	gene_number	Contained
GO:0046716	muscle cell cellular homeostasis	0.032	0.0013	24.23	1.78521e-05	0.0182468	ENSGALG00000008351;ENSGALG00000009301;ENSGALG00000009433;ENSGALG00000010027	4	up
GO:0002027	regulation of heart rate	0.024	0.001	24.23	0.000220346	0.06432	ENSGALG00000003521;ENSGALG00000008351;ENSGALG00000015018	3	up
GO:0045214	sarcomere organization	0.032	0.0026	12.51	0.000273808	0.06432	ENSGALG00000008805;ENSGALG00000010027;ENSGALG00000015018;ENSGALG00000016342	4	up
GO:0035634	response to stilbenoid	0.016	0.0002	64.62	0.000314645	0.06432	ENSGALG00000008439;ENSGALG00000034500	2	down
GO:0090188	negative regulation of pancreatic juice secretion	0.016	0.0002	64.62	0.000314645	0.06432	ENSGALG00000010930;ENSGALG00000053351	2	up&down
GO:0019915	lipid storage	0.024	0.0013	18.17	0.000544201	0.0709833	ENSGALG00000008439;ENSGALG00000034500;ENSGALG00000040418	3	down
GO:0032233	positive regulation of actin filament bundle assembly	0.024	0.0013	18.17	0.000544201	0.0709833	ENSGALG00000003521;ENSGALG00000005207;ENSGALG00000011994	3	up
GO:0050702	interleukin-1 beta secretion	0.016	0.0003	48.46	0.000625033	0.0709833	ENSGALG00000008439;ENSGALG00000015433	2	down
GO:0060315	negative regulation of ryanodine-sensitive calcium-release channel activity	0.016	0.0003	48.46	0.000625033	0.0709833	ENSGALG00000008409;ENSGALG00000015018	2	up&down
GO:0055008	cardiac muscle tissue morphogenesis	0.024	0.0015	16.15	0.000781116	0.0798383	ENSGALG00000003521;ENSGALG00000006491;ENSGALG00000016342	3	up
GO:0006072	glycerol-3-phosphate metabolic process	0.016	0.0005	32.31	0.00154154	0.121201	ENSGALG00000002729;ENSGALG00000016285	2	down
GO:0044539	long-chain fatty acid import into cell	0.016	0.0005	32.31	0.00154154	0.121201	ENSGALG00000008439;ENSGALG00000010628	2	down
GO:1901017	negative regulation of potassium ion transmembrane transporter activity	0.016	0.0005	32.31	0.00154154	0.121201	ENSGALG00000010930;ENSGALG00000015018	2	up
GO:0120162	positive regulation of cold-induced thermogenesis	0.032	0.0042	7.6	0.00185525	0.130185	ENSGALG00000001678;ENSGALG00000008439;ENSGALG00000010628;ENSGALG00000030025	4	up&down
GO:0034383	low-density lipoprotein particle clearance	0.016	0.0006	27.69	0.0021436	0.130185	ENSGALG00000008439;ENSGALG00000040418	2	down
GO:0042632	cholesterol homeostasis	0.032	0.0046	6.92	0.00262098	0.130185	ENSGALG00000008351;ENSGALG00000015433;ENSGALG00000030025;ENSGALG00000040418	4	up&down
GO:0010614	negative regulation of cardiac muscle hypertrophy	0.016	0.0007	24.23	0.00283886	0.130185	ENSGALG00000008351;ENSGALG00000042744	2	up&down
GO:2000649	regulation of sodium ion transmembrane transporter activity	0.016	0.0007	21.54	0.00362537	0.130185	ENSGALG00000008351;ENSGALG00000021272	2	up
GO:0009135	purine nucleoside diphosphate metabolic process	0.016	0.0008	19.39	0.00450121	0.130185	ENSGALG00000015544;ENSGALG00000045305	2	down
GO:0009179	purine ribonucleoside diphosphate metabolic process	0.016	0.0008	19.39	0.00450121	0.130185	ENSGALG00000015544;ENSGALG00000045305	2	down
GO:0035269	protein O-linked mannosylation	0.016	0.0008	19.39	0.00450121	0.130185	ENSGALG00000008418;ENSGALG00000012956	2	up&down
GO:0072331	signal transduction by p53 class mediator	0.016	0.0008	19.39	0.00450121	0.130185	ENSGALG00000026896;ENSGALG00000028318	2	up
GO:0003009	skeletal muscle contraction	0.016	0.0009	17.62	0.00546448	0.130185	ENSGALG00000009301;ENSGALG00000029203	2	up
GO:0003231	cardiac ventricle development	0.016	0.0009	17.62	0.00546448	0.130185	ENSGALG00000001021;ENSGALG00000003521	2	up
GO:0009185	ribonucleoside diphosphate metabolic process	0.016	0.0009	17.62	0.00546448	0.130185	ENSGALG00000015544;ENSGALG00000045305	2	down
GO:0035094	response to nicotine	0.016	0.0009	17.62	0.00546448	0.130185	ENSGALG00000007906;ENSGALG00000009301	2	up
GO:0055010	ventricular cardiac muscle tissue morphogenesis	0.016	0.0009	17.62	0.00546448	0.130185	ENSGALG00000003521;ENSGALG00000008148	2	up
GO:0006936	muscle contraction	0.024	0.0031	7.86	0.00645004	0.130185	ENSGALG00000002907;ENSGALG00000003521;ENSGALG00000016342	3	up
GO:0003073	regulation of systemic arterial blood pressure	0.016	0.001	16.15	0.0065133	0.130185	ENSGALG00000003521;ENSGALG00000008663	2	up
GO:0045429	positive regulation of nitric oxide biosynthetic process	0.016	0.001	16.15	0.0065133	0.130185	ENSGALG00000008439;ENSGALG00000008663	2	up&down
GO:0007271	synaptic transmission, cholinergic	0.016	0.0011	14.91	0.00764585	0.130185	ENSGALG00000007906;ENSGALG00000009301	2	up
GO:0009132	nucleoside diphosphate metabolic process	0.016	0.0011	14.91	0.00764585	0.130185	ENSGALG00000015544;ENSGALG00000045305	2	down
GO:0015718	monocarboxylic acid transport	0.016	0.0011	14.91	0.00764585	0.130185	ENSGALG00000009759;ENSGALG00000035803	2	down
GO:0043277	apoptotic cell clearance	0.016	0.0011	14.91	0.00764585	0.130185	ENSGALG00000008439;ENSGALG00000012119	2	up&down
GO:0051926	negative regulation of calcium ion transport	0.016	0.0011	14.91	0.00764585	0.130185	ENSGALG00000008351;ENSGALG00000009031	2	up
GO:0097192	extrinsic apoptotic signaling pathway in absence of ligand	0.016	0.0011	14.91	0.00764585	0.130185	ENSGALG00000006511;ENSGALG00000009433	2	up
GO:0032781	positive regulation of ATPase activity	0.016	0.0012	13.85	0.00886031	0.130185	ENSGALG00000003521;ENSGALG00000015544	2	up&down
GO:0043271	negative regulation of ion transport	0.016	0.0012	13.85	0.00886031	0.130185	ENSGALG00000009031;ENSGALG00000053351	2	up&down
GO:0006641	triglyceride metabolic process	0.016	0.0012	12.92	0.0101549	0.130185	ENSGALG00000002729;ENSGALG00000008351	2	up&down
GO:0002264	endothelial cell activation involved in immune response	0.008	0.0001	96.93	0.0103169	0.130185	ENSGALG00000024083	1	down
GO:0003065	positive regulation of heart rate by epinephrine	0.008	0.0001	96.93	0.0103169	0.130185	ENSGALG00000003521	1	up
GO:0006001	fructose catabolic process	0.008	0.0001	96.93	0.0103169	0.130185	ENSGALG00000015544	1	down
GO:0007499	ectoderm and mesoderm interaction	0.008	0.0001	96.93	0.0103169	0.130185	ENSGALG00000007324	1	up
GO:0009128	purine nucleoside monophosphate catabolic process	0.008	0.0001	96.93	0.0103169	0.130185	ENSGALG00000003816	1	up
GO:0010481	epidermal cell division	0.008	0.0001	96.93	0.0103169	0.130185	ENSGALG00000007324	1	up
GO:0014063	negative regulation of serotonin secretion	0.008	0.0001	96.93	0.0103169	0.130185	ENSGALG00000015895	1	down
GO:0030002	cellular anion homeostasis	0.008	0.0001	96.93	0.0103169	0.130185	ENSGALG00000053351	1	down
GO:0030221	basophil differentiation	0.008	0.0001	96.93	0.0103169	0.130185	ENSGALG00000023296	1	down
GO:0030320	cellular monovalent inorganic anion homeostasis	0.008	0.0001	96.93	0.0103169	0.130185	ENSGALG00000053351	1	down
GO:0038009	regulation of signal transduction by receptor internalization	0.008	0.0001	96.93	0.0103169	0.130185	ENSGALG00000008351	1	up
GO:0045799	positive regulation of chromatin assembly or disassembly	0.008	0.0001	96.93	0.0103169	0.130185	ENSGALG00000023296	1	down
GO:0046167	glycerol-3-phosphate biosynthetic process	0.008	0.0001	96.93	0.0103169	0.130185	ENSGALG00000002729	1	down
GO:0046209	nitric oxide metabolic process	0.008	0.0001	96.93	0.0103169	0.130185	ENSGALG00000002944	1	up
GO:0051394	regulation of nerve growth factor receptor activity	0.008	0.0001	96.93	0.0103169	0.130185	ENSGALG00000008351	1	up
GO:0052646	alditol phosphate metabolic process	0.008	0.0001	96.93	0.0103169	0.130185	ENSGALG00000002729	1	down
GO:0055083	monovalent inorganic anion homeostasis	0.008	0.0001	96.93	0.0103169	0.130185	ENSGALG00000053351	1	down
GO:0060217	hemangioblast cell differentiation	0.008	0.0001	96.93	0.0103169	0.130185	ENSGALG00000023296	1	down
GO:0060299	negative regulation of sarcomere organization	0.008	0.0001	96.93	0.0103169	0.130185	ENSGALG00000008351	1	up
GO:0060316	positive regulation of ryanodine-sensitive calcium-release channel activity	0.008	0.0001	96.93	0.0103169	0.130185	ENSGALG00000008409	1	down
GO:0060375	regulation of mast cell differentiation	0.008	0.0001	96.93	0.0103169	0.130185	ENSGALG00000023296	1	down
GO:0060457	negative regulation of digestive system process	0.008	0.0001	96.93	0.0103169	0.130185	ENSGALG00000053351	1	down
GO:0060481	lobar bronchus epithelium development	0.008	0.0001	96.93	0.0103169	0.130185	ENSGALG00000002955	1	up
GO:0060529	squamous basal epithelial stem cell differentiation involved in prostate gland acinus development	0.008	0.0001	96.93	0.0103169	0.130185	ENSGALG00000007324	1	up
GO:0061624	fructose catabolic process to hydroxyacetone phosphate and glyceraldehyde-3-phosphate	0.008	0.0001	96.93	0.0103169	0.130185	ENSGALG00000015544	1	down
GO:0061625	glycolytic process through fructose-1-phosphate	0.008	0.0001	96.93	0.0103169	0.130185	ENSGALG00000015544	1	down
GO:0070409	carbamoyl phosphate biosynthetic process	0.008	0.0001	96.93	0.0103169	0.130185	ENSGALG00000002944	1	up
GO:0071400	cellular response to oleic acid	0.008	0.0001	96.93	0.0103169	0.130185	ENSGALG00000040418	1	down
GO:0071726	cellular response to diacyl bacterial lipopeptide	0.008	0.0001	96.93	0.0103169	0.130185	ENSGALG00000008439	1	down
GO:0090108	positive regulation of high-density lipoprotein particle assembly	0.008	0.0001	96.93	0.0103169	0.130185	ENSGALG00000015433	1	down
GO:0098909	regulation of cardiac muscle cell action potential involved in regulation of contraction	0.008	0.0001	96.93	0.0103169	0.130185	ENSGALG00000008351	1	up
GO:0140194	negative regulation of adenylate cyclase-inhibiting adrenergic receptor signaling pathway involved in heart process	0.008	0.0001	96.93	0.0103169	0.130185	ENSGALG00000042744	1	down
GO:0150024	oxidised low-density lipoprotein particle clearance	0.008	0.0001	96.93	0.0103169	0.130185	ENSGALG00000008439	1	down
GO:1900239	regulation of phenotypic switching	0.008	0.0001	96.93	0.0103169	0.130185	ENSGALG00000001021	1	up
GO:1900826	negative regulation of membrane depolarization during cardiac muscle cell action potential	0.008	0.0001	96.93	0.0103169	0.130185	ENSGALG00000008351	1	up
GO:1903537	meiotic cell cycle process involved in oocyte maturation	0.008	0.0001	96.93	0.0103169	0.130185	ENSGALG00000020260	1	down
GO:1903718	cellular response to ammonia	0.008	0.0001	96.93	0.0103169	0.130185	ENSGALG00000002944	1	up
GO:1903892	negative regulation of ATF6-mediated unfolded protein response	0.008	0.0001	96.93	0.0103169	0.130185	ENSGALG00000015529	1	down
GO:1905408	negative regulation of creatine transmembrane transporter activity	0.008	0.0001	96.93	0.0103169	0.130185	ENSGALG00000010930	1	up
GO:2000334	positive regulation of blood microparticle formation	0.008	0.0001	96.93	0.0103169	0.130185	ENSGALG00000008439	1	down
GO:2000381	negative regulation of mesoderm development	0.008	0.0001	96.93	0.0103169	0.130185	ENSGALG00000007324	1	up
GO:2000587	negative regulation of platelet-derived growth factor receptor-beta signaling pathway	0.008	0.0001	96.93	0.0103169	0.130185	ENSGALG00000001021	1	up
GO:0009126	purine nucleoside monophosphate metabolic process	0.016	0.0013	12.12	0.0115278	0.14027	ENSGALG00000015544;ENSGALG00000045305	2	down
GO:0009167	purine ribonucleoside monophosphate metabolic process	0.016	0.0013	12.12	0.0115278	0.14027	ENSGALG00000015544;ENSGALG00000045305	2	down
GO:0043462	regulation of ATPase activity	0.016	0.0013	12.12	0.0115278	0.14027	ENSGALG00000003521;ENSGALG00000015544	2	up&down
GO:0007015	actin filament organization	0.032	0.0071	4.51	0.0119674	0.143906	ENSGALG00000003521;ENSGALG00000008351;ENSGALG00000013124;ENSGALG00000016342	4	up
GO:0043269	regulation of ion transport	0.024	0.0039	6.19	0.0124944	0.148495	ENSGALG00000009031;ENSGALG00000019114;ENSGALG00000053351	3	up&down
GO:0009161	ribonucleoside monophosphate metabolic process	0.016	0.0014	11.4	0.0129774	0.151923	ENSGALG00000015544;ENSGALG00000045305	2	down
GO:0009117	nucleotide metabolic process	0.024	0.004	6.06	0.0132287	0.151923	ENSGALG00000003816;ENSGALG00000015544;ENSGALG00000045305	3	up&down
GO:0090407	organophosphate biosynthetic process	0.024	0.004	6.06	0.0132287	0.151923	ENSGALG00000002729;ENSGALG00000015544;ENSGALG00000045305	3	down
GO:0007155	cell adhesion	0.048	0.0157	3.06	0.013851	0.157302	ENSGALG00000002845;ENSGALG00000008945;ENSGALG00000012917;ENSGALG00000019114;ENSGALG00000027853;ENSGALG00000037402	6	up&down
GO:0006941	striated muscle contraction	0.016	0.0015	10.77	0.014502	0.159382	ENSGALG00000003521;ENSGALG00000016342	2	up
GO:0006956	complement activation	0.016	0.0015	10.77	0.014502	0.159382	ENSGALG00000014835;ENSGALG00000017040	2	down
GO:0060048	cardiac muscle contraction	0.016	0.0015	10.77	0.014502	0.159382	ENSGALG00000003521;ENSGALG00000015018	2	up
GO:0005975	carbohydrate metabolic process	0.032	0.0077	4.17	0.0155778	0.160168	ENSGALG00000002729;ENSGALG00000012061;ENSGALG00000015544;ENSGALG00000016285	4	down
GO:0009123	nucleoside monophosphate metabolic process	0.016	0.0017	9.69	0.0177692	0.160168	ENSGALG00000015544;ENSGALG00000045305	2	down
GO:0000052	citrulline metabolic process	0.008	0.0002	48.46	0.0205283	0.160168	ENSGALG00000008663	1	up
GO:0001993	regulation of systemic arterial blood pressure by norepinephrine-epinephrine	0.008	0.0002	48.46	0.0205283	0.160168	ENSGALG00000003521	1	up
GO:0003321	positive regulation of blood pressure by epinephrine-norepinephrine	0.008	0.0002	48.46	0.0205283	0.160168	ENSGALG00000003521	1	up
GO:0006116	NADH oxidation	0.008	0.0002	48.46	0.0205283	0.160168	ENSGALG00000015544	1	down
GO:0006525	arginine metabolic process	0.008	0.0002	48.46	0.0205283	0.160168	ENSGALG00000008663	1	up
GO:0009750	response to fructose	0.008	0.0002	48.46	0.0205283	0.160168	ENSGALG00000015544	1	down
GO:0010430	fatty acid omega-oxidation	0.008	0.0002	48.46	0.0205283	0.160168	ENSGALG00000013535	1	down
GO:0010519	negative regulation of phospholipase activity	0.008	0.0002	48.46	0.0205283	0.160168	ENSGALG00000042744	1	down
GO:0010649	regulation of cell communication by electrical coupling	0.008	0.0002	48.46	0.0205283	0.160168	ENSGALG00000015018	1	up
GO:0010664	negative regulation of striated muscle cell apoptotic process	0.008	0.0002	48.46	0.0205283	0.160168	ENSGALG00000009433	1	up
GO:0019682	glyceraldehyde-3-phosphate metabolic process	0.008	0.0002	48.46	0.0205283	0.160168	ENSGALG00000015544	1	down
GO:0023016	signal transduction by trans-phosphorylation	0.008	0.0002	48.46	0.0205283	0.160168	ENSGALG00000010930	1	up
GO:0030644	cellular chloride ion homeostasis	0.008	0.0002	48.46	0.0205283	0.160168	ENSGALG00000053351	1	down
GO:0032902	nerve growth factor production	0.008	0.0002	48.46	0.0205283	0.160168	ENSGALG00000030076	1	down
GO:0034197	triglyceride transport	0.008	0.0002	48.46	0.0205283	0.160168	ENSGALG00000008439	1	down
GO:0038146	chemokine (C-X-C motif) ligand 12 signaling pathway	0.008	0.0002	48.46	0.0205283	0.160168	ENSGALG00000010930	1	up
GO:0046168	glycerol-3-phosphate catabolic process	0.008	0.0002	48.46	0.0205283	0.160168	ENSGALG00000012061	1	down
GO:0048630	skeletal muscle tissue growth	0.008	0.0002	48.46	0.0205283	0.160168	ENSGALG00000009301	1	up
GO:0051208	sequestering of calcium ion	0.008	0.0002	48.46	0.0205283	0.160168	ENSGALG00000015018	1	up
GO:0055096	low-density lipoprotein particle mediated signaling	0.008	0.0002	48.46	0.0205283	0.160168	ENSGALG00000008439	1	down
GO:0060155	platelet dense granule organization	0.008	0.0002	48.46	0.0205283	0.160168	ENSGALG00000015433	1	down
GO:0060513	prostatic bud formation	0.008	0.0002	48.46	0.0205283	0.160168	ENSGALG00000007324	1	up
GO:0071312	cellular response to alkaloid	0.008	0.0002	48.46	0.0205283	0.160168	ENSGALG00000015895	1	down
GO:0072038	mesenchymal stem cell maintenance involved in nephron morphogenesis	0.008	0.0002	48.46	0.0205283	0.160168	ENSGALG00000023303	1	up
GO:0072137	condensed mesenchymal cell proliferation	0.008	0.0002	48.46	0.0205283	0.160168	ENSGALG00000023303	1	up
GO:0072156	distal tubule morphogenesis	0.008	0.0002	48.46	0.0205283	0.160168	ENSGALG00000053351	1	down
GO:0090186	regulation of pancreatic juice secretion	0.008	0.0002	48.46	0.0205283	0.160168	ENSGALG00000053351	1	down
GO:0090189	regulation of branching involved in ureteric bud morphogenesis	0.008	0.0002	48.46	0.0205283	0.160168	ENSGALG00000023303	1	up
GO:0097168	mesenchymal stem cell proliferation	0.008	0.0002	48.46	0.0205283	0.160168	ENSGALG00000023303	1	up
GO:1900038	negative regulation of cellular response to hypoxia	0.008	0.0002	48.46	0.0205283	0.160168	ENSGALG00000008663	1	up
GO:1900227	positive regulation of NLRP3 inflammasome complex assembly	0.008	0.0002	48.46	0.0205283	0.160168	ENSGALG00000008439	1	down
GO:1900825	regulation of membrane depolarization during cardiac muscle cell action potential	0.008	0.0002	48.46	0.0205283	0.160168	ENSGALG00000008351	1	up
GO:1904674	positive regulation of somatic stem cell population maintenance	0.008	0.0002	48.46	0.0205283	0.160168	ENSGALG00000007324	1	up
GO:1904878	negative regulation of calcium ion transmembrane transport via high voltage-gated calcium channel	0.008	0.0002	48.46	0.0205283	0.160168	ENSGALG00000009031	1	up
GO:2000721	positive regulation of transcription from RNA polymerase II promoter involved in smooth muscle cell differentiation	0.008	0.0002	48.46	0.0205283	0.160168	ENSGALG00000001021	1	up
GO:2001015	negative regulation of skeletal muscle cell differentiation	0.008	0.0002	48.46	0.0205283	0.160168	ENSGALG00000001021	1	up
GO:0034220	ion transmembrane transport	0.024	0.0049	4.93	0.0229192	0.165673	ENSGALG00000007906;ENSGALG00000009301;ENSGALG00000035803	3	up&down
GO:0071222	cellular response to lipopolysaccharide	0.024	0.0049	4.93	0.0229192	0.165673	ENSGALG00000006491;ENSGALG00000008439;ENSGALG00000015433	3	up&down
GO:0007274	neuromuscular synaptic transmission	0.016	0.0019	8.43	0.0231911	0.165673	ENSGALG00000007906;ENSGALG00000009301	2	up
GO:0034332	adherens junction organization	0.016	0.0019	8.43	0.0231911	0.165673	ENSGALG00000012917;ENSGALG00000045305	2	down
GO:0006820	anion transport	0.016	0.002	8.08	0.025131	0.165673	ENSGALG00000035803;ENSGALG00000053351	2	down
GO:1901135	carbohydrate derivative metabolic process	0.024	0.0051	4.69	0.0260798	0.165673	ENSGALG00000002729;ENSGALG00000015544;ENSGALG00000045305	3	down
GO:0034330	cell junction organization	0.016	0.0021	7.75	0.0271347	0.165673	ENSGALG00000012917;ENSGALG00000045305	2	down
GO:0071260	cellular response to mechanical stimulus	0.016	0.0021	7.75	0.0271347	0.165673	ENSGALG00000006491;ENSGALG00000009433	2	up
GO:0035116	embryonic hindlimb morphogenesis	0.016	0.0021	7.46	0.0292006	0.165673	ENSGALG00000007324;ENSGALG00000016767	2	up
GO:0006629	lipid metabolic process	0.032	0.0093	3.43	0.0294	0.165673	ENSGALG00000002729;ENSGALG00000023395;ENSGALG00000034500;ENSGALG00000035803	4	down
GO:0002031	G protein-coupled receptor internalization	0.008	0.0002	32.31	0.0306351	0.165673	ENSGALG00000015895	1	down
GO:0003062	regulation of heart rate by chemical signal	0.008	0.0002	32.31	0.0306351	0.165673	ENSGALG00000003521	1	up
GO:0003091	renal water homeostasis	0.008	0.0002	32.31	0.0306351	0.165673	ENSGALG00000015529	1	down
GO:0003257	positive regulation of transcription from RNA polymerase II promoter involved in myocardial precursor cell differentiation	0.008	0.0002	32.31	0.0306351	0.165673	ENSGALG00000001021	1	up
GO:0006567	threonine catabolic process	0.008	0.0002	32.31	0.0306351	0.165673	ENSGALG00000016651	1	down
GO:0006572	tyrosine catabolic process	0.008	0.0002	32.31	0.0306351	0.165673	ENSGALG00000004343	1	up
GO:0006853	carnitine shuttle	0.008	0.0002	32.31	0.0306351	0.165673	ENSGALG00000035803	1	down
GO:0007501	mesodermal cell fate specification	0.008	0.0002	32.31	0.0306351	0.165673	ENSGALG00000023303	1	up
GO:0010482	regulation of epidermal cell division	0.008	0.0002	32.31	0.0306351	0.165673	ENSGALG00000007324	1	up
GO:0010886	positive regulation of cholesterol storage	0.008	0.0002	32.31	0.0306351	0.165673	ENSGALG00000008439	1	down
GO:0010887	negative regulation of cholesterol storage	0.008	0.0002	32.31	0.0306351	0.165673	ENSGALG00000004974	1	down
GO:0014883	transition between fast and slow fiber	0.008	0.0002	32.31	0.0306351	0.165673	ENSGALG00000029203	1	up
GO:0019320	hexose catabolic process	0.008	0.0002	32.31	0.0306351	0.165673	ENSGALG00000015544	1	down
GO:0019400	alditol metabolic process	0.008	0.0002	32.31	0.0306351	0.165673	ENSGALG00000002729	1	down
GO:0019852	L-ascorbic acid metabolic process	0.008	0.0002	32.31	0.0306351	0.165673	ENSGALG00000008409	1	down
GO:0030043	actin filament fragmentation	0.008	0.0002	32.31	0.0306351	0.165673	ENSGALG00000010027	1	up
GO:0030299	intestinal cholesterol absorption	0.008	0.0002	32.31	0.0306351	0.165673	ENSGALG00000008439	1	down
GO:0034380	high-density lipoprotein particle assembly	0.008	0.0002	32.31	0.0306351	0.165673	ENSGALG00000015433	1	down
GO:0035886	vascular associated smooth muscle cell differentiation	0.008	0.0002	32.31	0.0306351	0.165673	ENSGALG00000001021	1	up
GO:0042178	xenobiotic catabolic process	0.008	0.0002	32.31	0.0306351	0.165673	ENSGALG00000008409	1	down
GO:0042264	peptidyl-aspartic acid hydroxylation	0.008	0.0002	32.31	0.0306351	0.165673	ENSGALG00000047461	1	up
GO:0043954	cellular component maintenance	0.008	0.0002	32.31	0.0306351	0.165673	ENSGALG00000001021	1	up
GO:0044058	regulation of digestive system process	0.008	0.0002	32.31	0.0306351	0.165673	ENSGALG00000053351	1	down
GO:0044211	CTP salvage	0.008	0.0002	32.31	0.0306351	0.165673	ENSGALG00000003510	1	up
GO:0046826	negative regulation of protein export from nucleus	0.008	0.0002	32.31	0.0306351	0.165673	ENSGALG00000003484	1	up
GO:0048807	female genitalia morphogenesis	0.008	0.0002	32.31	0.0306351	0.165673	ENSGALG00000007324	1	up
GO:0051001	negative regulation of nitric-oxide synthase activity	0.008	0.0002	32.31	0.0306351	0.165673	ENSGALG00000008351	1	up
GO:0051006	positive regulation of lipoprotein lipase activity	0.008	0.0002	32.31	0.0306351	0.165673	ENSGALG00000040363	1	down
GO:0055012	ventricular cardiac muscle cell differentiation	0.008	0.0002	32.31	0.0306351	0.165673	ENSGALG00000001021	1	up
GO:0060018	astrocyte fate commitment	0.008	0.0002	32.31	0.0306351	0.165673	ENSGALG00000023296	1	down
GO:0060197	cloacal septation	0.008	0.0002	32.31	0.0306351	0.165673	ENSGALG00000007324	1	up
GO:0060613	fat pad development	0.008	0.0002	32.31	0.0306351	0.165673	ENSGALG00000040418	1	down
GO:0061615	glycolytic process through fructose-6-phosphate	0.008	0.0002	32.31	0.0306351	0.165673	ENSGALG00000015544	1	down
GO:0061620	glycolytic process through glucose-6-phosphate	0.008	0.0002	32.31	0.0306351	0.165673	ENSGALG00000015544	1	down
GO:0061718	glucose catabolic process to pyruvate	0.008	0.0002	32.31	0.0306351	0.165673	ENSGALG00000015544	1	down
GO:0070543	response to linoleic acid	0.008	0.0002	32.31	0.0306351	0.165673	ENSGALG00000008439	1	down
GO:0071502	cellular response to temperature stimulus	0.008	0.0002	32.31	0.0306351	0.165673	ENSGALG00000015895	1	down
GO:0072161	mesenchymal cell differentiation involved in kidney development	0.008	0.0002	32.31	0.0306351	0.165673	ENSGALG00000023303	1	up
GO:0097201	negative regulation of transcription from RNA polymerase II promoter in response to stress	0.008	0.0002	32.31	0.0306351	0.165673	ENSGALG00000009433	1	up
GO:0098921	retrograde trans-synaptic signaling by endocannabinoid	0.008	0.0002	32.31	0.0306351	0.165673	ENSGALG00000049848	1	down
GO:0099553	trans-synaptic signaling by endocannabinoid, modulating synaptic transmission	0.008	0.0002	32.31	0.0306351	0.165673	ENSGALG00000049848	1	down
GO:0099563	modification of synaptic structure	0.008	0.0002	32.31	0.0306351	0.165673	ENSGALG00000020260	1	down
GO:1900118	negative regulation of execution phase of apoptosis	0.008	0.0002	32.31	0.0306351	0.165673	ENSGALG00000034500	1	down
GO:1902001	fatty acid transmembrane transport	0.008	0.0002	32.31	0.0306351	0.165673	ENSGALG00000035803	1	down
GO:1902514	regulation of calcium ion transmembrane transport via high voltage-gated calcium channel	0.008	0.0002	32.31	0.0306351	0.165673	ENSGALG00000009031	1	up
GO:1902732	positive regulation of chondrocyte proliferation	0.008	0.0002	32.31	0.0306351	0.165673	ENSGALG00000023303	1	up
GO:1903170	negative regulation of calcium ion transmembrane transport	0.008	0.0002	32.31	0.0306351	0.165673	ENSGALG00000009031	1	up
GO:1905337	positive regulation of aggrephagy	0.008	0.0002	32.31	0.0306351	0.165673	ENSGALG00000009433	1	up
GO:0010959	regulation of metal ion transport	0.016	0.0022	7.18	0.0313273	0.16677	ENSGALG00000009031;ENSGALG00000053351	2	up&down
GO:0045216	cell-cell junction organization	0.016	0.0022	7.18	0.0313273	0.16677	ENSGALG00000012917;ENSGALG00000045305	2	down
GO:1901293	nucleoside phosphate biosynthetic process	0.016	0.0022	7.18	0.0313273	0.16677	ENSGALG00000015544;ENSGALG00000045305	2	down
GO:0009150	purine ribonucleotide metabolic process	0.016	0.0023	6.92	0.0335134	0.169538	ENSGALG00000015544;ENSGALG00000045305	2	down
GO:0019637	organophosphate metabolic process	0.024	0.0059	4.1	0.0368881	0.169538	ENSGALG00000002729;ENSGALG00000015544;ENSGALG00000045305	3	down
GO:0007040	lysosome organization	0.016	0.0025	6.46	0.0380577	0.169538	ENSGALG00000015433;ENSGALG00000048321	2	down
GO:0009259	ribonucleotide metabolic process	0.016	0.0025	6.46	0.0380577	0.169538	ENSGALG00000015544;ENSGALG00000045305	2	down
GO:0035303	regulation of dephosphorylation	0.016	0.0025	6.46	0.0380577	0.169538	ENSGALG00000045305;ENSGALG00000049544	2	down
GO:0043407	negative regulation of MAP kinase activity	0.016	0.0025	6.46	0.0380577	0.169538	ENSGALG00000008351;ENSGALG00000042744	2	up&down
GO:0007519	skeletal muscle tissue development	0.016	0.0026	6.25	0.0404132	0.169538	ENSGALG00000006491;ENSGALG00000010027	2	up
GO:0019693	ribose phosphate metabolic process	0.016	0.0026	6.25	0.0404132	0.169538	ENSGALG00000015544;ENSGALG00000045305	2	down
GO:0034605	cellular response to heat	0.016	0.0026	6.25	0.0404132	0.169538	ENSGALG00000009433;ENSGALG00000024083	2	up&down
GO:0001560	regulation of cell growth by extracellular stimulus	0.008	0.0003	24.23	0.0406384	0.169538	ENSGALG00000001021	1	up
GO:0003096	renal sodium ion transport	0.008	0.0003	24.23	0.0406384	0.169538	ENSGALG00000053351	1	down
GO:0003337	mesenchymal to epithelial transition involved in metanephros morphogenesis	0.008	0.0003	24.23	0.0406384	0.169538	ENSGALG00000023303	1	up
GO:0006007	glucose catabolic process	0.008	0.0003	24.23	0.0406384	0.169538	ENSGALG00000015544	1	down
GO:0006735	NADH regeneration	0.008	0.0003	24.23	0.0406384	0.169538	ENSGALG00000015544	1	down
GO:0006757	ATP generation from ADP	0.008	0.0003	24.23	0.0406384	0.169538	ENSGALG00000015544	1	down
GO:0010744	positive regulation of macrophage derived foam cell differentiation	0.008	0.0003	24.23	0.0406384	0.169538	ENSGALG00000008439	1	down
GO:0010766	negative regulation of sodium ion transport	0.008	0.0003	24.23	0.0406384	0.169538	ENSGALG00000053351	1	down
GO:0010890	positive regulation of sequestering of triglyceride	0.008	0.0003	24.23	0.0406384	0.169538	ENSGALG00000034500	1	down
GO:0010891	negative regulation of sequestering of triglyceride	0.008	0.0003	24.23	0.0406384	0.169538	ENSGALG00000040363	1	down
GO:0014819	regulation of skeletal muscle contraction	0.008	0.0003	24.23	0.0406384	0.169538	ENSGALG00000008351	1	up
GO:0030388	fructose 1,6-bisphosphate metabolic process	0.008	0.0003	24.23	0.0406384	0.169538	ENSGALG00000015544	1	down
GO:0032489	regulation of Cdc42 protein signal transduction	0.008	0.0003	24.23	0.0406384	0.169538	ENSGALG00000015433	1	down
GO:0034616	response to laminar fluid shear stress	0.008	0.0003	24.23	0.0406384	0.169538	ENSGALG00000015433	1	down
GO:0035356	cellular triglyceride homeostasis	0.008	0.0003	24.23	0.0406384	0.169538	ENSGALG00000040418	1	down
GO:0036438	maintenance of lens transparency	0.008	0.0003	24.23	0.0406384	0.169538	ENSGALG00000010930	1	up
GO:0043249	erythrocyte maturation	0.008	0.0003	24.23	0.0406384	0.169538	ENSGALG00000023296	1	down
GO:0045186	zonula adherens assembly	0.008	0.0003	24.23	0.0406384	0.169538	ENSGALG00000045305	1	down
GO:0045617	negative regulation of keratinocyte differentiation	0.008	0.0003	24.23	0.0406384	0.169538	ENSGALG00000007324	1	up
GO:0046031	ADP metabolic process	0.008	0.0003	24.23	0.0406384	0.169538	ENSGALG00000015544	1	down
GO:0046726	positive regulation by virus of viral protein levels in host cell	0.008	0.0003	24.23	0.0406384	0.169538	ENSGALG00000004736	1	up
GO:0051152	positive regulation of smooth muscle cell differentiation	0.008	0.0003	24.23	0.0406384	0.169538	ENSGALG00000001021	1	up
GO:0055081	anion homeostasis	0.008	0.0003	24.23	0.0406384	0.169538	ENSGALG00000053351	1	down
GO:0060371	regulation of atrial cardiac muscle cell membrane depolarization	0.008	0.0003	24.23	0.0406384	0.169538	ENSGALG00000021272	1	up
GO:0060373	regulation of ventricular cardiac muscle cell membrane depolarization	0.008	0.0003	24.23	0.0406384	0.169538	ENSGALG00000008351	1	up
GO:0060452	positive regulation of cardiac muscle contraction	0.008	0.0003	24.23	0.0406384	0.169538	ENSGALG00000042744	1	down
GO:0070293	renal absorption	0.008	0.0003	24.23	0.0406384	0.169538	ENSGALG00000053351	1	down
GO:0070294	renal sodium ion absorption	0.008	0.0003	24.23	0.0406384	0.169538	ENSGALG00000053351	1	down
GO:0070358	actin polymerization-dependent cell motility	0.008	0.0003	24.23	0.0406384	0.169538	ENSGALG00000009303	1	up
GO:0070445	regulation of oligodendrocyte progenitor proliferation	0.008	0.0003	24.23	0.0406384	0.169538	ENSGALG00000040114	1	down
GO:0070508	cholesterol import	0.008	0.0003	24.23	0.0406384	0.169538	ENSGALG00000008439	1	down
GO:0070836	caveola assembly	0.008	0.0003	24.23	0.0406384	0.169538	ENSGALG00000008351	1	up
GO:0071223	cellular response to lipoteichoic acid	0.008	0.0003	24.23	0.0406384	0.169538	ENSGALG00000008439	1	down
GO:0071447	cellular response to hydroperoxide	0.008	0.0003	24.23	0.0406384	0.169538	ENSGALG00000008439	1	down
GO:0071476	cellular hypotonic response	0.008	0.0003	24.23	0.0406384	0.169538	ENSGALG00000010930	1	up
GO:0072112	glomerular visceral epithelial cell differentiation	0.008	0.0003	24.23	0.0406384	0.169538	ENSGALG00000036133	1	down
GO:0150094	amyloid-beta clearance by cellular catabolic process	0.008	0.0003	24.23	0.0406384	0.169538	ENSGALG00000008439	1	down
GO:1900020	positive regulation of protein kinase C activity	0.008	0.0003	24.23	0.0406384	0.169538	ENSGALG00000024083	1	down
GO:1900222	negative regulation of amyloid-beta clearance	0.008	0.0003	24.23	0.0406384	0.169538	ENSGALG00000001021	1	up
GO:1902510	regulation of apoptotic DNA fragmentation	0.008	0.0003	24.23	0.0406384	0.169538	ENSGALG00000034500	1	down
GO:2000121	regulation of removal of superoxide radicals	0.008	0.0003	24.23	0.0406384	0.169538	ENSGALG00000008439	1	down
GO:2000288	positive regulation of myoblast proliferation	0.008	0.0003	24.23	0.0406384	0.169538	ENSGALG00000006491	1	up
GO:2000675	negative regulation of type B pancreatic cell apoptotic process	0.008	0.0003	24.23	0.0406384	0.169538	ENSGALG00000015529	1	down
GO:2000757	negative regulation of peptidyl-lysine acetylation	0.008	0.0003	24.23	0.0406384	0.169538	ENSGALG00000036133	1	down
GO:0042391	regulation of membrane potential	0.024	0.0061	3.93	0.0409275	0.17005	ENSGALG00000007906;ENSGALG00000008351;ENSGALG00000009301	3	up
GO:0007268	chemical synaptic transmission	0.032	0.0104	3.08	0.0413287	0.170332	ENSGALG00000007906;ENSGALG00000009301;ENSGALG00000015895;ENSGALG00000045305	4	up&down
GO:0016310	phosphorylation	0.032	0.0104	3.08	0.0413287	0.170332	ENSGALG00000002729;ENSGALG00000015544;ENSGALG00000045305;ENSGALG00000053351	4	down
GO:0042593	glucose homeostasis	0.024	0.0062	3.88	0.0423217	0.173724	ENSGALG00000008351;ENSGALG00000015529;ENSGALG00000049848	3	up&down
GO:0034655	nucleobase-containing compound catabolic process	0.016	0.0026	6.06	0.0428225	0.173928	ENSGALG00000015544;ENSGALG00000049544	2	down
GO:0072521	purine-containing compound metabolic process	0.016	0.0026	6.06	0.0428225	0.173928	ENSGALG00000015544;ENSGALG00000045305	2	down
GO:0044270	cellular nitrogen compound catabolic process	0.016	0.0027	5.87	0.0452842	0.173928	ENSGALG00000015544;ENSGALG00000049544	2	down
GO:0046700	heterocycle catabolic process	0.016	0.0027	5.87	0.0452842	0.173928	ENSGALG00000015544;ENSGALG00000049544	2	down
GO:0009165	nucleotide biosynthetic process	0.016	0.0028	5.7	0.047797	0.173928	ENSGALG00000015544;ENSGALG00000045305	2	down
GO:0019439	aromatic compound catabolic process	0.016	0.0028	5.7	0.047797	0.173928	ENSGALG00000015544;ENSGALG00000049544	2	down
GO:0008217	regulation of blood pressure	0.016	0.0029	5.54	0.0503595	0.173928	ENSGALG00000003521;ENSGALG00000010930	2	up
GO:0002043	blood vessel endothelial cell proliferation involved in sprouting angiogenesis	0.008	0.0004	19.39	0.0505394	0.173928	ENSGALG00000029811	1	down
GO:0002820	negative regulation of adaptive immune response	0.008	0.0004	19.39	0.0505394	0.173928	ENSGALG00000040926	1	up
GO:0003044	regulation of systemic arterial blood pressure mediated by a chemical signal	0.008	0.0004	19.39	0.0505394	0.173928	ENSGALG00000003521	1	up
GO:0006527	arginine catabolic process	0.008	0.0004	19.39	0.0505394	0.173928	ENSGALG00000008663	1	up
GO:0007198	adenylate cyclase-inhibiting serotonin receptor signaling pathway	0.008	0.0004	19.39	0.0505394	0.173928	ENSGALG00000015895	1	down
GO:0007354	zygotic determination of anterior/posterior axis, embryo	0.008	0.0004	19.39	0.0505394	0.173928	ENSGALG00000030076	1	down
GO:0010838	positive regulation of keratinocyte proliferation	0.008	0.0004	19.39	0.0505394	0.173928	ENSGALG00000007324	1	up
GO:0010866	regulation of triglyceride biosynthetic process	0.008	0.0004	19.39	0.0505394	0.173928	ENSGALG00000035803	1	down
GO:0010881	regulation of cardiac muscle contraction by regulation of the release of sequestered calcium ion	0.008	0.0004	19.39	0.0505394	0.173928	ENSGALG00000015018	1	up
GO:0010898	positive regulation of triglyceride catabolic process	0.008	0.0004	19.39	0.0505394	0.173928	ENSGALG00000040363	1	down
GO:0019359	nicotinamide nucleotide biosynthetic process	0.008	0.0004	19.39	0.0505394	0.173928	ENSGALG00000015544	1	down
GO:0019363	pyridine nucleotide biosynthetic process	0.008	0.0004	19.39	0.0505394	0.173928	ENSGALG00000015544	1	down
GO:0030194	positive regulation of blood coagulation	0.008	0.0004	19.39	0.0505394	0.173928	ENSGALG00000008439	1	down
GO:0030859	polarized epithelial cell differentiation	0.008	0.0004	19.39	0.0505394	0.173928	ENSGALG00000007324	1	up
GO:0033211	adiponectin-activated signaling pathway	0.008	0.0004	19.39	0.0505394	0.173928	ENSGALG00000010628	1	down
GO:0033700	phospholipid efflux	0.008	0.0004	19.39	0.0505394	0.173928	ENSGALG00000015433	1	down
GO:0035336	long-chain fatty-acyl-CoA metabolic process	0.008	0.0004	19.39	0.0505394	0.173928	ENSGALG00000040418	1	down
GO:0042866	pyruvate biosynthetic process	0.008	0.0004	19.39	0.0505394	0.173928	ENSGALG00000015544	1	down
GO:0043116	negative regulation of vascular permeability	0.008	0.0004	19.39	0.0505394	0.173928	ENSGALG00000008663	1	up
GO:0044206	UMP salvage	0.008	0.0004	19.39	0.0505394	0.173928	ENSGALG00000003510	1	up
GO:0044262	cellular carbohydrate metabolic process	0.008	0.0004	19.39	0.0505394	0.173928	ENSGALG00000002729	1	down
GO:0045923	positive regulation of fatty acid metabolic process	0.008	0.0004	19.39	0.0505394	0.173928	ENSGALG00000004974	1	down
GO:0046365	monosaccharide catabolic process	0.008	0.0004	19.39	0.0505394	0.173928	ENSGALG00000015544	1	down
GO:0050869	negative regulation of B cell activation	0.008	0.0004	19.39	0.0505394	0.173928	ENSGALG00000040926	1	up
GO:0055119	relaxation of cardiac muscle	0.008	0.0004	19.39	0.0505394	0.173928	ENSGALG00000042744	1	down
GO:0060306	regulation of membrane repolarization	0.008	0.0004	19.39	0.0505394	0.173928	ENSGALG00000015018	1	up
GO:0060762	regulation of branching involved in mammary gland duct morphogenesis	0.008	0.0004	19.39	0.0505394	0.173928	ENSGALG00000008351	1	up
GO:0070070	proton-transporting V-type ATPase complex assembly	0.008	0.0004	19.39	0.0505394	0.173928	ENSGALG00000015544	1	down
GO:0070071	proton-transporting two-sector ATPase complex assembly	0.008	0.0004	19.39	0.0505394	0.173928	ENSGALG00000015544	1	down
GO:0070741	response to interleukin-6	0.008	0.0004	19.39	0.0505394	0.173928	ENSGALG00000015544	1	down
GO:0071243	cellular response to arsenic-containing substance	0.008	0.0004	19.39	0.0505394	0.173928	ENSGALG00000008409	1	down
GO:0071285	cellular response to lithium ion	0.008	0.0004	19.39	0.0505394	0.173928	ENSGALG00000030025	1	down
GO:0071313	cellular response to caffeine	0.008	0.0004	19.39	0.0505394	0.173928	ENSGALG00000015018	1	up
GO:0072525	pyridine-containing compound biosynthetic process	0.008	0.0004	19.39	0.0505394	0.173928	ENSGALG00000015544	1	down
GO:0097070	ductus arteriosus closure	0.008	0.0004	19.39	0.0505394	0.173928	ENSGALG00000001021	1	up
GO:0140052	cellular response to oxidised low-density lipoprotein particle stimulus	0.008	0.0004	19.39	0.0505394	0.173928	ENSGALG00000008439	1	down
GO:1904063	negative regulation of cation transmembrane transport	0.008	0.0004	19.39	0.0505394	0.173928	ENSGALG00000009031	1	up
GO:1904753	negative regulation of vascular associated smooth muscle cell migration	0.008	0.0004	19.39	0.0505394	0.173928	ENSGALG00000001021	1	up
GO:1905809	negative regulation of synapse organization	0.008	0.0004	19.39	0.0505394	0.173928	ENSGALG00000020260	1	down
GO:2000271	positive regulation of fibroblast apoptotic process	0.008	0.0004	19.39	0.0505394	0.173928	ENSGALG00000007324	1	up
GO:2000727	positive regulation of cardiac muscle cell differentiation	0.008	0.0004	19.39	0.0505394	0.173928	ENSGALG00000001021	1	up
GO:0031122	cytoplasmic microtubule organization	0.016	0.003	5.38	0.0529706	0.181075	ENSGALG00000008351;ENSGALG00000033339	2	up
GO:1901361	organic cyclic compound catabolic process	0.016	0.003	5.38	0.0529706	0.181075	ENSGALG00000015544;ENSGALG00000049544	2	down
GO:0006163	purine nucleotide metabolic process	0.016	0.0031	5.24	0.0556289	0.183513	ENSGALG00000015544;ENSGALG00000045305	2	down
GO:1901137	carbohydrate derivative biosynthetic process	0.016	0.0031	5.1	0.0583332	0.183513	ENSGALG00000002729;ENSGALG00000015544	2	down
GO:0001778	plasma membrane repair	0.008	0.0005	16.15	0.060339	0.183513	ENSGALG00000008351	1	up
GO:0001996	positive regulation of heart rate by epinephrine-norepinephrine	0.008	0.0005	16.15	0.060339	0.183513	ENSGALG00000003521	1	up
GO:0003229	ventricular cardiac muscle tissue development	0.008	0.0005	16.15	0.060339	0.183513	ENSGALG00000003521	1	up
GO:0006071	glycerol metabolic process	0.008	0.0005	16.15	0.060339	0.183513	ENSGALG00000002729	1	down
GO:0006081	cellular aldehyde metabolic process	0.008	0.0005	16.15	0.060339	0.183513	ENSGALG00000015544	1	down
GO:0006207	'de novo' pyrimidine nucleobase biosynthetic process	0.008	0.0005	16.15	0.060339	0.183513	ENSGALG00000002944	1	up
GO:0009145	purine nucleoside triphosphate biosynthetic process	0.008	0.0005	16.15	0.060339	0.183513	ENSGALG00000015544	1	down
GO:0009206	purine ribonucleoside triphosphate biosynthetic process	0.008	0.0005	16.15	0.060339	0.183513	ENSGALG00000015544	1	down
GO:0010043	response to zinc ion	0.008	0.0005	16.15	0.060339	0.183513	ENSGALG00000015544	1	down
GO:0010820	positive regulation of T cell chemotaxis	0.008	0.0005	16.15	0.060339	0.183513	ENSGALG00000010930	1	up
GO:0010880	regulation of release of sequestered calcium ion into cytosol by sarcoplasmic reticulum	0.008	0.0005	16.15	0.060339	0.183513	ENSGALG00000008409	1	down
GO:0016052	carbohydrate catabolic process	0.008	0.0005	16.15	0.060339	0.183513	ENSGALG00000015544	1	down
GO:0016486	peptide hormone processing	0.008	0.0005	16.15	0.060339	0.183513	ENSGALG00000030076	1	down
GO:0030834	regulation of actin filament depolymerization	0.008	0.0005	16.15	0.060339	0.183513	ENSGALG00000003521	1	up
GO:0032330	regulation of chondrocyte differentiation	0.008	0.0005	16.15	0.060339	0.183513	ENSGALG00000023303	1	up
GO:0034121	regulation of toll-like receptor signaling pathway	0.008	0.0005	16.15	0.060339	0.183513	ENSGALG00000008439	1	down
GO:0042118	endothelial cell activation	0.008	0.0005	16.15	0.060339	0.183513	ENSGALG00000029811	1	down
GO:0043589	skin morphogenesis	0.008	0.0005	16.15	0.060339	0.183513	ENSGALG00000007324	1	up
GO:0045647	negative regulation of erythrocyte differentiation	0.008	0.0005	16.15	0.060339	0.183513	ENSGALG00000023296	1	down
GO:0045932	negative regulation of muscle contraction	0.008	0.0005	16.15	0.060339	0.183513	ENSGALG00000029203	1	up
GO:0046688	response to copper ion	0.008	0.0005	16.15	0.060339	0.183513	ENSGALG00000015544	1	down
GO:0046939	nucleotide phosphorylation	0.008	0.0005	16.15	0.060339	0.183513	ENSGALG00000015544	1	down
GO:0051045	negative regulation of membrane protein ectodomain proteolysis	0.008	0.0005	16.15	0.060339	0.183513	ENSGALG00000004969	1	down
GO:0051693	actin filament capping	0.008	0.0005	16.15	0.060339	0.183513	ENSGALG00000003521	1	up
GO:0060087	relaxation of vascular associated smooth muscle	0.008	0.0005	16.15	0.060339	0.183513	ENSGALG00000042744	1	down
GO:0060907	positive regulation of macrophage cytokine production	0.008	0.0005	16.15	0.060339	0.183513	ENSGALG00000008439	1	down
GO:0072017	distal tubule development	0.008	0.0005	16.15	0.060339	0.183513	ENSGALG00000053351	1	down
GO:0085020	protein K6-linked ubiquitination	0.008	0.0005	16.15	0.060339	0.183513	ENSGALG00000003484	1	up
GO:0086002	cardiac muscle cell action potential involved in contraction	0.008	0.0005	16.15	0.060339	0.183513	ENSGALG00000021272	1	up
GO:0098900	regulation of action potential	0.008	0.0005	16.15	0.060339	0.183513	ENSGALG00000008439	1	down
GO:1900744	regulation of p38MAPK cascade	0.008	0.0005	16.15	0.060339	0.183513	ENSGALG00000008351	1	up
GO:1903825	organic acid transmembrane transport	0.008	0.0005	16.15	0.060339	0.183513	ENSGALG00000035803	1	down
GO:1905039	carboxylic acid transmembrane transport	0.008	0.0005	16.15	0.060339	0.183513	ENSGALG00000035803	1	down
GO:1990000	amyloid fibril formation	0.008	0.0005	16.15	0.060339	0.183513	ENSGALG00000008439	1	down
GO:2000650	negative regulation of sodium ion transmembrane transporter activity	0.008	0.0005	16.15	0.060339	0.183513	ENSGALG00000010930	1	up
GO:0007411	axon guidance	0.032	0.0118	2.71	0.0605063	0.183513	ENSGALG00000008621;ENSGALG00000008945;ENSGALG00000009303;ENSGALG00000020260	4	up&down
GO:0031503	protein-containing complex localization	0.016	0.0032	4.97	0.0610823	0.184712	ENSGALG00000045305;ENSGALG00000049544	2	down
GO:0055114	oxidation-reduction process	0.024	0.0073	3.27	0.0642665	0.193767	ENSGALG00000008409;ENSGALG00000013535;ENSGALG00000015544	3	down
GO:0032868	response to insulin	0.016	0.0034	4.73	0.0667103	0.194528	ENSGALG00000015544;ENSGALG00000036133	2	down
GO:0002028	regulation of sodium ion transport	0.008	0.0006	13.85	0.0700382	0.194528	ENSGALG00000053351	1	down
GO:0006754	ATP biosynthetic process	0.008	0.0006	13.85	0.0700382	0.194528	ENSGALG00000015544	1	down
GO:0007263	nitric oxide mediated signal transduction	0.008	0.0006	13.85	0.0700382	0.194528	ENSGALG00000008439	1	down
GO:0009201	ribonucleoside triphosphate biosynthetic process	0.008	0.0006	13.85	0.0700382	0.194528	ENSGALG00000015544	1	down
GO:0009205	purine ribonucleoside triphosphate metabolic process	0.008	0.0006	13.85	0.0700382	0.194528	ENSGALG00000015544	1	down
GO:0010739	positive regulation of protein kinase A signaling	0.008	0.0006	13.85	0.0700382	0.194528	ENSGALG00000024083	1	down
GO:0010831	positive regulation of myotube differentiation	0.008	0.0006	13.85	0.0700382	0.194528	ENSGALG00000008351	1	up
GO:0015909	long-chain fatty acid transport	0.008	0.0006	13.85	0.0700382	0.194528	ENSGALG00000035803	1	down
GO:0019432	triglyceride biosynthetic process	0.008	0.0006	13.85	0.0700382	0.194528	ENSGALG00000040418	1	down
GO:0030836	positive regulation of actin filament depolymerization	0.008	0.0006	13.85	0.0700382	0.194528	ENSGALG00000010027	1	up
GO:0034766	negative regulation of ion transmembrane transport	0.008	0.0006	13.85	0.0700382	0.194528	ENSGALG00000009031	1	up
GO:0035338	long-chain fatty-acyl-CoA biosynthetic process	0.008	0.0006	13.85	0.0700382	0.194528	ENSGALG00000010628	1	down
GO:0042308	negative regulation of protein import into nucleus	0.008	0.0006	13.85	0.0700382	0.194528	ENSGALG00000008439	1	down
GO:0043620	regulation of DNA-templated transcription in response to stress	0.008	0.0006	13.85	0.0700382	0.194528	ENSGALG00000024083	1	down
GO:0046037	GMP metabolic process	0.008	0.0006	13.85	0.0700382	0.194528	ENSGALG00000045305	1	down
GO:0046364	monosaccharide biosynthetic process	0.008	0.0006	13.85	0.0700382	0.194528	ENSGALG00000015544	1	down
GO:0046710	GDP metabolic process	0.008	0.0006	13.85	0.0700382	0.194528	ENSGALG00000045305	1	down
GO:0050710	negative regulation of cytokine secretion	0.008	0.0006	13.85	0.0700382	0.194528	ENSGALG00000034500	1	down
GO:0051694	pointed-end actin filament capping	0.008	0.0006	13.85	0.0700382	0.194528	ENSGALG00000008805	1	up
GO:0055064	chloride ion homeostasis	0.008	0.0006	13.85	0.0700382	0.194528	ENSGALG00000053351	1	down
GO:0060393	regulation of pathway-restricted SMAD protein phosphorylation	0.008	0.0006	13.85	0.0700382	0.194528	ENSGALG00000029811	1	down
GO:0061621	canonical glycolysis	0.008	0.0006	13.85	0.0700382	0.194528	ENSGALG00000015544	1	down
GO:0090279	regulation of calcium ion import	0.008	0.0006	13.85	0.0700382	0.194528	ENSGALG00000008351	1	up
GO:0098773	skin epidermis development	0.008	0.0006	13.85	0.0700382	0.194528	ENSGALG00000007324	1	up
GO:1901292	nucleoside phosphate catabolic process	0.008	0.0006	13.85	0.0700382	0.194528	ENSGALG00000015544	1	down
GO:1903524	positive regulation of blood circulation	0.008	0.0006	13.85	0.0700382	0.194528	ENSGALG00000003521	1	up
GO:1904356	regulation of telomere maintenance via telomere lengthening	0.008	0.0006	13.85	0.0700382	0.194528	ENSGALG00000049544	1	down
GO:2000816	negative regulation of mitotic sister chromatid separation	0.008	0.0006	13.85	0.0700382	0.194528	ENSGALG00000001506	1	down
GO:0006753	nucleoside phosphate metabolic process	0.016	0.0035	4.51	0.0725034	0.197091	ENSGALG00000015544;ENSGALG00000045305	2	down
GO:0007188	adenylate cyclase-modulating G protein-coupled receptor signaling pathway	0.016	0.0036	4.41	0.075459	0.197091	ENSGALG00000006575;ENSGALG00000049848	2	down
GO:0051051	negative regulation of transport	0.016	0.0036	4.41	0.075459	0.197091	ENSGALG00000009031;ENSGALG00000053351	2	up&down
GO:0007050	cell cycle arrest	0.016	0.0037	4.31	0.0784525	0.197091	ENSGALG00000026896;ENSGALG00000028318	2	up
GO:0030512	negative regulation of transforming growth factor beta receptor signaling pathway	0.016	0.0037	4.31	0.0784525	0.197091	ENSGALG00000002955;ENSGALG00000034500	2	up&down
GO:0000290	deadenylation-dependent decapping of nuclear-transcribed mRNA	0.008	0.0007	12.12	0.0796381	0.197091	ENSGALG00000002167	1	down
GO:0006000	fructose metabolic process	0.008	0.0007	12.12	0.0796381	0.197091	ENSGALG00000015544	1	down
GO:0006090	pyruvate metabolic process	0.008	0.0007	12.12	0.0796381	0.197091	ENSGALG00000015544	1	down
GO:0006165	nucleoside diphosphate phosphorylation	0.008	0.0007	12.12	0.0796381	0.197091	ENSGALG00000015544	1	down
GO:0006638	neutral lipid metabolic process	0.008	0.0007	12.12	0.0796381	0.197091	ENSGALG00000002729	1	down
GO:0006639	acylglycerol metabolic process	0.008	0.0007	12.12	0.0796381	0.197091	ENSGALG00000002729	1	down
GO:0006733	obsolete oxidoreduction coenzyme metabolic process	0.008	0.0007	12.12	0.0796381	0.197091	ENSGALG00000015544	1	down
GO:0006734	NADH metabolic process	0.008	0.0007	12.12	0.0796381	0.197091	ENSGALG00000015544	1	down
GO:0009108	obsolete coenzyme biosynthetic process	0.008	0.0007	12.12	0.0796381	0.197091	ENSGALG00000015544	1	down
GO:0009199	ribonucleoside triphosphate metabolic process	0.008	0.0007	12.12	0.0796381	0.197091	ENSGALG00000015544	1	down
GO:0010667	negative regulation of cardiac muscle cell apoptotic process	0.008	0.0007	12.12	0.0796381	0.197091	ENSGALG00000001021	1	up
GO:0014866	skeletal myofibril assembly	0.008	0.0007	12.12	0.0796381	0.197091	ENSGALG00000006491	1	up
GO:0019319	hexose biosynthetic process	0.008	0.0007	12.12	0.0796381	0.197091	ENSGALG00000015544	1	down
GO:0019362	pyridine nucleotide metabolic process	0.008	0.0007	12.12	0.0796381	0.197091	ENSGALG00000015544	1	down
GO:0019433	triglyceride catabolic process	0.008	0.0007	12.12	0.0796381	0.197091	ENSGALG00000002944	1	up
GO:0030835	negative regulation of actin filament depolymerization	0.008	0.0007	12.12	0.0796381	0.197091	ENSGALG00000003521	1	up
GO:0032272	negative regulation of protein polymerization	0.008	0.0007	12.12	0.0796381	0.197091	ENSGALG00000003521	1	up
GO:0032469	endoplasmic reticulum calcium ion homeostasis	0.008	0.0007	12.12	0.0796381	0.197091	ENSGALG00000015529	1	down
GO:0032735	positive regulation of interleukin-12 production	0.008	0.0007	12.12	0.0796381	0.197091	ENSGALG00000008439	1	down
GO:0035995	detection of muscle stretch	0.008	0.0007	12.12	0.0796381	0.197091	ENSGALG00000008351	1	up
GO:0042953	lipoprotein transport	0.008	0.0007	12.12	0.0796381	0.197091	ENSGALG00000008439	1	down
GO:0043691	reverse cholesterol transport	0.008	0.0007	12.12	0.0796381	0.197091	ENSGALG00000015433	1	down
GO:0045661	regulation of myoblast differentiation	0.008	0.0007	12.12	0.0796381	0.197091	ENSGALG00000001021	1	up
GO:0046434	organophosphate catabolic process	0.008	0.0007	12.12	0.0796381	0.197091	ENSGALG00000015544	1	down
GO:0048485	sympathetic nervous system development	0.008	0.0007	12.12	0.0796381	0.197091	ENSGALG00000007324	1	up
GO:0050667	homocysteine metabolic process	0.008	0.0007	12.12	0.0796381	0.197091	ENSGALG00000002944	1	up
GO:0050872	white fat cell differentiation	0.008	0.0007	12.12	0.0796381	0.197091	ENSGALG00000030025	1	down
GO:0050901	leukocyte tethering or rolling	0.008	0.0007	12.12	0.0796381	0.197091	ENSGALG00000026948	1	down
GO:0050995	negative regulation of lipid catabolic process	0.008	0.0007	12.12	0.0796381	0.197091	ENSGALG00000034500	1	down
GO:0051188	obsolete cofactor biosynthetic process	0.008	0.0007	12.12	0.0796381	0.197091	ENSGALG00000015544	1	down
GO:0051451	myoblast migration	0.008	0.0007	12.12	0.0796381	0.197091	ENSGALG00000033609	1	up
GO:0051647	nucleus localization	0.008	0.0007	12.12	0.0796381	0.197091	ENSGALG00000008351	1	up
GO:0070072	vacuolar proton-transporting V-type ATPase complex assembly	0.008	0.0007	12.12	0.0796381	0.197091	ENSGALG00000015544	1	down
GO:0070417	cellular response to cold	0.008	0.0007	12.12	0.0796381	0.197091	ENSGALG00000034500	1	down
GO:0070528	protein kinase C signaling	0.008	0.0007	12.12	0.0796381	0.197091	ENSGALG00000006491	1	up
GO:0090207	regulation of triglyceride metabolic process	0.008	0.0007	12.12	0.0796381	0.197091	ENSGALG00000035803	1	down
GO:1901068	guanosine-containing compound metabolic process	0.008	0.0007	12.12	0.0796381	0.197091	ENSGALG00000045305	1	down
GO:1904377	positive regulation of protein localization to cell periphery	0.008	0.0007	12.12	0.0796381	0.197091	ENSGALG00000020260	1	down
GO:2000273	positive regulation of signaling receptor activity	0.008	0.0007	12.12	0.0796381	0.197091	ENSGALG00000023296	1	down
GO:2000279	negative regulation of DNA biosynthetic process	0.008	0.0007	12.12	0.0796381	0.197091	ENSGALG00000006491	1	up
GO:0006869	lipid transport	0.016	0.0038	4.21	0.0814829	0.201169	ENSGALG00000015433;ENSGALG00000035803	2	down
GO:0044281	small molecule metabolic process	0.024	0.0082	2.94	0.0825569	0.20333	ENSGALG00000002729;ENSGALG00000015544;ENSGALG00000045305	3	down
GO:0055086	nucleobase-containing small molecule metabolic process	0.016	0.0039	4.12	0.0845491	0.203826	ENSGALG00000015544;ENSGALG00000045305	2	down
GO:0000038	very long-chain fatty acid metabolic process	0.008	0.0007	10.77	0.0891397	0.203826	ENSGALG00000010628	1	down
GO:0003208	cardiac ventricle morphogenesis	0.008	0.0007	10.77	0.0891397	0.203826	ENSGALG00000003521	1	up
GO:0006278	RNA-dependent DNA biosynthetic process	0.008	0.0007	10.77	0.0891397	0.203826	ENSGALG00000049544	1	down
GO:0006497	protein lipidation	0.008	0.0007	10.77	0.0891397	0.203826	ENSGALG00000015433	1	down
GO:0006654	phosphatidic acid biosynthetic process	0.008	0.0007	10.77	0.0891397	0.203826	ENSGALG00000040363	1	down
GO:0009127	purine nucleoside monophosphate biosynthetic process	0.008	0.0007	10.77	0.0891397	0.203826	ENSGALG00000015544	1	down
GO:0009144	purine nucleoside triphosphate metabolic process	0.008	0.0007	10.77	0.0891397	0.203826	ENSGALG00000015544	1	down
GO:0009166	nucleotide catabolic process	0.008	0.0007	10.77	0.0891397	0.203826	ENSGALG00000015544	1	down
GO:0010832	negative regulation of myotube differentiation	0.008	0.0007	10.77	0.0891397	0.203826	ENSGALG00000001021	1	up
GO:0015849	organic acid transport	0.008	0.0007	10.77	0.0891397	0.203826	ENSGALG00000035803	1	down
GO:0030241	skeletal muscle myosin thick filament assembly	0.008	0.0007	10.77	0.0891397	0.203826	ENSGALG00000016342	1	up
GO:0031529	ruffle organization	0.008	0.0007	10.77	0.0891397	0.203826	ENSGALG00000003521	1	up
GO:0032210	regulation of telomere maintenance via telomerase	0.008	0.0007	10.77	0.0891397	0.203826	ENSGALG00000049544	1	down
GO:0032365	intracellular lipid transport	0.008	0.0007	10.77	0.0891397	0.203826	ENSGALG00000035803	1	down
GO:0033147	negative regulation of intracellular estrogen receptor signaling pathway	0.008	0.0007	10.77	0.0891397	0.203826	ENSGALG00000007324	1	up
GO:0042311	vasodilation	0.008	0.0007	10.77	0.0891397	0.203826	ENSGALG00000002944	1	up
GO:0043517	positive regulation of DNA damage response, signal transduction by p53 class mediator	0.008	0.0007	10.77	0.0891397	0.203826	ENSGALG00000006491	1	up
GO:0043951	negative regulation of cAMP-mediated signaling	0.008	0.0007	10.77	0.0891397	0.203826	ENSGALG00000042744	1	down
GO:0045109	intermediate filament organization	0.008	0.0007	10.77	0.0891397	0.203826	ENSGALG00000011306	1	up
GO:0045792	negative regulation of cell size	0.008	0.0007	10.77	0.0891397	0.203826	ENSGALG00000008351	1	up
GO:0045823	positive regulation of heart contraction	0.008	0.0007	10.77	0.0891397	0.203826	ENSGALG00000003521	1	up
GO:0046339	diacylglycerol metabolic process	0.008	0.0007	10.77	0.0891397	0.203826	ENSGALG00000040418	1	down
GO:0046940	nucleoside monophosphate phosphorylation	0.008	0.0007	10.77	0.0891397	0.203826	ENSGALG00000045305	1	down
GO:0046942	carboxylic acid transport	0.008	0.0007	10.77	0.0891397	0.203826	ENSGALG00000035803	1	down
GO:0050909	sensory perception of taste	0.008	0.0007	10.77	0.0891397	0.203826	ENSGALG00000008439	1	down
GO:0055089	fatty acid homeostasis	0.008	0.0007	10.77	0.0891397	0.203826	ENSGALG00000040418	1	down
GO:0060100	positive regulation of phagocytosis, engulfment	0.008	0.0007	10.77	0.0891397	0.203826	ENSGALG00000008439	1	down
GO:0060218	hematopoietic stem cell differentiation	0.008	0.0007	10.77	0.0891397	0.203826	ENSGALG00000023296	1	down
GO:0061515	myeloid cell development	0.008	0.0007	10.77	0.0891397	0.203826	ENSGALG00000003800	1	up
GO:0072524	pyridine-containing compound metabolic process	0.008	0.0007	10.77	0.0891397	0.203826	ENSGALG00000015544	1	down
GO:1902236	negative regulation of endoplasmic reticulum stress-induced intrinsic apoptotic signaling pathway	0.008	0.0007	10.77	0.0891397	0.203826	ENSGALG00000015529	1	down
GO:0002064	epithelial cell development	0.016	0.0041	3.88	0.0939518	0.213872	ENSGALG00000007324;ENSGALG00000052932	2	up
GO:0032259	methylation	0.016	0.0041	3.88	0.0939518	0.213872	ENSGALG00000009365;ENSGALG00000016859	2	up&down
GO:0044057	regulation of system process	0.016	0.0042	3.8	0.0971508	0.214303	ENSGALG00000003521;ENSGALG00000053351	2	up&down
GO:0001676	long-chain fatty acid metabolic process	0.008	0.0008	9.69	0.0985439	0.214303	ENSGALG00000010628	1	down
GO:0005996	monosaccharide metabolic process	0.008	0.0008	9.69	0.0985439	0.214303	ENSGALG00000015544	1	down
GO:0009168	purine ribonucleoside monophosphate biosynthetic process	0.008	0.0008	9.69	0.0985439	0.214303	ENSGALG00000015544	1	down
GO:0015698	inorganic anion transport	0.008	0.0008	9.69	0.0985439	0.214303	ENSGALG00000053351	1	down
GO:0019318	hexose metabolic process	0.008	0.0008	9.69	0.0985439	0.214303	ENSGALG00000015544	1	down
GO:0019751	polyol metabolic process	0.008	0.0008	9.69	0.0985439	0.214303	ENSGALG00000002729	1	down
GO:0019934	cGMP-mediated signaling	0.008	0.0008	9.69	0.0985439	0.214303	ENSGALG00000008439	1	down
GO:0021527	spinal cord association neuron differentiation	0.008	0.0008	9.69	0.0985439	0.214303	ENSGALG00000023296	1	down
GO:0032204	regulation of telomere maintenance	0.008	0.0008	9.69	0.0985439	0.214303	ENSGALG00000049544	1	down
GO:0034763	negative regulation of transmembrane transport	0.008	0.0008	9.69	0.0985439	0.214303	ENSGALG00000009031	1	up
GO:0042474	middle ear morphogenesis	0.008	0.0008	9.69	0.0985439	0.214303	ENSGALG00000023303	1	up
GO:0046128	purine ribonucleoside metabolic process	0.008	0.0008	9.69	0.0985439	0.214303	ENSGALG00000045305	1	down
GO:0046496	nicotinamide nucleotide metabolic process	0.008	0.0008	9.69	0.0985439	0.214303	ENSGALG00000015544	1	down
GO:0046827	positive regulation of protein export from nucleus	0.008	0.0008	9.69	0.0985439	0.214303	ENSGALG00000009433	1	up
GO:0046849	bone remodeling	0.008	0.0008	9.69	0.0985439	0.214303	ENSGALG00000015895	1	down
GO:0055091	phospholipid homeostasis	0.008	0.0008	9.69	0.0985439	0.214303	ENSGALG00000015433	1	down
GO:0071688	striated muscle myosin thick filament assembly	0.008	0.0008	9.69	0.0985439	0.214303	ENSGALG00000016342	1	up
GO:0072028	nephron morphogenesis	0.008	0.0008	9.69	0.0985439	0.214303	ENSGALG00000053351	1	down
GO:0072078	nephron tubule morphogenesis	0.008	0.0008	9.69	0.0985439	0.214303	ENSGALG00000053351	1	down
GO:0072088	nephron epithelium morphogenesis	0.008	0.0008	9.69	0.0985439	0.214303	ENSGALG00000053351	1	down
GO:0050801	ion homeostasis	0.016	0.0043	3.73	0.10038	0.217833	ENSGALG00000010930;ENSGALG00000053351	2	up&down
GO:0006793	phosphorus metabolic process	0.032	0.0144	2.23	0.105515	0.222699	ENSGALG00000002729;ENSGALG00000015544;ENSGALG00000045305;ENSGALG00000053351	4	down
GO:0006541	glutamine metabolic process	0.008	0.0009	8.81	0.107852	0.222699	ENSGALG00000002944	1	up
GO:0006910	phagocytosis, recognition	0.008	0.0009	8.81	0.107852	0.222699	ENSGALG00000008439	1	down
GO:0009141	nucleoside triphosphate metabolic process	0.008	0.0009	8.81	0.107852	0.222699	ENSGALG00000015544	1	down
GO:0010833	telomere maintenance via telomere lengthening	0.008	0.0009	8.81	0.107852	0.222699	ENSGALG00000049544	1	down
GO:0010875	positive regulation of cholesterol efflux	0.008	0.0009	8.81	0.107852	0.222699	ENSGALG00000015433	1	down
GO:0014898	cardiac muscle hypertrophy in response to stress	0.008	0.0009	8.81	0.107852	0.222699	ENSGALG00000036133	1	down
GO:0019674	NAD metabolic process	0.008	0.0009	8.81	0.107852	0.222699	ENSGALG00000015544	1	down
GO:0030049	muscle filament sliding	0.008	0.0009	8.81	0.107852	0.222699	ENSGALG00000003521	1	up
GO:0030240	skeletal muscle thin filament assembly	0.008	0.0009	8.81	0.107852	0.222699	ENSGALG00000016342	1	up
GO:0030832	regulation of actin filament length	0.008	0.0009	8.81	0.107852	0.222699	ENSGALG00000003521	1	up
GO:0033275	actin-myosin filament sliding	0.008	0.0009	8.81	0.107852	0.222699	ENSGALG00000003521	1	up
GO:0034404	nucleobase-containing small molecule biosynthetic process	0.008	0.0009	8.81	0.107852	0.222699	ENSGALG00000015544	1	down
GO:0042278	purine nucleoside metabolic process	0.008	0.0009	8.81	0.107852	0.222699	ENSGALG00000045305	1	down
GO:0045662	negative regulation of myoblast differentiation	0.008	0.0009	8.81	0.107852	0.222699	ENSGALG00000025751	1	up
GO:0051591	response to cAMP	0.008	0.0009	8.81	0.107852	0.222699	ENSGALG00000015544	1	down
GO:0051781	positive regulation of cell division	0.008	0.0009	8.81	0.107852	0.222699	ENSGALG00000023296	1	down
GO:0060347	heart trabecula formation	0.008	0.0009	8.81	0.107852	0.222699	ENSGALG00000008351	1	up
GO:0061333	renal tubule morphogenesis	0.008	0.0009	8.81	0.107852	0.222699	ENSGALG00000053351	1	down
GO:0072009	nephron epithelium development	0.008	0.0009	8.81	0.107852	0.222699	ENSGALG00000053351	1	down
GO:0072080	nephron tubule development	0.008	0.0009	8.81	0.107852	0.222699	ENSGALG00000053351	1	down
GO:0090501	RNA phosphodiester bond hydrolysis	0.008	0.0009	8.81	0.107852	0.222699	ENSGALG00000049544	1	down
GO:1901880	negative regulation of protein depolymerization	0.008	0.0009	8.81	0.107852	0.222699	ENSGALG00000003521	1	up
GO:2000036	regulation of stem cell population maintenance	0.008	0.0009	8.81	0.107852	0.222699	ENSGALG00000023296	1	down
GO:0006796	phosphate-containing compound metabolic process	0.032	0.0145	2.2	0.108834	0.224274	ENSGALG00000002729;ENSGALG00000015544;ENSGALG00000045305;ENSGALG00000053351	4	down
GO:0071356	cellular response to tumor necrosis factor	0.016	0.0047	3.4	0.116956	0.232334	ENSGALG00000006491;ENSGALG00000030025	2	up&down
GO:0006814	sodium ion transport	0.008	0.001	8.08	0.117064	0.232334	ENSGALG00000053351	1	down
GO:0006821	chloride transport	0.008	0.001	8.08	0.117064	0.232334	ENSGALG00000053351	1	down
GO:0008625	extrinsic apoptotic signaling pathway via death domain receptors	0.008	0.001	8.08	0.117064	0.232334	ENSGALG00000009433	1	up
GO:0009124	nucleoside monophosphate biosynthetic process	0.008	0.001	8.08	0.117064	0.232334	ENSGALG00000015544	1	down
GO:0009746	response to hexose	0.008	0.001	8.08	0.117064	0.232334	ENSGALG00000015544	1	down
GO:0010460	positive regulation of heart rate	0.008	0.001	8.08	0.117064	0.232334	ENSGALG00000003521	1	up
GO:0015711	organic anion transport	0.008	0.001	8.08	0.117064	0.232334	ENSGALG00000035803	1	down
GO:0031641	regulation of myelination	0.008	0.001	8.08	0.117064	0.232334	ENSGALG00000040114	1	down
GO:0034284	response to monosaccharide	0.008	0.001	8.08	0.117064	0.232334	ENSGALG00000015544	1	down
GO:0034620	cellular response to unfolded protein	0.008	0.001	8.08	0.117064	0.232334	ENSGALG00000009433	1	up
GO:0042310	vasoconstriction	0.008	0.001	8.08	0.117064	0.232334	ENSGALG00000015895	1	down
GO:0043242	negative regulation of protein-containing complex disassembly	0.008	0.001	8.08	0.117064	0.232334	ENSGALG00000003521	1	up
GO:0043487	regulation of RNA stability	0.008	0.001	8.08	0.117064	0.232334	ENSGALG00000049544	1	down
GO:0051279	regulation of release of sequestered calcium ion into cytosol	0.008	0.001	8.08	0.117064	0.232334	ENSGALG00000015018	1	up
GO:0060216	definitive hemopoiesis	0.008	0.001	8.08	0.117064	0.232334	ENSGALG00000023296	1	down
GO:0070050	neuron cellular homeostasis	0.008	0.001	8.08	0.117064	0.232334	ENSGALG00000009301	1	up
GO:1901019	regulation of calcium ion transmembrane transporter activity	0.008	0.001	8.08	0.117064	0.232334	ENSGALG00000008351	1	up
GO:1904888	cranial skeletal system development	0.008	0.001	8.08	0.117064	0.232334	ENSGALG00000007324	1	up
GO:0043161	proteasome-mediated ubiquitin-dependent protein catabolic process	0.024	0.0096	2.51	0.118056	0.233848	ENSGALG00000002506;ENSGALG00000041327;ENSGALG00000047464	3	up&down
GO:0061458	reproductive system development	0.016	0.0048	3.34	0.120351	0.237933	ENSGALG00000012917;ENSGALG00000013134	2	up&down
GO:0019216	regulation of lipid metabolic process	0.016	0.0049	3.29	0.123769	0.23928	ENSGALG00000004974;ENSGALG00000035803	2	down
GO:0006937	regulation of muscle contraction	0.008	0.0011	7.46	0.126183	0.23928	ENSGALG00000000302	1	up
GO:0008064	regulation of actin polymerization or depolymerization	0.008	0.0011	7.46	0.126183	0.23928	ENSGALG00000003521	1	up
GO:0008154	actin polymerization or depolymerization	0.008	0.0011	7.46	0.126183	0.23928	ENSGALG00000009303	1	up
GO:0009119	ribonucleoside metabolic process	0.008	0.0011	7.46	0.126183	0.23928	ENSGALG00000045305	1	down
GO:0009142	nucleoside triphosphate biosynthetic process	0.008	0.0011	7.46	0.126183	0.23928	ENSGALG00000015544	1	down
GO:0009152	purine ribonucleotide biosynthetic process	0.008	0.0011	7.46	0.126183	0.23928	ENSGALG00000015544	1	down
GO:0030837	negative regulation of actin filament polymerization	0.008	0.0011	7.46	0.126183	0.23928	ENSGALG00000003521	1	up
GO:0035065	regulation of histone acetylation	0.008	0.0011	7.46	0.126183	0.23928	ENSGALG00000001021	1	up
GO:0045010	actin nucleation	0.008	0.0011	7.46	0.126183	0.23928	ENSGALG00000008805	1	up
GO:0045736	negative regulation of cyclin-dependent protein serine/threonine kinase activity	0.008	0.0011	7.46	0.126183	0.23928	ENSGALG00000001021	1	up
GO:0048644	muscle organ morphogenesis	0.008	0.0011	7.46	0.126183	0.23928	ENSGALG00000003521	1	up
GO:0048739	cardiac muscle fiber development	0.008	0.0011	7.46	0.126183	0.23928	ENSGALG00000016342	1	up
GO:0060065	uterus development	0.008	0.0011	7.46	0.126183	0.23928	ENSGALG00000001021	1	up
GO:0060415	muscle tissue morphogenesis	0.008	0.0011	7.46	0.126183	0.23928	ENSGALG00000003521	1	up
GO:0061436	establishment of skin barrier	0.008	0.0011	7.46	0.126183	0.23928	ENSGALG00000007324	1	up
GO:0072522	purine-containing compound biosynthetic process	0.008	0.0011	7.46	0.126183	0.23928	ENSGALG00000015544	1	down
GO:0110020	regulation of actomyosin structure organization	0.008	0.0011	7.46	0.126183	0.23928	ENSGALG00000003521	1	up
GO:1904375	regulation of protein localization to cell periphery	0.008	0.0011	7.46	0.126183	0.23928	ENSGALG00000020260	1	down
GO:1904646	cellular response to amyloid-beta	0.008	0.0011	7.46	0.126183	0.23928	ENSGALG00000008439	1	down
GO:1904706	negative regulation of vascular associated smooth muscle cell proliferation	0.008	0.0011	7.46	0.126183	0.23928	ENSGALG00000001021	1	up
GO:1990542	mitochondrial transmembrane transport	0.008	0.0011	7.46	0.126183	0.23928	ENSGALG00000035803	1	down
GO:0006811	ion transport	0.016	0.005	3.23	0.127212	0.240339	ENSGALG00000035803;ENSGALG00000053351	2	down
GO:0007204	positive regulation of cytosolic calcium ion concentration	0.016	0.005	3.23	0.127212	0.240339	ENSGALG00000008439;ENSGALG00000041491	2	down
GO:0001659	temperature homeostasis	0.008	0.0012	6.92	0.135208	0.242025	ENSGALG00000034500	1	down
GO:0003014	renal system process	0.008	0.0012	6.92	0.135208	0.242025	ENSGALG00000053351	1	down
GO:0003206	cardiac chamber morphogenesis	0.008	0.0012	6.92	0.135208	0.242025	ENSGALG00000003521	1	up
GO:0006911	phagocytosis, engulfment	0.008	0.0012	6.92	0.135208	0.242025	ENSGALG00000015433	1	down
GO:0007064	mitotic sister chromatid cohesion	0.008	0.0012	6.92	0.135208	0.242025	ENSGALG00000001506	1	down
GO:0009156	ribonucleoside monophosphate biosynthetic process	0.008	0.0012	6.92	0.135208	0.242025	ENSGALG00000015544	1	down
GO:0009435	NAD biosynthetic process	0.008	0.0012	6.92	0.135208	0.242025	ENSGALG00000015544	1	down
GO:0009743	response to carbohydrate	0.008	0.0012	6.92	0.135208	0.242025	ENSGALG00000015544	1	down
GO:0014074	response to purine-containing compound	0.008	0.0012	6.92	0.135208	0.242025	ENSGALG00000015544	1	down
GO:0015908	fatty acid transport	0.008	0.0012	6.92	0.135208	0.242025	ENSGALG00000035803	1	down
GO:0019228	neuronal action potential	0.008	0.0012	6.92	0.135208	0.242025	ENSGALG00000009301	1	up
GO:0030220	platelet formation	0.008	0.0012	6.92	0.135208	0.242025	ENSGALG00000023296	1	down
GO:0032231	regulation of actin filament bundle assembly	0.008	0.0012	6.92	0.135208	0.242025	ENSGALG00000003521	1	up
GO:0032367	intracellular cholesterol transport	0.008	0.0012	6.92	0.135208	0.242025	ENSGALG00000015433	1	down
GO:0033344	cholesterol efflux	0.008	0.0012	6.92	0.135208	0.242025	ENSGALG00000015433	1	down
GO:0034333	adherens junction assembly	0.008	0.0012	6.92	0.135208	0.242025	ENSGALG00000045305	1	down
GO:0035994	response to muscle stretch	0.008	0.0012	6.92	0.135208	0.242025	ENSGALG00000006491	1	up
GO:0043281	regulation of cysteine-type endopeptidase activity involved in apoptotic process	0.008	0.0012	6.92	0.135208	0.242025	ENSGALG00000007324	1	up
GO:0045143	homologous chromosome segregation	0.008	0.0012	6.92	0.135208	0.242025	ENSGALG00000001506	1	down
GO:0045445	myoblast differentiation	0.008	0.0012	6.92	0.135208	0.242025	ENSGALG00000006491	1	up
GO:0045777	positive regulation of blood pressure	0.008	0.0012	6.92	0.135208	0.242025	ENSGALG00000003521	1	up
GO:0046683	response to organophosphorus	0.008	0.0012	6.92	0.135208	0.242025	ENSGALG00000015544	1	down
GO:0051258	protein polymerization	0.008	0.0012	6.92	0.135208	0.242025	ENSGALG00000015018	1	up
GO:0060047	heart contraction	0.008	0.0012	6.92	0.135208	0.242025	ENSGALG00000003521	1	up
GO:0060317	cardiac epithelial to mesenchymal transition	0.008	0.0012	6.92	0.135208	0.242025	ENSGALG00000034661	1	down
GO:0061326	renal tubule development	0.008	0.0012	6.92	0.135208	0.242025	ENSGALG00000053351	1	down
GO:0072330	monocarboxylic acid biosynthetic process	0.008	0.0012	6.92	0.135208	0.242025	ENSGALG00000015544	1	down
GO:1901879	regulation of protein depolymerization	0.008	0.0012	6.92	0.135208	0.242025	ENSGALG00000003521	1	up
GO:1903052	positive regulation of proteolysis involved in cellular protein catabolic process	0.008	0.0012	6.92	0.135208	0.242025	ENSGALG00000008860	1	down
GO:2000278	regulation of DNA biosynthetic process	0.008	0.0012	6.92	0.135208	0.242025	ENSGALG00000049544	1	down
GO:0000122	negative regulation of transcription by RNA polymerase II	0.056	0.0342	1.64	0.136155	0.243295	ENSGALG00000001021;ENSGALG00000004974;ENSGALG00000007324;ENSGALG00000008439;ENSGALG00000015529;ENSGALG00000023296;ENSGALG00000034661	7	up&down
GO:0050808	synapse organization	0.016	0.0053	3.03	0.141198	0.250555	ENSGALG00000020260;ENSGALG00000045305	2	down
GO:0001556	oocyte maturation	0.008	0.0012	6.46	0.14414	0.250555	ENSGALG00000020260	1	down
GO:0007205	protein kinase C-activating G protein-coupled receptor signaling pathway	0.008	0.0012	6.46	0.14414	0.250555	ENSGALG00000015895	1	down
GO:0009260	ribonucleotide biosynthetic process	0.008	0.0012	6.46	0.14414	0.250555	ENSGALG00000015544	1	down
GO:0015672	monovalent inorganic cation transport	0.008	0.0012	6.46	0.14414	0.250555	ENSGALG00000053351	1	down
GO:0016339	calcium-dependent cell-cell adhesion via plasma membrane cell adhesion molecules	0.008	0.0012	6.46	0.14414	0.250555	ENSGALG00000012917	1	down
GO:0030511	positive regulation of transforming growth factor beta receptor signaling pathway	0.008	0.0012	6.46	0.14414	0.250555	ENSGALG00000001021	1	up
GO:0031295	T cell costimulation	0.008	0.0012	6.46	0.14414	0.250555	ENSGALG00000008656	1	up
GO:0043388	positive regulation of DNA binding	0.008	0.0012	6.46	0.14414	0.250555	ENSGALG00000001021	1	up
GO:0045987	positive regulation of smooth muscle contraction	0.008	0.0012	6.46	0.14414	0.250555	ENSGALG00000001021	1	up
GO:0050732	negative regulation of peptidyl-tyrosine phosphorylation	0.008	0.0012	6.46	0.14414	0.250555	ENSGALG00000040926	1	up
GO:0055003	cardiac myofibril assembly	0.008	0.0012	6.46	0.14414	0.250555	ENSGALG00000016342	1	up
GO:0060307	regulation of ventricular cardiac muscle cell membrane repolarization	0.008	0.0012	6.46	0.14414	0.250555	ENSGALG00000008351	1	up
GO:0072006	nephron development	0.008	0.0012	6.46	0.14414	0.250555	ENSGALG00000053351	1	down
GO:1903672	positive regulation of sprouting angiogenesis	0.008	0.0012	6.46	0.14414	0.250555	ENSGALG00000029811	1	down
GO:1904707	positive regulation of vascular associated smooth muscle cell proliferation	0.008	0.0012	6.46	0.14414	0.250555	ENSGALG00000015895	1	down
GO:0001822	kidney development	0.016	0.0054	2.98	0.144745	0.25118	ENSGALG00000015529;ENSGALG00000053351	2	down
GO:0034654	nucleobase-containing compound biosynthetic process	0.024	0.0106	2.27	0.145967	0.252442	ENSGALG00000015544;ENSGALG00000045305;ENSGALG00000049544	3	down
GO:0050877	nervous system process	0.024	0.0106	2.27	0.145967	0.252442	ENSGALG00000007906;ENSGALG00000009301;ENSGALG00000020260	3	up&down
GO:0007611	learning or memory	0.016	0.0055	2.89	0.151895	0.256798	ENSGALG00000020260;ENSGALG00000040114	2	down
GO:0017015	regulation of transforming growth factor beta receptor signaling pathway	0.008	0.0013	6.06	0.152981	0.256798	ENSGALG00000008351	1	up
GO:0030041	actin filament polymerization	0.008	0.0013	6.06	0.152981	0.256798	ENSGALG00000008805	1	up
GO:0032200	telomere organization	0.008	0.0013	6.06	0.152981	0.256798	ENSGALG00000049544	1	down
GO:0035329	hippo signaling	0.008	0.0013	6.06	0.152981	0.256798	ENSGALG00000014342	1	up
GO:0035335	peptidyl-tyrosine dephosphorylation	0.008	0.0013	6.06	0.152981	0.256798	ENSGALG00000040114	1	down
GO:0043200	response to amino acid	0.008	0.0013	6.06	0.152981	0.256798	ENSGALG00000015544	1	down
GO:0043244	regulation of protein-containing complex disassembly	0.008	0.0013	6.06	0.152981	0.256798	ENSGALG00000003521	1	up
GO:0045648	positive regulation of erythrocyte differentiation	0.008	0.0013	6.06	0.152981	0.256798	ENSGALG00000023296	1	down
GO:0046390	ribose phosphate biosynthetic process	0.008	0.0013	6.06	0.152981	0.256798	ENSGALG00000015544	1	down
GO:0051016	barbed-end actin filament capping	0.008	0.0013	6.06	0.152981	0.256798	ENSGALG00000026948	1	down
GO:0051262	protein tetramerization	0.008	0.0013	6.06	0.152981	0.256798	ENSGALG00000007324	1	up
GO:0051928	positive regulation of calcium ion transport	0.008	0.0013	6.06	0.152981	0.256798	ENSGALG00000015529	1	down
GO:0070252	actin-mediated cell contraction	0.008	0.0013	6.06	0.152981	0.256798	ENSGALG00000003521	1	up
GO:0098656	anion transmembrane transport	0.008	0.0013	6.06	0.152981	0.256798	ENSGALG00000035803	1	down
GO:1901800	positive regulation of proteasomal protein catabolic process	0.008	0.0013	6.06	0.152981	0.256798	ENSGALG00000008860	1	down
GO:1903169	regulation of calcium ion transmembrane transport	0.008	0.0013	6.06	0.152981	0.256798	ENSGALG00000009031	1	up
GO:0018130	heterocycle biosynthetic process	0.024	0.0108	2.22	0.153259	0.256798	ENSGALG00000015544;ENSGALG00000045305;ENSGALG00000049544	3	down
GO:0019438	aromatic compound biosynthetic process	0.024	0.0108	2.22	0.153259	0.256798	ENSGALG00000015544;ENSGALG00000045305;ENSGALG00000049544	3	down
GO:0003015	heart process	0.008	0.0014	5.7	0.161731	0.264067	ENSGALG00000003521	1	up
GO:0006732	obsolete coenzyme metabolic process	0.008	0.0014	5.7	0.161731	0.264067	ENSGALG00000015544	1	down
GO:0007004	telomere maintenance via telomerase	0.008	0.0014	5.7	0.161731	0.264067	ENSGALG00000049544	1	down
GO:0007413	axonal fasciculation	0.008	0.0014	5.7	0.161731	0.264067	ENSGALG00000049848	1	down
GO:0009100	glycoprotein metabolic process	0.008	0.0014	5.7	0.161731	0.264067	ENSGALG00000030076	1	down
GO:0018022	peptidyl-lysine methylation	0.008	0.0014	5.7	0.161731	0.264067	ENSGALG00000016859	1	down
GO:0032271	regulation of protein polymerization	0.008	0.0014	5.7	0.161731	0.264067	ENSGALG00000003521	1	up
GO:0035855	megakaryocyte development	0.008	0.0014	5.7	0.161731	0.264067	ENSGALG00000023296	1	down
GO:0036342	post-anal tail morphogenesis	0.008	0.0014	5.7	0.161731	0.264067	ENSGALG00000007324	1	up
GO:0042771	intrinsic apoptotic signaling pathway in response to DNA damage by p53 class mediator	0.008	0.0014	5.7	0.161731	0.264067	ENSGALG00000007324	1	up
GO:0046545	development of primary female sexual characteristics	0.008	0.0014	5.7	0.161731	0.264067	ENSGALG00000012917	1	down
GO:0048557	embryonic digestive tract morphogenesis	0.008	0.0014	5.7	0.161731	0.264067	ENSGALG00000023303	1	up
GO:0055013	cardiac muscle cell development	0.008	0.0014	5.7	0.161731	0.264067	ENSGALG00000008351	1	up
GO:0061098	positive regulation of protein tyrosine kinase activity	0.008	0.0014	5.7	0.161731	0.264067	ENSGALG00000023296	1	down
GO:1901657	glycosyl compound metabolic process	0.008	0.0014	5.7	0.161731	0.264067	ENSGALG00000045305	1	down
GO:1905477	positive regulation of protein localization to membrane	0.008	0.0014	5.7	0.161731	0.264067	ENSGALG00000020260	1	down
GO:0034097	response to cytokine	0.016	0.0059	2.73	0.166394	0.270432	ENSGALG00000004969;ENSGALG00000015544	2	down
GO:0031329	regulation of cellular catabolic process	0.016	0.0059	2.69	0.170057	0.270432	ENSGALG00000008860;ENSGALG00000049544	2	down
GO:0033993	response to lipid	0.016	0.0059	2.69	0.170057	0.270432	ENSGALG00000004974;ENSGALG00000015544	2	down
GO:0003205	cardiac chamber development	0.008	0.0015	5.38	0.170391	0.270432	ENSGALG00000003521	1	up
GO:0006094	gluconeogenesis	0.008	0.0015	5.38	0.170391	0.270432	ENSGALG00000015544	1	down
GO:0006096	glycolytic process	0.008	0.0015	5.38	0.170391	0.270432	ENSGALG00000015544	1	down
GO:0007569	cell aging	0.008	0.0015	5.38	0.170391	0.270432	ENSGALG00000007324	1	up
GO:0010569	regulation of double-strand break repair via homologous recombination	0.008	0.0015	5.38	0.170391	0.270432	ENSGALG00000033339	1	up
GO:0016051	carbohydrate biosynthetic process	0.008	0.0015	5.38	0.170391	0.270432	ENSGALG00000015544	1	down
GO:0016053	organic acid biosynthetic process	0.008	0.0015	5.38	0.170391	0.270432	ENSGALG00000015544	1	down
GO:0030278	regulation of ossification	0.008	0.0015	5.38	0.170391	0.270432	ENSGALG00000023303	1	up
GO:0045070	positive regulation of viral genome replication	0.008	0.0015	5.38	0.170391	0.270432	ENSGALG00000004736	1	up
GO:0045332	phospholipid translocation	0.008	0.0015	5.38	0.170391	0.270432	ENSGALG00000015433	1	down
GO:0046394	carboxylic acid biosynthetic process	0.008	0.0015	5.38	0.170391	0.270432	ENSGALG00000015544	1	down
GO:0051492	regulation of stress fiber assembly	0.008	0.0015	5.38	0.170391	0.270432	ENSGALG00000003521	1	up
GO:0061008	hepaticobiliary system development	0.008	0.0015	5.38	0.170391	0.270432	ENSGALG00000015544	1	down
GO:0097120	receptor localization to synapse	0.008	0.0015	5.38	0.170391	0.270432	ENSGALG00000045305	1	down
GO:0098742	cell-cell adhesion via plasma-membrane adhesion molecules	0.008	0.0015	5.38	0.170391	0.270432	ENSGALG00000012917	1	down
GO:0043524	negative regulation of neuron apoptotic process	0.016	0.006	2.66	0.173733	0.275066	ENSGALG00000015529;ENSGALG00000040114	2	down
GO:0051493	regulation of cytoskeleton organization	0.016	0.0061	2.62	0.177422	0.275066	ENSGALG00000003521;ENSGALG00000008945	2	up
GO:0001678	cellular glucose homeostasis	0.008	0.0016	5.1	0.178963	0.275066	ENSGALG00000036133	1	down
GO:0006091	generation of precursor metabolites and energy	0.008	0.0016	5.1	0.178963	0.275066	ENSGALG00000015544	1	down
GO:0006164	purine nucleotide biosynthetic process	0.008	0.0016	5.1	0.178963	0.275066	ENSGALG00000015544	1	down
GO:0010594	regulation of endothelial cell migration	0.008	0.0016	5.1	0.178963	0.275066	ENSGALG00000029811	1	down
GO:0031960	response to corticosteroid	0.008	0.0016	5.1	0.178963	0.275066	ENSGALG00000015544	1	down
GO:0033627	cell adhesion mediated by integrin	0.008	0.0016	5.1	0.178963	0.275066	ENSGALG00000016867	1	down
GO:0034612	response to tumor necrosis factor	0.008	0.0016	5.1	0.178963	0.275066	ENSGALG00000016767	1	up
GO:0043297	apical junction assembly	0.008	0.0016	5.1	0.178963	0.275066	ENSGALG00000045305	1	down
GO:0044282	small molecule catabolic process	0.008	0.0016	5.1	0.178963	0.275066	ENSGALG00000015544	1	down
GO:0046034	ATP metabolic process	0.008	0.0016	5.1	0.178963	0.275066	ENSGALG00000015544	1	down
GO:0046660	female sex differentiation	0.008	0.0016	5.1	0.178963	0.275066	ENSGALG00000012917	1	down
GO:0048709	oligodendrocyte differentiation	0.008	0.0016	5.1	0.178963	0.275066	ENSGALG00000040114	1	down
GO:0060325	face morphogenesis	0.008	0.0016	5.1	0.178963	0.275066	ENSGALG00000027905	1	down
GO:0071427	mRNA-containing ribonucleoprotein complex export from nucleus	0.008	0.0016	5.1	0.178963	0.275066	ENSGALG00000049544	1	down
GO:0072073	kidney epithelium development	0.008	0.0016	5.1	0.178963	0.275066	ENSGALG00000053351	1	down
GO:1902806	regulation of cell cycle G1/S phase transition	0.008	0.0016	5.1	0.178963	0.275066	ENSGALG00000024083	1	down
GO:1902904	negative regulation of supramolecular fiber organization	0.008	0.0016	5.1	0.178963	0.275066	ENSGALG00000003521	1	up
GO:1902905	positive regulation of supramolecular fiber organization	0.008	0.0016	5.1	0.178963	0.275066	ENSGALG00000003521	1	up
GO:1903522	regulation of blood circulation	0.008	0.0016	5.1	0.178963	0.275066	ENSGALG00000003521	1	up
GO:0033036	macromolecule localization	0.032	0.0177	1.8	0.182001	0.279316	ENSGALG00000035803;ENSGALG00000045305;ENSGALG00000049544;ENSGALG00000053351	4	down
GO:1901362	organic cyclic compound biosynthetic process	0.024	0.0118	2.03	0.183504	0.2812	ENSGALG00000015544;ENSGALG00000045305;ENSGALG00000049544	3	down
GO:0003008	system process	0.024	0.0119	2.02	0.186095	0.282166	ENSGALG00000003521;ENSGALG00000020260;ENSGALG00000053351	3	up&down
GO:0007520	myoblast fusion	0.008	0.0017	4.85	0.187447	0.282166	ENSGALG00000008351	1	up
GO:0008585	female gonad development	0.008	0.0017	4.85	0.187447	0.282166	ENSGALG00000012917	1	down
GO:0010876	lipid localization	0.008	0.0017	4.85	0.187447	0.282166	ENSGALG00000035803	1	down
GO:0032434	regulation of proteasomal ubiquitin-dependent protein catabolic process	0.008	0.0017	4.85	0.187447	0.282166	ENSGALG00000008860	1	down
GO:0035305	negative regulation of dephosphorylation	0.008	0.0017	4.85	0.187447	0.282166	ENSGALG00000045305	1	down
GO:0048008	platelet-derived growth factor receptor signaling pathway	0.008	0.0017	4.85	0.187447	0.282166	ENSGALG00000027905	1	down
GO:0050905	neuromuscular process	0.008	0.0017	4.85	0.187447	0.282166	ENSGALG00000009301	1	up
GO:0071166	ribonucleoprotein complex localization	0.008	0.0017	4.85	0.187447	0.282166	ENSGALG00000049544	1	down
GO:0071426	ribonucleoprotein complex export from nucleus	0.008	0.0017	4.85	0.187447	0.282166	ENSGALG00000049544	1	down
GO:0071897	DNA biosynthetic process	0.008	0.0017	4.85	0.187447	0.282166	ENSGALG00000049544	1	down
GO:1903076	regulation of protein localization to plasma membrane	0.008	0.0017	4.85	0.187447	0.282166	ENSGALG00000020260	1	down
GO:0051129	negative regulation of cellular component organization	0.016	0.0064	2.52	0.18856	0.283424	ENSGALG00000003521;ENSGALG00000020260	2	up&down
GO:0072359	circulatory system development	0.016	0.0064	2.49	0.192295	0.288613	ENSGALG00000003521;ENSGALG00000009031	2	up
GO:0000956	nuclear-transcribed mRNA catabolic process	0.008	0.0017	4.62	0.195844	0.292515	ENSGALG00000049544	1	down
GO:0001954	positive regulation of cell-matrix adhesion	0.008	0.0017	4.62	0.195844	0.292515	ENSGALG00000008439	1	down
GO:0032755	positive regulation of interleukin-6 production	0.008	0.0017	4.62	0.195844	0.292515	ENSGALG00000008439	1	down
GO:0055085	transmembrane transport	0.016	0.0065	2.45	0.196039	0.292515	ENSGALG00000003736;ENSGALG00000035803	2	down
GO:0044271	cellular nitrogen compound biosynthetic process	0.024	0.0123	1.95	0.199187	0.296779	ENSGALG00000015544;ENSGALG00000045305;ENSGALG00000049544	3	down
GO:0009894	regulation of catabolic process	0.016	0.0066	2.42	0.199793	0.297248	ENSGALG00000008860;ENSGALG00000049544	2	down
GO:0000184	nuclear-transcribed mRNA catabolic process, nonsense-mediated decay	0.008	0.0018	4.41	0.204155	0.29938	ENSGALG00000049544	1	down
GO:0001736	establishment of planar polarity	0.008	0.0018	4.41	0.204155	0.29938	ENSGALG00000007324	1	up
GO:0008016	regulation of heart contraction	0.008	0.0018	4.41	0.204155	0.29938	ENSGALG00000003521	1	up
GO:0009994	oocyte differentiation	0.008	0.0018	4.41	0.204155	0.29938	ENSGALG00000020260	1	down
GO:0032720	negative regulation of tumor necrosis factor production	0.008	0.0018	4.41	0.204155	0.29938	ENSGALG00000034500	1	down
GO:0043488	regulation of mRNA stability	0.008	0.0018	4.41	0.204155	0.29938	ENSGALG00000003800	1	up
GO:0048701	embryonic cranial skeleton morphogenesis	0.008	0.0018	4.41	0.204155	0.29938	ENSGALG00000023303	1	up
GO:0051048	negative regulation of secretion	0.008	0.0018	4.41	0.204155	0.29938	ENSGALG00000053351	1	down
GO:0071695	anatomical structure maturation	0.008	0.0018	4.41	0.204155	0.29938	ENSGALG00000020260	1	down
GO:2000060	positive regulation of ubiquitin-dependent protein catabolic process	0.008	0.0018	4.41	0.204155	0.29938	ENSGALG00000008860	1	down
GO:0009725	response to hormone	0.016	0.0069	2.34	0.211104	0.306603	ENSGALG00000004969;ENSGALG00000015544	2	down
GO:0006066	alcohol metabolic process	0.008	0.0019	4.21	0.21238	0.306603	ENSGALG00000002729	1	down
GO:0030048	actin filament-based movement	0.008	0.0019	4.21	0.21238	0.306603	ENSGALG00000003521	1	up
GO:0030833	regulation of actin filament polymerization	0.008	0.0019	4.21	0.21238	0.306603	ENSGALG00000003521	1	up
GO:0035115	embryonic forelimb morphogenesis	0.008	0.0019	4.21	0.21238	0.306603	ENSGALG00000007324	1	up
GO:0042307	positive regulation of protein import into nucleus	0.008	0.0019	4.21	0.21238	0.306603	ENSGALG00000009433	1	up
GO:0048599	oocyte development	0.008	0.0019	4.21	0.21238	0.306603	ENSGALG00000020260	1	down
GO:0051384	response to glucocorticoid	0.008	0.0019	4.21	0.21238	0.306603	ENSGALG00000015544	1	down
GO:0060993	kidney morphogenesis	0.008	0.0019	4.21	0.21238	0.306603	ENSGALG00000053351	1	down
GO:0071300	cellular response to retinoic acid	0.008	0.0019	4.21	0.21238	0.306603	ENSGALG00000015433	1	down
GO:1904062	regulation of cation transmembrane transport	0.008	0.0019	4.21	0.21238	0.306603	ENSGALG00000009031	1	up
GO:0051336	regulation of hydrolase activity	0.024	0.0129	1.86	0.217874	0.311321	ENSGALG00000003521;ENSGALG00000015544;ENSGALG00000045305	3	up&down
GO:1901576	organic substance biosynthetic process	0.032	0.0191	1.67	0.218004	0.311321	ENSGALG00000002729;ENSGALG00000015544;ENSGALG00000045305;ENSGALG00000049544	4	down
GO:0043113	receptor clustering	0.008	0.002	4.04	0.220522	0.311321	ENSGALG00000045305	1	down
GO:0046326	positive regulation of glucose import	0.008	0.002	4.04	0.220522	0.311321	ENSGALG00000036133	1	down
GO:0050657	nucleic acid transport	0.008	0.002	4.04	0.220522	0.311321	ENSGALG00000049544	1	down
GO:0051186	obsolete cofactor metabolic process	0.008	0.002	4.04	0.220522	0.311321	ENSGALG00000015544	1	down
GO:0051236	establishment of RNA localization	0.008	0.002	4.04	0.220522	0.311321	ENSGALG00000049544	1	down
GO:0051494	negative regulation of cytoskeleton organization	0.008	0.002	4.04	0.220522	0.311321	ENSGALG00000003521	1	up
GO:0051668	localization within membrane	0.008	0.002	4.04	0.220522	0.311321	ENSGALG00000045305	1	down
GO:0051896	regulation of protein kinase B signaling	0.008	0.002	4.04	0.220522	0.311321	ENSGALG00000008351	1	up
GO:0061136	regulation of proteasomal protein catabolic process	0.008	0.002	4.04	0.220522	0.311321	ENSGALG00000008860	1	down
GO:0086091	regulation of heart rate by cardiac conduction	0.008	0.002	4.04	0.220522	0.311321	ENSGALG00000021272	1	up
GO:0097009	energy homeostasis	0.008	0.002	4.04	0.220522	0.311321	ENSGALG00000008439	1	down
GO:0110053	regulation of actin filament organization	0.008	0.002	4.04	0.220522	0.311321	ENSGALG00000003521	1	up
GO:0120163	negative regulation of cold-induced thermogenesis	0.008	0.002	4.04	0.220522	0.311321	ENSGALG00000034500	1	down
GO:2001235	positive regulation of apoptotic signaling pathway	0.008	0.002	4.04	0.220522	0.311321	ENSGALG00000007324	1	up
GO:0006635	fatty acid beta-oxidation	0.008	0.0021	3.88	0.228579	0.3183	ENSGALG00000011659	1	up
GO:0008306	associative learning	0.008	0.0021	3.88	0.228579	0.3183	ENSGALG00000020260	1	down
GO:0010921	regulation of phosphatase activity	0.008	0.0021	3.88	0.228579	0.3183	ENSGALG00000045305	1	down
GO:0031668	cellular response to extracellular stimulus	0.008	0.0021	3.88	0.228579	0.3183	ENSGALG00000015544	1	down
GO:0034329	cell junction assembly	0.008	0.0021	3.88	0.228579	0.3183	ENSGALG00000045305	1	down
GO:0046890	regulation of lipid biosynthetic process	0.008	0.0021	3.88	0.228579	0.3183	ENSGALG00000035803	1	down
GO:0050658	RNA transport	0.008	0.0021	3.88	0.228579	0.3183	ENSGALG00000049544	1	down
GO:1903050	regulation of proteolysis involved in cellular protein catabolic process	0.008	0.0021	3.88	0.228579	0.3183	ENSGALG00000008860	1	down
GO:1905475	regulation of protein localization to membrane	0.008	0.0021	3.88	0.228579	0.3183	ENSGALG00000020260	1	down
GO:2000058	regulation of ubiquitin-dependent protein catabolic process	0.008	0.0021	3.88	0.228579	0.3183	ENSGALG00000008860	1	down
GO:0007187	G protein-coupled receptor signaling pathway, coupled to cyclic nucleotide second messenger	0.008	0.0021	3.73	0.236555	0.324542	ENSGALG00000015895	1	down
GO:0007528	neuromuscular junction development	0.008	0.0021	3.73	0.236555	0.324542	ENSGALG00000009301	1	up
GO:0017144	drug metabolic process	0.008	0.0021	3.73	0.236555	0.324542	ENSGALG00000015544	1	down
GO:0031623	receptor internalization	0.008	0.0021	3.73	0.236555	0.324542	ENSGALG00000008439	1	down
GO:0032760	positive regulation of tumor necrosis factor production	0.008	0.0021	3.73	0.236555	0.324542	ENSGALG00000008439	1	down
GO:0042594	response to starvation	0.008	0.0021	3.73	0.236555	0.324542	ENSGALG00000015544	1	down
GO:0051028	mRNA transport	0.008	0.0021	3.73	0.236555	0.324542	ENSGALG00000049544	1	down
GO:0051168	nuclear export	0.008	0.0021	3.73	0.236555	0.324542	ENSGALG00000049544	1	down
GO:0051924	regulation of calcium ion transport	0.008	0.0021	3.73	0.236555	0.324542	ENSGALG00000009031	1	up
GO:0090305	nucleic acid phosphodiester bond hydrolysis	0.008	0.0021	3.73	0.236555	0.324542	ENSGALG00000049544	1	down
GO:1901653	cellular response to peptide	0.008	0.0021	3.73	0.236555	0.324542	ENSGALG00000015544	1	down
GO:0043066	negative regulation of apoptotic process	0.032	0.02	1.6	0.240032	0.328824	ENSGALG00000003484;ENSGALG00000006491;ENSGALG00000006511;ENSGALG00000024083	4	up&down
GO:0001101	response to acid chemical	0.008	0.0022	3.59	0.244448	0.328824	ENSGALG00000015544	1	down
GO:0002062	chondrocyte differentiation	0.008	0.0022	3.59	0.244448	0.328824	ENSGALG00000023303	1	up
GO:0006402	mRNA catabolic process	0.008	0.0022	3.59	0.244448	0.328824	ENSGALG00000049544	1	down
GO:0008630	intrinsic apoptotic signaling pathway in response to DNA damage	0.008	0.0022	3.59	0.244448	0.328824	ENSGALG00000006511	1	up
GO:0009954	proximal/distal pattern formation	0.008	0.0022	3.59	0.244448	0.328824	ENSGALG00000007324	1	up
GO:0010001	glial cell differentiation	0.008	0.0022	3.59	0.244448	0.328824	ENSGALG00000036133	1	down
GO:0015931	nucleobase-containing compound transport	0.008	0.0022	3.59	0.244448	0.328824	ENSGALG00000049544	1	down
GO:0048514	blood vessel morphogenesis	0.008	0.0022	3.59	0.244448	0.328824	ENSGALG00000009031	1	up
GO:0051017	actin filament bundle assembly	0.008	0.0022	3.59	0.244448	0.328824	ENSGALG00000026948	1	down
GO:0051402	neuron apoptotic process	0.008	0.0022	3.59	0.244448	0.328824	ENSGALG00000007324	1	up
GO:0051495	positive regulation of cytoskeleton organization	0.008	0.0022	3.59	0.244448	0.328824	ENSGALG00000003521	1	up
GO:0071496	cellular response to external stimulus	0.008	0.0022	3.59	0.244448	0.328824	ENSGALG00000015544	1	down
GO:1903364	positive regulation of cellular protein catabolic process	0.008	0.0022	3.59	0.244448	0.328824	ENSGALG00000008860	1	down
GO:0032879	regulation of localization	0.032	0.0201	1.59	0.244501	0.328824	ENSGALG00000003521;ENSGALG00000009031;ENSGALG00000020260;ENSGALG00000053351	4	up&down
GO:0006405	RNA export from nucleus	0.008	0.0023	3.46	0.25226	0.337482	ENSGALG00000049544	1	down
GO:0006839	mitochondrial transport	0.008	0.0023	3.46	0.25226	0.337482	ENSGALG00000035803	1	down
GO:0071375	cellular response to peptide hormone stimulus	0.008	0.0023	3.46	0.25226	0.337482	ENSGALG00000015544	1	down
GO:1903362	regulation of cellular protein catabolic process	0.008	0.0023	3.46	0.25226	0.337482	ENSGALG00000008860	1	down
GO:0050790	regulation of catalytic activity	0.032	0.0206	1.55	0.258019	0.342835	ENSGALG00000001678;ENSGALG00000003521;ENSGALG00000015544;ENSGALG00000045305	4	up&down
GO:0000723	telomere maintenance	0.008	0.0024	3.34	0.259993	0.342835	ENSGALG00000049544	1	down
GO:0001657	ureteric bud development	0.008	0.0024	3.34	0.259993	0.342835	ENSGALG00000029811	1	down
GO:0006006	glucose metabolic process	0.008	0.0024	3.34	0.259993	0.342835	ENSGALG00000015544	1	down
GO:0009755	hormone-mediated signaling pathway	0.008	0.0024	3.34	0.259993	0.342835	ENSGALG00000004974	1	down
GO:0010259	multicellular organism aging	0.008	0.0024	3.34	0.259993	0.342835	ENSGALG00000007324	1	up
GO:0032787	monocarboxylic acid metabolic process	0.008	0.0024	3.34	0.259993	0.342835	ENSGALG00000015544	1	down
GO:0048286	lung alveolus development	0.008	0.0024	3.34	0.259993	0.342835	ENSGALG00000001021	1	up
GO:0050830	defense response to Gram-positive bacterium	0.008	0.0024	3.34	0.259993	0.342835	ENSGALG00000008439	1	down
GO:0072001	renal system development	0.008	0.0024	3.34	0.259993	0.342835	ENSGALG00000053351	1	down
GO:1903078	positive regulation of protein localization to plasma membrane	0.008	0.0024	3.34	0.259993	0.342835	ENSGALG00000020260	1	down
GO:0009058	biosynthetic process	0.032	0.0207	1.54	0.260287	0.342835	ENSGALG00000002729;ENSGALG00000015544;ENSGALG00000045305;ENSGALG00000049544	4	down
GO:0009617	response to bacterium	0.016	0.0079	2.02	0.260666	0.342894	ENSGALG00000008945;ENSGALG00000030025	2	up&down
GO:0003012	muscle system process	0.008	0.0025	3.23	0.267646	0.348931	ENSGALG00000003521	1	up
GO:0006401	RNA catabolic process	0.008	0.0025	3.23	0.267646	0.348931	ENSGALG00000049544	1	down
GO:0009116	nucleoside metabolic process	0.008	0.0025	3.23	0.267646	0.348931	ENSGALG00000045305	1	down
GO:0009948	anterior/posterior axis specification	0.008	0.0025	3.23	0.267646	0.348931	ENSGALG00000023303	1	up
GO:0030968	endoplasmic reticulum unfolded protein response	0.008	0.0025	3.23	0.267646	0.348931	ENSGALG00000015529	1	down
GO:0070830	bicellular tight junction assembly	0.008	0.0025	3.23	0.267646	0.348931	ENSGALG00000019114	1	up
GO:1901224	positive regulation of NIK/NF-kappaB signaling	0.008	0.0025	3.23	0.267646	0.348931	ENSGALG00000024083	1	down
GO:0006935	chemotaxis	0.016	0.0081	1.98	0.268327	0.349373	ENSGALG00000020260;ENSGALG00000041491	2	down
GO:0048731	system development	0.056	0.042	1.33	0.272268	0.354054	ENSGALG00000003521;ENSGALG00000009031;ENSGALG00000012917;ENSGALG00000015544;ENSGALG00000020260;ENSGALG00000045305;ENSGALG00000053351	7	up&down
GO:0001944	vasculature development	0.008	0.0026	3.13	0.27522	0.355181	ENSGALG00000009031	1	up
GO:0003013	circulatory system process	0.008	0.0026	3.13	0.27522	0.355181	ENSGALG00000003521	1	up
GO:0030001	metal ion transport	0.008	0.0026	3.13	0.27522	0.355181	ENSGALG00000053351	1	down
GO:0030216	keratinocyte differentiation	0.008	0.0026	3.13	0.27522	0.355181	ENSGALG00000007324	1	up
GO:0048511	rhythmic process	0.008	0.0026	3.13	0.27522	0.355181	ENSGALG00000004974	1	down
GO:0050795	regulation of behavior	0.008	0.0026	3.13	0.27522	0.355181	ENSGALG00000015895	1	down
GO:0009792	embryo development ending in birth or egg hatching	0.016	0.0083	1.92	0.279816	0.360657	ENSGALG00000003521;ENSGALG00000045305	2	up&down
GO:0010038	response to metal ion	0.008	0.0026	3.03	0.282717	0.36166	ENSGALG00000015544	1	down
GO:0031331	positive regulation of cellular catabolic process	0.008	0.0026	3.03	0.282717	0.36166	ENSGALG00000008860	1	down
GO:0040013	negative regulation of locomotion	0.008	0.0026	3.03	0.282717	0.36166	ENSGALG00000003521	1	up
GO:0045931	positive regulation of mitotic cell cycle	0.008	0.0026	3.03	0.282717	0.36166	ENSGALG00000023296	1	down
GO:0048545	response to steroid hormone	0.008	0.0026	3.03	0.282717	0.36166	ENSGALG00000015544	1	down
GO:0050878	regulation of body fluid levels	0.008	0.0026	3.03	0.282717	0.36166	ENSGALG00000053351	1	down
GO:0015833	peptide transport	0.016	0.0085	1.88	0.287469	0.366821	ENSGALG00000003736;ENSGALG00000049544	2	down
GO:0035239	tube morphogenesis	0.016	0.0085	1.88	0.287469	0.366821	ENSGALG00000009031;ENSGALG00000053351	2	up&down
GO:0008015	blood circulation	0.008	0.0027	2.94	0.290136	0.367017	ENSGALG00000003521	1	up
GO:0008203	cholesterol metabolic process	0.008	0.0027	2.94	0.290136	0.367017	ENSGALG00000015433	1	down
GO:0032970	regulation of actin filament-based process	0.008	0.0027	2.94	0.290136	0.367017	ENSGALG00000003521	1	up
GO:0045746	negative regulation of Notch signaling pathway	0.008	0.0027	2.94	0.290136	0.367017	ENSGALG00000024083	1	down
GO:0045862	positive regulation of proteolysis	0.008	0.0027	2.94	0.290136	0.367017	ENSGALG00000008860	1	down
GO:0071347	cellular response to interleukin-1	0.008	0.0027	2.94	0.290136	0.367017	ENSGALG00000006491	1	up
GO:1903046	meiotic cell cycle process	0.008	0.0027	2.94	0.290136	0.367017	ENSGALG00000020260	1	down
GO:0001525	angiogenesis	0.016	0.0086	1.86	0.291293	0.367571	ENSGALG00000008621;ENSGALG00000023296	2	up&down
GO:0007409	axonogenesis	0.016	0.0086	1.86	0.291293	0.367571	ENSGALG00000020260;ENSGALG00000040114	2	down
GO:0006403	RNA localization	0.008	0.0028	2.85	0.29748	0.372161	ENSGALG00000049544	1	down
GO:0006611	protein export from nucleus	0.008	0.0028	2.85	0.29748	0.372161	ENSGALG00000049544	1	down
GO:0035914	skeletal muscle cell differentiation	0.008	0.0028	2.85	0.29748	0.372161	ENSGALG00000006491	1	up
GO:0050803	regulation of synapse structure or activity	0.008	0.0028	2.85	0.29748	0.372161	ENSGALG00000020260	1	down
GO:0051271	negative regulation of cellular component movement	0.008	0.0028	2.85	0.29748	0.372161	ENSGALG00000003521	1	up
GO:0071560	cellular response to transforming growth factor beta stimulus	0.008	0.0028	2.85	0.29748	0.372161	ENSGALG00000006491	1	up
GO:0072358	cardiovascular system development	0.008	0.0028	2.85	0.29748	0.372161	ENSGALG00000009031	1	up
GO:0001701	in utero embryonic development	0.008	0.0029	2.77	0.304748	0.3771	ENSGALG00000003521	1	up
GO:0009896	positive regulation of catabolic process	0.008	0.0029	2.77	0.304748	0.3771	ENSGALG00000008860	1	down
GO:0018107	peptidyl-threonine phosphorylation	0.008	0.0029	2.77	0.304748	0.3771	ENSGALG00000010930	1	up
GO:0031333	negative regulation of protein-containing complex assembly	0.008	0.0029	2.77	0.304748	0.3771	ENSGALG00000003521	1	up
GO:0046486	glycerolipid metabolic process	0.008	0.0029	2.77	0.304748	0.3771	ENSGALG00000002729	1	down
GO:0050807	regulation of synapse organization	0.008	0.0029	2.77	0.304748	0.3771	ENSGALG00000020260	1	down
GO:0051169	nuclear transport	0.008	0.0029	2.77	0.304748	0.3771	ENSGALG00000049544	1	down
GO:1901615	organic hydroxy compound metabolic process	0.008	0.0029	2.77	0.304748	0.3771	ENSGALG00000002729	1	down
GO:2000146	negative regulation of cell motility	0.008	0.0029	2.77	0.304748	0.3771	ENSGALG00000003521	1	up
GO:0051345	positive regulation of hydrolase activity	0.016	0.009	1.78	0.310369	0.383591	ENSGALG00000003521;ENSGALG00000015544	2	up&down
GO:0007043	cell-cell junction assembly	0.008	0.003	2.69	0.311942	0.384142	ENSGALG00000045305	1	down
GO:0007416	synapse assembly	0.008	0.003	2.69	0.311942	0.384142	ENSGALG00000026948	1	down
GO:1903829	positive regulation of cellular protein localization	0.008	0.003	2.69	0.311942	0.384142	ENSGALG00000020260	1	down
GO:0070374	positive regulation of ERK1 and ERK2 cascade	0.016	0.0091	1.76	0.314173	0.386424	ENSGALG00000008439;ENSGALG00000029811	2	down
GO:0006366	transcription by RNA polymerase II	0.016	0.0092	1.75	0.317973	0.390089	ENSGALG00000023296;NewGene_1449	2	up&down
GO:0001655	urogenital system development	0.008	0.0031	2.62	0.319062	0.390089	ENSGALG00000053351	1	down
GO:0006631	fatty acid metabolic process	0.008	0.0031	2.62	0.319062	0.390089	ENSGALG00000004974	1	down
GO:0031334	positive regulation of protein-containing complex assembly	0.008	0.0031	2.62	0.319062	0.390089	ENSGALG00000023296	1	down
GO:0048738	cardiac muscle tissue development	0.008	0.0031	2.62	0.319062	0.390089	ENSGALG00000003521	1	up
GO:0030334	regulation of cell migration	0.016	0.0093	1.72	0.325558	0.394926	ENSGALG00000003521;ENSGALG00000008945	2	up
GO:0006469	negative regulation of protein kinase activity	0.008	0.0031	2.55	0.326108	0.394926	ENSGALG00000030025	1	down
GO:0021700	developmental maturation	0.008	0.0031	2.55	0.326108	0.394926	ENSGALG00000020260	1	down
GO:0032535	regulation of cellular component size	0.008	0.0031	2.55	0.326108	0.394926	ENSGALG00000003521	1	up
GO:0034762	regulation of transmembrane transport	0.008	0.0031	2.55	0.326108	0.394926	ENSGALG00000009031	1	up
GO:0051480	regulation of cytosolic calcium ion concentration	0.008	0.0031	2.55	0.326108	0.394926	ENSGALG00000008351	1	up
GO:0051496	positive regulation of stress fiber assembly	0.008	0.0031	2.55	0.326108	0.394926	ENSGALG00000003521	1	up
GO:1902903	regulation of supramolecular fiber organization	0.008	0.0031	2.55	0.326108	0.394926	ENSGALG00000003521	1	up
GO:0048729	tissue morphogenesis	0.016	0.0094	1.7	0.329343	0.397899	ENSGALG00000003521;ENSGALG00000053351	2	up&down
GO:0050821	protein stabilization	0.016	0.0094	1.7	0.329343	0.397899	ENSGALG00000009433;ENSGALG00000015529	2	up&down
GO:0006406	mRNA export from nucleus	0.008	0.0032	2.49	0.333083	0.400524	ENSGALG00000049544	1	down
GO:0044283	small molecule biosynthetic process	0.008	0.0032	2.49	0.333083	0.400524	ENSGALG00000015544	1	down
GO:0055074	calcium ion homeostasis	0.008	0.0032	2.49	0.333083	0.400524	ENSGALG00000015529	1	down
GO:1901652	response to peptide	0.008	0.0032	2.49	0.333083	0.400524	ENSGALG00000015544	1	down
GO:0007166	cell surface receptor signaling pathway	0.032	0.0234	1.37	0.334434	0.401677	ENSGALG00000006575;ENSGALG00000008439;ENSGALG00000012917;ENSGALG00000016251	4	up&down
GO:0016485	protein processing	0.008	0.0033	2.42	0.339986	0.406434	ENSGALG00000030076	1	down
GO:0032869	cellular response to insulin stimulus	0.008	0.0033	2.42	0.339986	0.406434	ENSGALG00000015544	1	down
GO:0048565	digestive tract development	0.008	0.0033	2.42	0.339986	0.406434	ENSGALG00000001021	1	up
GO:1903706	regulation of hemopoiesis	0.008	0.0033	2.42	0.339986	0.406434	ENSGALG00000024083	1	down
GO:0030198	extracellular matrix organization	0.016	0.0097	1.64	0.344422	0.409335	ENSGALG00000002955;ENSGALG00000012119	2	up
GO:0006913	nucleocytoplasmic transport	0.008	0.0034	2.36	0.346817	0.409335	ENSGALG00000049544	1	down
GO:0031398	positive regulation of protein ubiquitination	0.008	0.0034	2.36	0.346817	0.409335	ENSGALG00000015529	1	down
GO:0032922	circadian regulation of gene expression	0.008	0.0034	2.36	0.346817	0.409335	ENSGALG00000034661	1	down
GO:0045747	positive regulation of Notch signaling pathway	0.008	0.0034	2.36	0.346817	0.409335	ENSGALG00000007324	1	up
GO:0050729	positive regulation of inflammatory response	0.008	0.0034	2.36	0.346817	0.409335	ENSGALG00000030025	1	down
GO:0051346	negative regulation of hydrolase activity	0.008	0.0034	2.36	0.346817	0.409335	ENSGALG00000045305	1	down
GO:0060326	cell chemotaxis	0.008	0.0034	2.36	0.346817	0.409335	ENSGALG00000041491	1	down
GO:0060537	muscle tissue development	0.008	0.0034	2.36	0.346817	0.409335	ENSGALG00000003521	1	up
GO:0098916	anterograde trans-synaptic signaling	0.008	0.0034	2.36	0.346817	0.409335	ENSGALG00000045305	1	down
GO:0099537	trans-synaptic signaling	0.008	0.0034	2.36	0.346817	0.409335	ENSGALG00000045305	1	down
GO:0007346	regulation of mitotic cell cycle	0.016	0.0098	1.63	0.348176	0.410464	ENSGALG00000026896;ENSGALG00000028318	2	up
GO:0010923	negative regulation of phosphatase activity	0.008	0.0035	2.31	0.353579	0.413969	ENSGALG00000045305	1	down
GO:0010951	negative regulation of endopeptidase activity	0.008	0.0035	2.31	0.353579	0.413969	ENSGALG00000004969	1	down
GO:0045137	development of primary sexual characteristics	0.008	0.0035	2.31	0.353579	0.413969	ENSGALG00000012917	1	down
GO:0045669	positive regulation of osteoblast differentiation	0.008	0.0035	2.31	0.353579	0.413969	ENSGALG00000007324	1	up
GO:0050714	positive regulation of protein secretion	0.008	0.0035	2.31	0.353579	0.413969	ENSGALG00000006491	1	up
GO:0071417	cellular response to organonitrogen compound	0.008	0.0035	2.31	0.353579	0.413969	ENSGALG00000015544	1	down
GO:1901575	organic substance catabolic process	0.016	0.01	1.6	0.355662	0.415931	ENSGALG00000015544;ENSGALG00000049544	2	down
GO:0006812	cation transport	0.008	0.0035	2.25	0.360271	0.418925	ENSGALG00000053351	1	down
GO:0031667	response to nutrient levels	0.008	0.0035	2.25	0.360271	0.418925	ENSGALG00000015544	1	down
GO:0043434	response to peptide hormone	0.008	0.0035	2.25	0.360271	0.418925	ENSGALG00000015544	1	down
GO:0060249	anatomical structure homeostasis	0.008	0.0035	2.25	0.360271	0.418925	ENSGALG00000049544	1	down
GO:0071902	positive regulation of protein serine/threonine kinase activity	0.008	0.0035	2.25	0.360271	0.418925	ENSGALG00000010628	1	down
GO:0009791	post-embryonic development	0.016	0.0102	1.56	0.366834	0.422303	ENSGALG00000006491;ENSGALG00000027905	2	up&down
GO:0007368	determination of left/right symmetry	0.008	0.0036	2.2	0.366895	0.422303	ENSGALG00000030076	1	down
GO:0014706	striated muscle tissue development	0.008	0.0036	2.2	0.366895	0.422303	ENSGALG00000003521	1	up
GO:0030514	negative regulation of BMP signaling pathway	0.008	0.0036	2.2	0.366895	0.422303	ENSGALG00000029811	1	down
GO:0032092	positive regulation of protein binding	0.008	0.0036	2.2	0.366895	0.422303	ENSGALG00000026948	1	down
GO:0042176	regulation of protein catabolic process	0.008	0.0036	2.2	0.366895	0.422303	ENSGALG00000008860	1	down
GO:0043406	positive regulation of MAP kinase activity	0.008	0.0036	2.2	0.366895	0.422303	ENSGALG00000026167	1	up
GO:0048705	skeletal system morphogenesis	0.008	0.0036	2.2	0.366895	0.422303	ENSGALG00000027905	1	down
GO:0051052	regulation of DNA metabolic process	0.008	0.0036	2.2	0.366895	0.422303	ENSGALG00000049544	1	down
GO:0007165	signal transduction	0.064	0.0544	1.18	0.370254	0.42569	ENSGALG00000003550;ENSGALG00000004860;ENSGALG00000007906;ENSGALG00000009301;ENSGALG00000012917;ENSGALG00000016251;ENSGALG00000037402;ENSGALG00000053351	8	up&down
GO:0001568	blood vessel development	0.008	0.0037	2.15	0.373451	0.426487	ENSGALG00000009031	1	up
GO:0006873	cellular ion homeostasis	0.008	0.0037	2.15	0.373451	0.426487	ENSGALG00000053351	1	down
GO:0008406	gonad development	0.008	0.0037	2.15	0.373451	0.426487	ENSGALG00000012917	1	down
GO:0008610	lipid biosynthetic process	0.008	0.0037	2.15	0.373451	0.426487	ENSGALG00000010628	1	down
GO:0045927	positive regulation of growth	0.008	0.0037	2.15	0.373451	0.426487	ENSGALG00000015529	1	down
GO:0098771	inorganic ion homeostasis	0.008	0.0037	2.15	0.373451	0.426487	ENSGALG00000053351	1	down
GO:0044248	cellular catabolic process	0.016	0.0105	1.53	0.377932	0.429102	ENSGALG00000015544;ENSGALG00000049544	2	down
GO:0001570	vasculogenesis	0.008	0.0038	2.11	0.379939	0.429102	ENSGALG00000001021	1	up
GO:0009991	response to extracellular stimulus	0.008	0.0038	2.11	0.379939	0.429102	ENSGALG00000015544	1	down
GO:0010639	negative regulation of organelle organization	0.008	0.0038	2.11	0.379939	0.429102	ENSGALG00000003521	1	up
GO:0019722	calcium-mediated signaling	0.008	0.0038	2.11	0.379939	0.429102	ENSGALG00000041491	1	down
GO:0033044	regulation of chromosome organization	0.008	0.0038	2.11	0.379939	0.429102	ENSGALG00000049544	1	down
GO:0035690	cellular response to drug	0.008	0.0038	2.11	0.379939	0.429102	ENSGALG00000006491	1	up
GO:0048839	inner ear development	0.008	0.0038	2.11	0.379939	0.429102	ENSGALG00000029811	1	down
GO:0060021	roof of mouth development	0.008	0.0038	2.11	0.379939	0.429102	ENSGALG00000027905	1	down
GO:0099536	synaptic signaling	0.008	0.0038	2.11	0.379939	0.429102	ENSGALG00000045305	1	down
GO:0032940	secretion by cell	0.016	0.0106	1.5	0.385287	0.433005	ENSGALG00000020260;ENSGALG00000030076	2	down
GO:0001816	cytokine production	0.008	0.0039	2.06	0.38636	0.433005	ENSGALG00000030025	1	down
GO:0007517	muscle organ development	0.008	0.0039	2.06	0.38636	0.433005	ENSGALG00000003521	1	up
GO:0007612	learning	0.008	0.0039	2.06	0.38636	0.433005	ENSGALG00000020260	1	down
GO:0043254	regulation of protein-containing complex assembly	0.008	0.0039	2.06	0.38636	0.433005	ENSGALG00000003521	1	up
GO:0051321	meiotic cell cycle	0.008	0.0039	2.06	0.38636	0.433005	ENSGALG00000020260	1	down
GO:1901699	cellular response to nitrogen compound	0.008	0.0039	2.06	0.38636	0.433005	ENSGALG00000015544	1	down
GO:0044249	cellular biosynthetic process	0.024	0.0179	1.34	0.388544	0.434976	ENSGALG00000015544;ENSGALG00000045305;ENSGALG00000049544	3	down
GO:0006470	protein dephosphorylation	0.008	0.004	2.02	0.392716	0.437728	ENSGALG00000040114	1	down
GO:0010608	posttranscriptional regulation of gene expression	0.008	0.004	2.02	0.392716	0.437728	ENSGALG00000049544	1	down
GO:0043436	oxoacid metabolic process	0.008	0.004	2.02	0.392716	0.437728	ENSGALG00000015544	1	down
GO:0055082	cellular chemical homeostasis	0.008	0.004	2.02	0.392716	0.437728	ENSGALG00000053351	1	down
GO:0071702	organic substance transport	0.016	0.0109	1.47	0.39625	0.441186	ENSGALG00000035803;ENSGALG00000049544	2	down
GO:0007275	multicellular organism development	0.064	0.0558	1.15	0.39723	0.441797	ENSGALG00000003521;ENSGALG00000009031;ENSGALG00000012917;ENSGALG00000015544;ENSGALG00000020260;ENSGALG00000037262;ENSGALG00000045305;ENSGALG00000053351	8	up&down
GO:0001889	liver development	0.008	0.004	1.98	0.399006	0.442328	ENSGALG00000015544	1	down
GO:0030433	ubiquitin-dependent ERAD pathway	0.008	0.004	1.98	0.399006	0.442328	ENSGALG00000015529	1	down
GO:0032436	positive regulation of proteasomal ubiquitin-dependent protein catabolic process	0.008	0.004	1.98	0.399006	0.442328	ENSGALG00000008860	1	down
GO:0044238	primary metabolic process	0.056	0.0483	1.16	0.399482	0.442375	ENSGALG00000002729;ENSGALG00000008860;ENSGALG00000015544;ENSGALG00000035803;ENSGALG00000045305;ENSGALG00000049544;ENSGALG00000053351	7	down
GO:0008104	protein localization	0.024	0.0183	1.31	0.40249	0.444791	ENSGALG00000045305;ENSGALG00000049544;ENSGALG00000053351	3	down
GO:0009653	anatomical structure morphogenesis	0.032	0.0258	1.24	0.402533	0.444791	ENSGALG00000003521;ENSGALG00000009031;ENSGALG00000020260;ENSGALG00000053351	4	up&down
GO:0010035	response to inorganic substance	0.008	0.0041	1.94	0.405232	0.446325	ENSGALG00000015544	1	down
GO:0016197	endosomal transport	0.008	0.0041	1.94	0.405232	0.446325	ENSGALG00000015433	1	down
GO:0090066	regulation of anatomical structure size	0.008	0.0041	1.94	0.405232	0.446325	ENSGALG00000003521	1	up
GO:0003006	developmental process involved in reproduction	0.016	0.0111	1.44	0.407123	0.447444	ENSGALG00000012917;ENSGALG00000020260	2	down
GO:0035295	tube development	0.016	0.0111	1.44	0.407123	0.447444	ENSGALG00000009031;ENSGALG00000053351	2	up&down
GO:0030036	actin cytoskeleton organization	0.016	0.0112	1.43	0.410727	0.449719	ENSGALG00000003521;ENSGALG00000035187	2	up&down
GO:0042592	homeostatic process	0.016	0.0112	1.43	0.410727	0.449719	ENSGALG00000049544;ENSGALG00000053351	2	down
GO:0003007	heart morphogenesis	0.008	0.0042	1.9	0.411393	0.449719	ENSGALG00000003521	1	up
GO:0019752	carboxylic acid metabolic process	0.008	0.0042	1.9	0.411393	0.449719	ENSGALG00000015544	1	down
GO:0048732	gland development	0.008	0.0042	1.9	0.411393	0.449719	ENSGALG00000015544	1	down
GO:0001843	neural tube closure	0.008	0.0043	1.86	0.417491	0.454926	ENSGALG00000052932	1	up
GO:0043433	negative regulation of DNA-binding transcription factor activity	0.008	0.0043	1.86	0.417491	0.454926	ENSGALG00000015529	1	down
GO:0050728	negative regulation of inflammatory response	0.008	0.0043	1.86	0.417491	0.454926	ENSGALG00000004974	1	down
GO:0002244	hematopoietic progenitor cell differentiation	0.008	0.0044	1.83	0.423527	0.46052	ENSGALG00000040114	1	down
GO:0048469	cell maturation	0.008	0.0044	1.83	0.423527	0.46052	ENSGALG00000020260	1	down
GO:0048519	negative regulation of biological process	0.048	0.0419	1.14	0.427316	0.464146	ENSGALG00000003521;ENSGALG00000009031;ENSGALG00000020260;ENSGALG00000045305;ENSGALG00000049544;ENSGALG00000053351	6	up&down
GO:0050852	T cell receptor signaling pathway	0.008	0.0045	1.79	0.429501	0.466024	ENSGALG00000022875	1	down
GO:0009056	catabolic process	0.016	0.0117	1.37	0.432122	0.468372	ENSGALG00000015544;ENSGALG00000049544	2	down
GO:0065009	regulation of molecular function	0.032	0.0269	1.19	0.435078	0.4702	ENSGALG00000003521;ENSGALG00000015544;ENSGALG00000045305;ENSGALG00000053351	4	up&down
GO:0022610	biological adhesion	0.008	0.0045	1.76	0.435413	0.4702	ENSGALG00000012917	1	down
GO:0006955	immune response	0.024	0.0193	1.24	0.435576	0.4702	ENSGALG00000008439;ENSGALG00000020260;ENSGALG00000041491	3	down
GO:0033043	regulation of organelle organization	0.016	0.0118	1.36	0.435649	0.4702	ENSGALG00000003521;ENSGALG00000049544	2	up&down
GO:0007160	cell-matrix adhesion	0.008	0.0046	1.73	0.441264	0.474756	ENSGALG00000016867	1	down
GO:0007548	sex differentiation	0.008	0.0046	1.73	0.441264	0.474756	ENSGALG00000012917	1	down
GO:0050731	positive regulation of peptidyl-tyrosine phosphorylation	0.008	0.0046	1.73	0.441264	0.474756	ENSGALG00000008439	1	down
GO:0006810	transport	0.032	0.0273	1.17	0.446593	0.477615	ENSGALG00000020260;ENSGALG00000035803;ENSGALG00000049544;ENSGALG00000053351	4	down
GO:0000187	activation of MAPK activity	0.008	0.0047	1.7	0.447055	0.477615	ENSGALG00000010930	1	up
GO:0006606	protein import into nucleus	0.008	0.0047	1.7	0.447055	0.477615	ENSGALG00000023303	1	up
GO:0032870	cellular response to hormone stimulus	0.008	0.0047	1.7	0.447055	0.477615	ENSGALG00000015544	1	down
GO:0032956	regulation of actin cytoskeleton organization	0.008	0.0047	1.7	0.447055	0.477615	ENSGALG00000003521	1	up
GO:0097485	neuron projection guidance	0.008	0.0047	1.7	0.447055	0.477615	ENSGALG00000020260	1	down
GO:0071704	organic substance metabolic process	0.056	0.0506	1.11	0.447192	0.477615	ENSGALG00000002729;ENSGALG00000008860;ENSGALG00000015544;ENSGALG00000035803;ENSGALG00000045305;ENSGALG00000049544;ENSGALG00000053351	7	down
GO:0044089	positive regulation of cellular component biogenesis	0.008	0.0048	1.67	0.452787	0.482582	ENSGALG00000003521	1	up
GO:0051091	positive regulation of DNA-binding transcription factor activity	0.008	0.0048	1.67	0.452787	0.482582	ENSGALG00000001021	1	up
GO:0044255	cellular lipid metabolic process	0.008	0.0049	1.64	0.45846	0.487104	ENSGALG00000002729	1	down
GO:0045665	negative regulation of neuron differentiation	0.008	0.0049	1.64	0.45846	0.487104	ENSGALG00000034661	1	down
GO:0045785	positive regulation of cell adhesion	0.008	0.0049	1.64	0.45846	0.487104	ENSGALG00000003521	1	up
GO:0007229	integrin-mediated signaling pathway	0.008	0.005	1.62	0.464074	0.49052	ENSGALG00000016867	1	down
GO:0010563	negative regulation of phosphorus metabolic process	0.008	0.005	1.62	0.464074	0.49052	ENSGALG00000045305	1	down
GO:0016071	mRNA metabolic process	0.008	0.005	1.62	0.464074	0.49052	ENSGALG00000049544	1	down
GO:0045936	negative regulation of phosphate metabolic process	0.008	0.005	1.62	0.464074	0.49052	ENSGALG00000045305	1	down
GO:0048608	reproductive structure development	0.008	0.005	1.62	0.464074	0.49052	ENSGALG00000012917	1	down
GO:0007613	memory	0.008	0.005	1.59	0.469631	0.495368	ENSGALG00000020260	1	down
GO:0072657	protein localization to membrane	0.008	0.005	1.59	0.469631	0.495368	ENSGALG00000045305	1	down
GO:0009790	embryo development	0.016	0.0127	1.26	0.473644	0.499086	ENSGALG00000003521;ENSGALG00000045305	2	up&down
GO:0051092	positive regulation of NF-kappaB transcription factor activity	0.008	0.0051	1.56	0.47513	0.49991	ENSGALG00000008439	1	down
GO:0032502	developmental process	0.056	0.052	1.08	0.475893	0.49991	ENSGALG00000003521;ENSGALG00000009031;ENSGALG00000012917;ENSGALG00000015544;ENSGALG00000020260;ENSGALG00000045305;ENSGALG00000053351	7	up&down
GO:0048856	anatomical structure development	0.056	0.052	1.08	0.475893	0.49991	ENSGALG00000003521;ENSGALG00000009031;ENSGALG00000012917;ENSGALG00000015544;ENSGALG00000020260;ENSGALG00000045305;ENSGALG00000053351	7	up&down
GO:0001666	response to hypoxia	0.008	0.0052	1.54	0.480573	0.50276	ENSGALG00000001021	1	up
GO:0006082	organic acid metabolic process	0.008	0.0052	1.54	0.480573	0.50276	ENSGALG00000015544	1	down
GO:0010638	positive regulation of organelle organization	0.008	0.0052	1.54	0.480573	0.50276	ENSGALG00000003521	1	up
GO:0045732	positive regulation of protein catabolic process	0.008	0.0052	1.54	0.480573	0.50276	ENSGALG00000008860	1	down
GO:0051641	cellular localization	0.024	0.0207	1.16	0.481247	0.50295	ENSGALG00000035803;ENSGALG00000045305;ENSGALG00000049544	3	down
GO:0001817	regulation of cytokine production	0.008	0.0053	1.51	0.48596	0.505807	ENSGALG00000022875	1	down
GO:0019725	cellular homeostasis	0.008	0.0053	1.51	0.48596	0.505807	ENSGALG00000053351	1	down
GO:0032496	response to lipopolysaccharide	0.008	0.0053	1.51	0.48596	0.505807	ENSGALG00000002944	1	up
GO:1903827	regulation of cellular protein localization	0.008	0.0053	1.51	0.48596	0.505807	ENSGALG00000020260	1	down
GO:0006139	nucleobase-containing compound metabolic process	0.024	0.0209	1.15	0.48651	0.505864	ENSGALG00000015544;ENSGALG00000045305;ENSGALG00000049544	3	down
GO:0070727	cellular macromolecule localization	0.016	0.013	1.23	0.487079	0.505942	ENSGALG00000045305;ENSGALG00000049544	2	down
GO:0043065	positive regulation of apoptotic process	0.016	0.0131	1.22	0.490405	0.508879	ENSGALG00000003484;ENSGALG00000006491	2	up
GO:0046483	heterocycle metabolic process	0.024	0.021	1.14	0.491748	0.509755	ENSGALG00000015544;ENSGALG00000045305;ENSGALG00000049544	3	down
GO:0007189	adenylate cyclase-activating G protein-coupled receptor signaling pathway	0.008	0.0054	1.47	0.496568	0.512672	ENSGALG00000015433	1	down
GO:0010942	positive regulation of cell death	0.008	0.0054	1.47	0.496568	0.512672	ENSGALG00000008439	1	down
GO:0050727	regulation of inflammatory response	0.008	0.0054	1.47	0.496568	0.512672	ENSGALG00000010930	1	up
GO:0071363	cellular response to growth factor stimulus	0.008	0.0054	1.47	0.496568	0.512672	ENSGALG00000006491	1	up
GO:0065008	regulation of biological quality	0.032	0.0292	1.1	0.498551	0.5142	ENSGALG00000003521;ENSGALG00000020260;ENSGALG00000049544;ENSGALG00000053351	4	up&down
GO:0051234	establishment of localization	0.032	0.0294	1.09	0.502977	0.517813	ENSGALG00000020260;ENSGALG00000035803;ENSGALG00000049544;ENSGALG00000053351	4	down
GO:0043085	positive regulation of catalytic activity	0.016	0.0135	1.19	0.503575	0.517813	ENSGALG00000003521;ENSGALG00000015544	2	up&down
GO:0051049	regulation of transport	0.016	0.0135	1.19	0.503575	0.517813	ENSGALG00000009031;ENSGALG00000053351	2	up&down
GO:0007154	cell communication	0.04	0.0375	1.07	0.505464	0.519233	ENSGALG00000012917;ENSGALG00000015544;ENSGALG00000016251;ENSGALG00000045305;ENSGALG00000053351	5	up&down
GO:0097435	supramolecular fiber organization	0.008	0.0056	1.43	0.506959	0.520246	ENSGALG00000003521	1	up
GO:0006725	cellular aromatic compound metabolic process	0.024	0.0216	1.11	0.509876	0.521875	ENSGALG00000015544;ENSGALG00000045305;ENSGALG00000049544	3	down
GO:0000902	cell morphogenesis	0.016	0.0136	1.17	0.510077	0.521875	ENSGALG00000020260;ENSGALG00000052932	2	up&down
GO:0019220	regulation of phosphate metabolic process	0.016	0.0136	1.17	0.510077	0.521875	ENSGALG00000045305;ENSGALG00000049544	2	down
GO:0008152	metabolic process	0.056	0.0537	1.04	0.510828	0.52212	ENSGALG00000002729;ENSGALG00000008860;ENSGALG00000015544;ENSGALG00000035803;ENSGALG00000045305;ENSGALG00000049544;ENSGALG00000053351	7	down
GO:0007219	Notch signaling pathway	0.008	0.0057	1.4	0.512074	0.522871	ENSGALG00000012917	1	down
GO:0051174	regulation of phosphorus metabolic process	0.016	0.0137	1.17	0.513308	0.523608	ENSGALG00000045305;ENSGALG00000049544	2	down
GO:0046907	intracellular transport	0.016	0.0138	1.16	0.516525	0.524374	ENSGALG00000035803;ENSGALG00000049544	2	down
GO:0030029	actin filament-based process	0.008	0.0058	1.38	0.517137	0.524374	ENSGALG00000003521	1	up
GO:0042330	taxis	0.008	0.0058	1.38	0.517137	0.524374	ENSGALG00000020260	1	down
GO:0043009	chordate embryonic development	0.008	0.0058	1.38	0.517137	0.524374	ENSGALG00000003521	1	up
GO:0050890	cognition	0.008	0.0058	1.38	0.517137	0.524374	ENSGALG00000020260	1	down
GO:1901701	cellular response to oxygen-containing compound	0.008	0.0058	1.38	0.517137	0.524374	ENSGALG00000015544	1	down
GO:0051046	regulation of secretion	0.008	0.0059	1.37	0.522148	0.52893	ENSGALG00000053351	1	down
GO:0006807	nitrogen compound metabolic process	0.048	0.0464	1.03	0.52518	0.53132	ENSGALG00000002944;ENSGALG00000008860;ENSGALG00000015544;ENSGALG00000045305;ENSGALG00000049544;ENSGALG00000053351	6	up&down
GO:0006338	chromatin remodeling	0.008	0.0059	1.35	0.527107	0.53132	ENSGALG00000007324	1	up
GO:0010243	response to organonitrogen compound	0.008	0.0059	1.35	0.527107	0.53132	ENSGALG00000015544	1	down
GO:0042060	wound healing	0.008	0.0059	1.35	0.527107	0.53132	ENSGALG00000003521	1	up
GO:0061061	muscle structure development	0.008	0.0059	1.35	0.527107	0.53132	ENSGALG00000003521	1	up
GO:0002444	myeloid leukocyte mediated immunity	0.008	0.006	1.33	0.532015	0.532454	ENSGALG00000020260	1	down
GO:0030336	negative regulation of cell migration	0.008	0.006	1.33	0.532015	0.532454	ENSGALG00000003521	1	up
GO:0036230	granulocyte activation	0.008	0.006	1.33	0.532015	0.532454	ENSGALG00000020260	1	down
GO:0043086	negative regulation of catalytic activity	0.008	0.006	1.33	0.532015	0.532454	ENSGALG00000045305	1	down
GO:0043299	leukocyte degranulation	0.008	0.006	1.33	0.532015	0.532454	ENSGALG00000020260	1	down
GO:0043312	neutrophil degranulation	0.008	0.006	1.33	0.532015	0.532454	ENSGALG00000020260	1	down
GO:0048477	oogenesis	0.008	0.006	1.33	0.532015	0.532454	ENSGALG00000020260	1	down
GO:0065003	protein-containing complex assembly	0.016	0.0142	1.13	0.532399	0.532454	ENSGALG00000015544;ENSGALG00000026948	2	down
GO:0032501	multicellular organismal process	0.056	0.0549	1.02	0.533694	0.533227	ENSGALG00000003521;ENSGALG00000009031;ENSGALG00000012917;ENSGALG00000015544;ENSGALG00000020260;ENSGALG00000045305;ENSGALG00000053351	7	up&down
GO:0034641	cellular nitrogen compound metabolic process	0.024	0.0224	1.07	0.535182	0.533794	ENSGALG00000015544;ENSGALG00000045305;ENSGALG00000049544	3	down
GO:0006259	DNA metabolic process	0.008	0.0061	1.31	0.536872	0.533794	ENSGALG00000049544	1	down
GO:0030162	regulation of proteolysis	0.008	0.0061	1.31	0.536872	0.533794	ENSGALG00000008860	1	down
GO:0045596	negative regulation of cell differentiation	0.008	0.0061	1.31	0.536872	0.533794	ENSGALG00000023303	1	up
GO:1901566	organonitrogen compound biosynthetic process	0.008	0.0061	1.31	0.536872	0.533794	ENSGALG00000015544	1	down
GO:0002275	myeloid cell activation involved in immune response	0.008	0.0062	1.29	0.54168	0.535967	ENSGALG00000020260	1	down
GO:0002446	neutrophil mediated immunity	0.008	0.0062	1.29	0.54168	0.535967	ENSGALG00000020260	1	down
GO:0006486	protein glycosylation	0.008	0.0062	1.29	0.54168	0.535967	ENSGALG00000035927	1	down
GO:0007265	Ras protein signal transduction	0.008	0.0062	1.29	0.54168	0.535967	ENSGALG00000011592	1	up
GO:0009611	response to wounding	0.008	0.0062	1.29	0.54168	0.535967	ENSGALG00000003521	1	up
GO:0051128	regulation of cellular component organization	0.024	0.0227	1.06	0.542632	0.53639	ENSGALG00000003521;ENSGALG00000020260;ENSGALG00000049544	3	up&down
GO:0002283	neutrophil activation involved in immune response	0.008	0.0063	1.28	0.546438	0.53963	ENSGALG00000020260	1	down
GO:0034613	cellular protein localization	0.016	0.0146	1.1	0.547918	0.54057	ENSGALG00000045305;ENSGALG00000049544	2	down
GO:0065007	biological regulation	0.088	0.0882	1	0.54985	0.541143	ENSGALG00000003521;ENSGALG00000008860;ENSGALG00000009031;ENSGALG00000012917;ENSGALG00000015544;ENSGALG00000016251;ENSGALG00000020260;ENSGALG00000035803;ENSGALG00000045305;ENSGALG00000049544;ENSGALG00000053351	11	up&down
GO:0002274	myeloid leukocyte activation	0.008	0.0064	1.26	0.551146	0.541143	ENSGALG00000020260	1	down
GO:0007292	female gamete generation	0.008	0.0064	1.26	0.551146	0.541143	ENSGALG00000020260	1	down
GO:0014070	response to organic cyclic compound	0.008	0.0064	1.26	0.551146	0.541143	ENSGALG00000015544	1	down
GO:0043123	positive regulation of I-kappaB kinase/NF-kappaB signaling	0.008	0.0064	1.26	0.551146	0.541143	ENSGALG00000008439	1	down
GO:1901360	organic cyclic compound metabolic process	0.024	0.023	1.04	0.552459	0.541911	ENSGALG00000015544;ENSGALG00000045305;ENSGALG00000049544	3	down
GO:0060562	epithelial tube morphogenesis	0.008	0.0064	1.24	0.555807	0.54415	ENSGALG00000053351	1	down
GO:1901698	response to nitrogen compound	0.008	0.0064	1.24	0.555807	0.54415	ENSGALG00000015544	1	down
GO:0048513	animal organ development	0.032	0.0317	1.01	0.563038	0.550215	ENSGALG00000003521;ENSGALG00000012917;ENSGALG00000015544;ENSGALG00000053351	4	up&down
GO:0051649	establishment of localization in cell	0.016	0.015	1.07	0.563078	0.550215	ENSGALG00000035803;ENSGALG00000049544	2	down
GO:0007626	locomotory behavior	0.008	0.0066	1.21	0.564984	0.55155	ENSGALG00000023296	1	down
GO:0044093	positive regulation of molecular function	0.016	0.0152	1.05	0.56904	0.553845	ENSGALG00000003521;ENSGALG00000015544	2	up&down
GO:0048878	chemical homeostasis	0.008	0.0067	1.2	0.569502	0.553845	ENSGALG00000053351	1	down
GO:0071495	cellular response to endogenous stimulus	0.008	0.0067	1.2	0.569502	0.553845	ENSGALG00000015544	1	down
GO:0098609	cell-cell adhesion	0.008	0.0067	1.2	0.569502	0.553845	ENSGALG00000012917	1	down
GO:0016043	cellular component organization	0.048	0.0489	0.98	0.578396	0.560896	ENSGALG00000003521;ENSGALG00000012917;ENSGALG00000015544;ENSGALG00000020260;ENSGALG00000045305;ENSGALG00000049544	6	up&down
GO:0002366	leukocyte activation involved in immune response	0.008	0.0069	1.17	0.578399	0.560896	ENSGALG00000020260	1	down
GO:0032446	protein modification by small protein conjugation	0.008	0.0069	1.17	0.578399	0.560896	ENSGALG00000008860	1	down
GO:0051179	localization	0.04	0.0407	0.98	0.57936	0.561296	ENSGALG00000020260;ENSGALG00000035803;ENSGALG00000045305;ENSGALG00000049544;ENSGALG00000053351	5	down
GO:0002263	cell activation involved in immune response	0.008	0.0069	1.15	0.582778	0.563356	ENSGALG00000020260	1	down
GO:0042119	neutrophil activation	0.008	0.0069	1.15	0.582778	0.563356	ENSGALG00000020260	1	down
GO:0009887	animal organ morphogenesis	0.016	0.0156	1.03	0.583691	0.563356	ENSGALG00000003521;ENSGALG00000053351	2	up&down
GO:0051726	regulation of cell cycle	0.016	0.0156	1.03	0.583691	0.563356	ENSGALG00000006491;ENSGALG00000028005	2	up
GO:0044237	cellular metabolic process	0.048	0.0494	0.97	0.586708	0.565057	ENSGALG00000002729;ENSGALG00000008860;ENSGALG00000015544;ENSGALG00000045305;ENSGALG00000049544;ENSGALG00000053351	6	down
GO:0006979	response to oxidative stress	0.008	0.007	1.14	0.587113	0.565057	ENSGALG00000036838	1	up
GO:0072659	protein localization to plasma membrane	0.008	0.007	1.14	0.587113	0.565057	ENSGALG00000008351	1	up
GO:0009605	response to external stimulus	0.016	0.0158	1.01	0.589449	0.566239	ENSGALG00000015544;ENSGALG00000020260	2	down
GO:0120036	plasma membrane bounded cell projection organization	0.016	0.0158	1.01	0.589449	0.566239	ENSGALG00000003521;ENSGALG00000020260	2	up&down
GO:0061564	axon development	0.008	0.0071	1.13	0.591403	0.567218	ENSGALG00000020260	1	down
GO:1901564	organonitrogen compound metabolic process	0.032	0.0328	0.97	0.591578	0.567218	ENSGALG00000008860;ENSGALG00000015544;ENSGALG00000045305;ENSGALG00000053351	4	down
GO:0030030	cell projection organization	0.016	0.0159	1	0.595148	0.567395	ENSGALG00000003521;ENSGALG00000020260	2	up&down
GO:0001501	skeletal system development	0.008	0.0072	1.11	0.595648	0.567395	ENSGALG00000007324	1	up
GO:0006457	protein folding	0.008	0.0072	1.11	0.595648	0.567395	ENSGALG00000000946	1	up
GO:0044265	cellular macromolecule catabolic process	0.008	0.0072	1.11	0.595648	0.567395	ENSGALG00000049544	1	down
GO:0051270	regulation of cellular component movement	0.008	0.0072	1.11	0.595648	0.567395	ENSGALG00000003521	1	up
GO:0060341	regulation of cellular localization	0.008	0.0072	1.11	0.595648	0.567395	ENSGALG00000020260	1	down
GO:2000145	regulation of cell motility	0.008	0.0072	1.11	0.595648	0.567395	ENSGALG00000003521	1	up
GO:0071840	cellular component organization or biogenesis	0.048	0.0499	0.96	0.596573	0.567748	ENSGALG00000003521;ENSGALG00000012917;ENSGALG00000015544;ENSGALG00000020260;ENSGALG00000045305;ENSGALG00000049544	6	up&down
GO:0010033	response to organic substance	0.016	0.0161	0.99	0.600788	0.571227	ENSGALG00000004969;ENSGALG00000015544	2	down
GO:0006928	movement of cell or subcellular component	0.016	0.0162	0.99	0.603587	0.573222	ENSGALG00000003521;ENSGALG00000020260	2	up&down
GO:0002443	leukocyte mediated immunity	0.008	0.0073	1.09	0.604009	0.573222	ENSGALG00000020260	1	down
GO:0016567	protein ubiquitination	0.016	0.0163	0.98	0.60637	0.57493	ENSGALG00000008860;ENSGALG00000041327	2	up&down
GO:0070647	protein modification by small protein conjugation or removal	0.008	0.0074	1.08	0.608124	0.576058	ENSGALG00000008860	1	down
GO:0018105	peptidyl-serine phosphorylation	0.008	0.0075	1.07	0.612197	0.578844	ENSGALG00000010930	1	up
GO:0034765	regulation of ion transmembrane transport	0.008	0.0075	1.07	0.612197	0.578844	ENSGALG00000009031	1	up
GO:0050789	regulation of biological process	0.08	0.0843	0.95	0.615701	0.581618	ENSGALG00000003521;ENSGALG00000008860;ENSGALG00000009031;ENSGALG00000012917;ENSGALG00000016251;ENSGALG00000020260;ENSGALG00000035803;ENSGALG00000045305;ENSGALG00000049544;ENSGALG00000053351	10	up&down
GO:0034622	cellular protein-containing complex assembly	0.008	0.0077	1.04	0.620218	0.584805	ENSGALG00000015544	1	down
GO:0044092	negative regulation of molecular function	0.008	0.0077	1.04	0.620218	0.584805	ENSGALG00000045305	1	down
GO:0007601	visual perception	0.008	0.0078	1.03	0.624167	0.587985	ENSGALG00000015529	1	down
GO:0009057	macromolecule catabolic process	0.008	0.0078	1.02	0.628074	0.590578	ENSGALG00000049544	1	down
GO:0030155	regulation of cell adhesion	0.008	0.0078	1.02	0.628074	0.590578	ENSGALG00000003521	1	up
GO:0022412	cellular process involved in reproduction in multicellular organism	0.008	0.0079	1.01	0.631942	0.593668	ENSGALG00000020260	1	down
GO:0016477	cell migration	0.016	0.0171	0.94	0.6334	0.594492	ENSGALG00000016867;ENSGALG00000023303	2	up&down
GO:0007605	sensory perception of sound	0.008	0.008	1	0.63577	0.596168	ENSGALG00000015529	1	down
GO:0007610	behavior	0.008	0.0081	0.99	0.639558	0.599171	ENSGALG00000020260	1	down
GO:0000003	reproduction	0.016	0.0175	0.91	0.646368	0.604996	ENSGALG00000012917;ENSGALG00000020260	2	down
GO:0007281	germ cell development	0.008	0.0083	0.97	0.647017	0.60505	ENSGALG00000020260	1	down
GO:0032990	cell part morphogenesis	0.008	0.0083	0.96	0.650689	0.606818	ENSGALG00000020260	1	down
GO:0042886	amide transport	0.008	0.0083	0.96	0.650689	0.606818	ENSGALG00000049544	1	down
GO:0120039	plasma membrane bounded cell projection morphogenesis	0.008	0.0083	0.96	0.650689	0.606818	ENSGALG00000020260	1	down
GO:0022414	reproductive process	0.016	0.0177	0.91	0.651454	0.606977	ENSGALG00000012917;ENSGALG00000020260	2	down
GO:0046777	protein autophosphorylation	0.008	0.0084	0.95	0.654323	0.608541	ENSGALG00000010930	1	up
GO:0048858	cell projection morphogenesis	0.008	0.0084	0.95	0.654323	0.608541	ENSGALG00000020260	1	down
GO:0023052	signaling	0.032	0.0357	0.9	0.656195	0.609727	ENSGALG00000012917;ENSGALG00000016251;ENSGALG00000045305;ENSGALG00000053351	4	up&down
GO:0000209	protein polyubiquitination	0.008	0.0087	0.91	0.668488	0.619461	ENSGALG00000008860	1	down
GO:0044087	regulation of cellular component biogenesis	0.008	0.0087	0.91	0.668488	0.619461	ENSGALG00000003521	1	up
GO:0048667	cell morphogenesis involved in neuron differentiation	0.008	0.0087	0.91	0.668488	0.619461	ENSGALG00000020260	1	down
GO:0040012	regulation of locomotion	0.008	0.0088	0.91	0.671939	0.622094	ENSGALG00000003521	1	up
GO:0002009	morphogenesis of an epithelium	0.008	0.0089	0.9	0.675353	0.624125	ENSGALG00000053351	1	down
GO:0045055	regulated exocytosis	0.008	0.0089	0.9	0.675353	0.624125	ENSGALG00000020260	1	down
GO:0002252	immune effector process	0.008	0.009	0.89	0.678733	0.625551	ENSGALG00000020260	1	down
GO:0030097	hemopoiesis	0.008	0.009	0.89	0.678733	0.625551	ENSGALG00000026948	1	down
GO:0045321	leukocyte activation	0.008	0.009	0.89	0.678733	0.625551	ENSGALG00000020260	1	down
GO:0007267	cell-cell signaling	0.008	0.0091	0.88	0.682077	0.627502	ENSGALG00000045305	1	down
GO:0071705	nitrogen compound transport	0.008	0.0091	0.88	0.682077	0.627502	ENSGALG00000049544	1	down
GO:0060548	negative regulation of cell death	0.008	0.0092	0.87	0.688663	0.632991	ENSGALG00000037402	1	down
GO:0006915	apoptotic process	0.008	0.0093	0.86	0.691905	0.63426	ENSGALG00000034500	1	down
GO:0042493	response to drug	0.008	0.0093	0.86	0.691905	0.63426	ENSGALG00000015544	1	down
GO:0051241	negative regulation of multicellular organismal process	0.008	0.0093	0.86	0.691905	0.63426	ENSGALG00000053351	1	down
GO:0050794	regulation of cellular process	0.072	0.081	0.89	0.692885	0.634589	ENSGALG00000003521;ENSGALG00000008860;ENSGALG00000012917;ENSGALG00000016251;ENSGALG00000020260;ENSGALG00000035803;ENSGALG00000045305;ENSGALG00000049544;ENSGALG00000053351	9	up&down
GO:0000904	cell morphogenesis involved in differentiation	0.008	0.0094	0.85	0.695114	0.63606	ENSGALG00000020260	1	down
GO:0050896	response to stimulus	0.048	0.0553	0.87	0.696378	0.636647	ENSGALG00000003521;ENSGALG00000012917;ENSGALG00000015544;ENSGALG00000016251;ENSGALG00000020260;ENSGALG00000053351	6	up&down
GO:0009719	response to endogenous stimulus	0.008	0.0095	0.84	0.698289	0.637824	ENSGALG00000015544	1	down
GO:0009888	tissue development	0.016	0.0194	0.82	0.701416	0.640108	ENSGALG00000003521;ENSGALG00000053351	2	up&down
GO:1901700	response to oxygen-containing compound	0.008	0.0099	0.81	0.713681	0.65072	ENSGALG00000015544	1	down
GO:0001775	cell activation	0.008	0.01	0.8	0.716664	0.652276	ENSGALG00000020260	1	down
GO:0045184	establishment of protein localization	0.008	0.01	0.8	0.716664	0.652276	ENSGALG00000049544	1	down
GO:0007156	homophilic cell adhesion via plasma membrane adhesion molecules	0.008	0.0101	0.79	0.719617	0.654381	ENSGALG00000012917	1	down
GO:0048812	neuron projection morphogenesis	0.008	0.0102	0.79	0.722539	0.655871	ENSGALG00000020260	1	down
GO:0050776	regulation of immune response	0.008	0.0102	0.79	0.722539	0.655871	ENSGALG00000022875	1	down
GO:0051276	chromosome organization	0.008	0.0102	0.78	0.725431	0.657912	ENSGALG00000049544	1	down
GO:0051130	positive regulation of cellular component organization	0.008	0.0103	0.78	0.728293	0.659922	ENSGALG00000003521	1	up
GO:0008283	cell population proliferation	0.008	0.0107	0.75	0.742165	0.671301	ENSGALG00000007324	1	up
GO:0032880	regulation of protein localization	0.008	0.0107	0.75	0.742165	0.671301	ENSGALG00000020260	1	down
GO:0006950	response to stress	0.016	0.021	0.76	0.74338	0.671806	ENSGALG00000003521;ENSGALG00000015544	2	up&down
GO:0046903	secretion	0.008	0.0109	0.73	0.747515	0.674946	ENSGALG00000020260	1	down
GO:0032270	positive regulation of cellular protein metabolic process	0.008	0.0111	0.72	0.755334	0.681404	ENSGALG00000008860	1	down
GO:0036211	protein modification process	0.016	0.0216	0.74	0.75684	0.682161	ENSGALG00000008860;ENSGALG00000053351	2	down
GO:0010629	negative regulation of gene expression	0.016	0.0217	0.74	0.758713	0.683247	ENSGALG00000006491;ENSGALG00000049544	2	up&down
GO:0035556	intracellular signal transduction	0.024	0.0316	0.76	0.760885	0.684599	ENSGALG00000002506;ENSGALG00000010930;ENSGALG00000053351	3	up&down
GO:0022402	cell cycle process	0.008	0.0114	0.7	0.762913	0.685217	ENSGALG00000020260	1	down
GO:0032989	cellular component morphogenesis	0.008	0.0114	0.7	0.762913	0.685217	ENSGALG00000020260	1	down
GO:0007276	gamete generation	0.008	0.0115	0.7	0.765387	0.686836	ENSGALG00000020260	1	down
GO:0051247	positive regulation of protein metabolic process	0.008	0.0116	0.69	0.767836	0.688429	ENSGALG00000008860	1	down
GO:0006887	exocytosis	0.008	0.0119	0.67	0.777379	0.695156	ENSGALG00000020260	1	down
GO:0007507	heart development	0.008	0.0119	0.67	0.777379	0.695156	ENSGALG00000003521	1	up
GO:0042325	regulation of phosphorylation	0.008	0.0119	0.67	0.777379	0.695156	ENSGALG00000003484	1	up
GO:0043412	macromolecule modification	0.016	0.0226	0.71	0.77851	0.695559	ENSGALG00000008860;ENSGALG00000053351	2	down
GO:0006351	transcription, DNA-templated	0.008	0.012	0.67	0.779704	0.695886	ENSGALG00000014342	1	up
GO:0006464	cellular protein modification process	0.016	0.0227	0.7	0.780238	0.695886	ENSGALG00000008860;ENSGALG00000053351	2	down
GO:0071310	cellular response to organic substance	0.008	0.0122	0.65	0.786533	0.700433	ENSGALG00000015544	1	down
GO:0009892	negative regulation of metabolic process	0.016	0.023	0.69	0.787034	0.700433	ENSGALG00000045305;ENSGALG00000049544	2	down
GO:0045892	negative regulation of transcription, DNA-templated	0.016	0.0231	0.69	0.788704	0.700433	ENSGALG00000023303;ENSGALG00000030025	2	up&down
GO:0019953	sexual reproduction	0.008	0.0123	0.65	0.788763	0.700433	ENSGALG00000020260	1	down
GO:0034645	cellular macromolecule biosynthetic process	0.008	0.0123	0.65	0.788763	0.700433	ENSGALG00000049544	1	down
GO:0051716	cellular response to stimulus	0.032	0.0429	0.75	0.790186	0.700636	ENSGALG00000012917;ENSGALG00000015544;ENSGALG00000016251;ENSGALG00000053351	4	up&down
GO:0042221	response to chemical	0.016	0.0232	0.69	0.790363	0.700636	ENSGALG00000015544;ENSGALG00000020260	2	down
GO:0008150	biological_process	0.096	0.1159	0.83	0.796254	0.703994	ENSGALG00000002729;ENSGALG00000003521;ENSGALG00000008860;ENSGALG00000009031;ENSGALG00000012917;ENSGALG00000015544;ENSGALG00000016251;ENSGALG00000020260;ENSGALG00000035803;ENSGALG00000045305;ENSGALG00000049544;ENSGALG00000053351	12	up&down
GO:0007049	cell cycle	0.008	0.0126	0.63	0.797452	0.703994	ENSGALG00000020260	1	down
GO:0009059	macromolecule biosynthetic process	0.008	0.0126	0.63	0.797452	0.703994	ENSGALG00000049544	1	down
GO:0048609	multicellular organismal reproductive process	0.008	0.0126	0.63	0.797452	0.703994	ENSGALG00000020260	1	down
GO:0031323	regulation of cellular metabolic process	0.032	0.0434	0.74	0.797594	0.703994	ENSGALG00000008860;ENSGALG00000035803;ENSGALG00000045305;ENSGALG00000049544	4	down
GO:0032504	multicellular organism reproduction	0.008	0.0127	0.63	0.799569	0.704968	ENSGALG00000020260	1	down
GO:0010628	positive regulation of gene expression	0.016	0.0237	0.68	0.800077	0.704968	ENSGALG00000006491;ENSGALG00000034661	2	up&down
GO:0006468	protein phosphorylation	0.008	0.0129	0.62	0.803736	0.707582	ENSGALG00000053351	1	down
GO:0016070	RNA metabolic process	0.008	0.0132	0.61	0.811814	0.713992	ENSGALG00000049544	1	down
GO:0022607	cellular component assembly	0.016	0.0243	0.66	0.812414	0.713992	ENSGALG00000015544;ENSGALG00000045305	2	down
GO:0044703	multi-organism reproductive process	0.008	0.0133	0.6	0.813782	0.71458	ENSGALG00000020260	1	down
GO:0009987	cellular process	0.08	0.1005	0.8	0.819028	0.718421	ENSGALG00000002729;ENSGALG00000003521;ENSGALG00000008860;ENSGALG00000012917;ENSGALG00000015544;ENSGALG00000016251;ENSGALG00000020260;ENSGALG00000045305;ENSGALG00000049544;ENSGALG00000053351	10	up&down
GO:0007283	spermatogenesis	0.008	0.0135	0.59	0.819563	0.718421	ENSGALG00000042744	1	down
GO:0031175	neuron projection development	0.008	0.0137	0.58	0.823317	0.720477	ENSGALG00000020260	1	down
GO:0040011	locomotion	0.008	0.0137	0.58	0.823317	0.720477	ENSGALG00000020260	1	down
GO:0044085	cellular component biogenesis	0.016	0.0253	0.63	0.829658	0.725404	ENSGALG00000015544;ENSGALG00000045305	2	down
GO:0060429	epithelium development	0.008	0.0143	0.56	0.835858	0.729906	ENSGALG00000053351	1	down
GO:0044260	cellular macromolecule metabolic process	0.024	0.0362	0.66	0.836234	0.729906	ENSGALG00000008860;ENSGALG00000049544;ENSGALG00000053351	3	down
GO:0048666	neuron development	0.008	0.0144	0.56	0.837576	0.730453	ENSGALG00000020260	1	down
GO:0030154	cell differentiation	0.032	0.0465	0.69	0.838772	0.730872	ENSGALG00000004974;ENSGALG00000008351;ENSGALG00000020260;ENSGALG00000034661	4	up&down
GO:0044267	cellular protein metabolic process	0.016	0.026	0.62	0.840354	0.731531	ENSGALG00000008860;ENSGALG00000053351	2	down
GO:0015031	protein transport	0.008	0.0145	0.55	0.840959	0.731531	ENSGALG00000049544	1	down
GO:0010468	regulation of gene expression	0.024	0.037	0.65	0.846241	0.735499	ENSGALG00000016767;ENSGALG00000041327;ENSGALG00000049544	3	up&down
GO:0019222	regulation of metabolic process	0.032	0.0472	0.68	0.847671	0.736116	ENSGALG00000008860;ENSGALG00000035803;ENSGALG00000045305;ENSGALG00000049544	4	down
GO:0070887	cellular response to chemical stimulus	0.008	0.015	0.53	0.850693	0.738114	ENSGALG00000015544	1	down
GO:0043933	protein-containing complex subunit organization	0.008	0.0152	0.53	0.853805	0.740185	ENSGALG00000015544	1	down
GO:0042981	regulation of apoptotic process	0.008	0.0153	0.52	0.855336	0.740884	ENSGALG00000034500	1	down
GO:0007186	G protein-coupled receptor signaling pathway	0.008	0.0155	0.52	0.859836	0.744151	ENSGALG00000026167	1	up
GO:0051239	regulation of multicellular organismal process	0.016	0.0274	0.58	0.861104	0.744619	ENSGALG00000003521;ENSGALG00000053351	2	up&down
GO:0019538	protein metabolic process	0.016	0.0278	0.58	0.866725	0.748475	ENSGALG00000008860;ENSGALG00000053351	2	down
GO:0051240	positive regulation of multicellular organismal process	0.008	0.0159	0.5	0.867029	0.748475	ENSGALG00000003521	1	up
GO:0048523	negative regulation of cellular process	0.024	0.0388	0.62	0.868515	0.749126	ENSGALG00000003521;ENSGALG00000020260;ENSGALG00000045305	3	up&down
GO:0007010	cytoskeleton organization	0.008	0.0163	0.49	0.872519	0.751311	ENSGALG00000003521	1	up
GO:0010467	gene expression	0.008	0.0163	0.49	0.872519	0.751311	ENSGALG00000049544	1	down
GO:0007399	nervous system development	0.016	0.0291	0.55	0.883347	0.759553	ENSGALG00000020260;ENSGALG00000045305	2	down
GO:0006511	ubiquitin-dependent protein catabolic process	0.008	0.017	0.47	0.884063	0.759553	ENSGALG00000002506	1	down
GO:0031326	regulation of cellular biosynthetic process	0.016	0.0292	0.55	0.88432	0.759553	ENSGALG00000035803;ENSGALG00000049544	2	down
GO:0090304	nucleic acid metabolic process	0.008	0.0172	0.46	0.887675	0.761528	ENSGALG00000049544	1	down
GO:0009889	regulation of biosynthetic process	0.016	0.0295	0.54	0.888138	0.761528	ENSGALG00000035803;ENSGALG00000049544	2	down
GO:0002376	immune system process	0.008	0.0173	0.46	0.888854	0.761528	ENSGALG00000020260	1	down
GO:0043170	macromolecule metabolic process	0.024	0.0423	0.57	0.90404	0.773092	ENSGALG00000008860;ENSGALG00000049544;ENSGALG00000053351	3	down
GO:0080090	regulation of primary metabolic process	0.024	0.0424	0.57	0.904754	0.773092	ENSGALG00000008860;ENSGALG00000035803;ENSGALG00000049544	3	down
GO:0030182	neuron differentiation	0.008	0.0186	0.43	0.905137	0.773092	ENSGALG00000020260	1	down
GO:0006996	organelle organization	0.016	0.0312	0.51	0.905547	0.773092	ENSGALG00000003521;ENSGALG00000049544	2	up&down
GO:0051704	multi-organism process	0.008	0.0187	0.43	0.906134	0.773092	ENSGALG00000020260	1	down
GO:0008285	negative regulation of cell population proliferation	0.008	0.0189	0.42	0.909064	0.774299	ENSGALG00000008663	1	up
GO:0048699	generation of neurons	0.008	0.0189	0.42	0.909064	0.774299	ENSGALG00000020260	1	down
GO:0032268	regulation of cellular protein metabolic process	0.008	0.0191	0.42	0.910967	0.775274	ENSGALG00000008860	1	down
GO:0042127	regulation of cell population proliferation	0.008	0.0196	0.41	0.91732	0.780031	ENSGALG00000023296	1	down
GO:0008284	positive regulation of cell population proliferation	0.008	0.0202	0.4	0.923223	0.783782	ENSGALG00000001021	1	up
GO:0048518	positive regulation of biological process	0.024	0.0448	0.54	0.923474	0.783782	ENSGALG00000003521;ENSGALG00000008860;ENSGALG00000020260	3	up&down
GO:0051246	regulation of protein metabolic process	0.008	0.0203	0.39	0.924031	0.783782	ENSGALG00000008860	1	down
GO:0010605	negative regulation of macromolecule metabolic process	0.008	0.0208	0.38	0.928708	0.785792	ENSGALG00000049544	1	down
GO:0031324	negative regulation of cellular metabolic process	0.008	0.0208	0.38	0.928708	0.785792	ENSGALG00000045305	1	down
GO:0051173	positive regulation of nitrogen compound metabolic process	0.008	0.0208	0.38	0.928708	0.785792	ENSGALG00000008860	1	down
GO:0045944	positive regulation of transcription by RNA polymerase II	0.024	0.0457	0.52	0.929656	0.785944	ENSGALG00000004974;ENSGALG00000023296;ENSGALG00000036133	3	down
GO:0022008	neurogenesis	0.008	0.0214	0.37	0.933804	0.788736	ENSGALG00000020260	1	down
GO:0016192	vesicle-mediated transport	0.008	0.0215	0.37	0.934502	0.788736	ENSGALG00000020260	1	down
GO:0031325	positive regulation of cellular metabolic process	0.008	0.022	0.36	0.938538	0.790836	ENSGALG00000008860	1	down
GO:0048468	cell development	0.008	0.022	0.36	0.938538	0.790836	ENSGALG00000020260	1	down
GO:0006886	intracellular protein transport	0.008	0.0223	0.36	0.941091	0.792334	ENSGALG00000049544	1	down
GO:0010604	positive regulation of macromolecule metabolic process	0.008	0.0225	0.36	0.942936	0.793235	ENSGALG00000008860	1	down
GO:0009893	positive regulation of metabolic process	0.008	0.0243	0.33	0.954343	0.80217	ENSGALG00000008860	1	down
GO:0048522	positive regulation of cellular process	0.016	0.0383	0.42	0.955392	0.802392	ENSGALG00000003521;ENSGALG00000008860	2	up&down
GO:0051171	regulation of nitrogen compound metabolic process	0.016	0.0409	0.39	0.966532	0.811081	ENSGALG00000008860;ENSGALG00000049544	2	down
GO:2000112	regulation of cellular macromolecule biosynthetic process	0.008	0.027	0.3	0.967867	0.811536	ENSGALG00000049544	1	down
GO:0051252	regulation of RNA metabolic process	0.008	0.0275	0.29	0.969858	0.812203	ENSGALG00000049544	1	down
GO:0006357	regulation of transcription by RNA polymerase II	0.016	0.042	0.38	0.970252	0.812203	ENSGALG00000006491;ENSGALG00000043103	2	up
GO:0010556	regulation of macromolecule biosynthetic process	0.008	0.0282	0.28	0.972618	0.813143	ENSGALG00000049544	1	down
GO:0060255	regulation of macromolecule metabolic process	0.016	0.0429	0.37	0.973089	0.813143	ENSGALG00000008860;ENSGALG00000049544	2	down
GO:0019219	regulation of nucleobase-containing compound metabolic process	0.008	0.0286	0.28	0.973762	0.813143	ENSGALG00000049544	1	down
GO:0048869	cellular developmental process	0.008	0.0353	0.23	0.989101	0.825278	ENSGALG00000020260	1	down
GO:0006355	regulation of transcription, DNA-templated	0.008	0.0469	0.17	0.997603	0.831693	ENSGALG00000033102	1	up

## Sheet: 2WR_vs2WL_Cellular_Component_e
ID	Description	GeneRatio	BgRatio	enrich_factor	pvalue	qvalue	geneID	gene_number	Contained
GO:0030018	Z disc	0.0537	0.0049	10.95	6.24109e-07	0.000122194	ENSGALG00000005207;ENSGALG00000009433;ENSGALG00000010027;ENSGALG00000011306;ENSGALG00000011994;ENSGALG00000015018;ENSGALG00000016342;ENSGALG00000035187	8	up&down
GO:0015629	actin cytoskeleton	0.0604	0.0131	4.62	0.000148262	0.0145141	ENSGALG00000003521;ENSGALG00000005207;ENSGALG00000008945;ENSGALG00000010027;ENSGALG00000011086;ENSGALG00000011994;ENSGALG00000027853;ENSGALG00000043103;ENSGALG00000049848	9	up&down
GO:0097512	cardiac myofibril	0.0134	0.0002	60.21	0.000362632	0.0236665	ENSGALG00000008148;ENSGALG00000011306	2	up
GO:0005811	lipid droplet	0.0268	0.0034	7.85	0.00164109	0.0694621	ENSGALG00000023395;ENSGALG00000034500;ENSGALG00000040363;ENSGALG00000040418	4	down
GO:0005861	troponin complex	0.0134	0.0004	30.11	0.0017739	0.0694621	ENSGALG00000000302;ENSGALG00000029203	2	up
GO:0005833	hemoglobin complex	0.0134	0.0005	25.81	0.00246543	0.080451	ENSGALG00000043234;ENSGALG00000047152	2	down
GO:0005892	acetylcholine-gated channel complex	0.0134	0.0007	20.07	0.00416541	0.116506	ENSGALG00000007906;ENSGALG00000009301	2	up
GO:0043230	extracellular organelle	0.0134	0.0007	18.06	0.00516907	0.126506	ENSGALG00000015544;ENSGALG00000020260	2	down
GO:1903561	extracellular vesicle	0.0134	0.001	13.9	0.00876689	0.144512	ENSGALG00000015544;ENSGALG00000020260	2	down
GO:0005863	striated muscle myosin thick filament	0.0067	0.0001	90.32	0.0110715	0.144512	ENSGALG00000008148	1	up
GO:0014802	terminal cisterna	0.0067	0.0001	90.32	0.0110715	0.144512	ENSGALG00000015018	1	up
GO:0033018	sarcoplasmic reticulum lumen	0.0067	0.0001	90.32	0.0110715	0.144512	ENSGALG00000015018	1	up
GO:0033193	Lsd1/2 complex	0.0067	0.0001	90.32	0.0110715	0.144512	ENSGALG00000023296	1	down
GO:0097425	obsolete smooth endoplasmic reticulum part	0.0067	0.0001	90.32	0.0110715	0.144512	ENSGALG00000015544	1	down
GO:0099154	serotonergic synapse	0.0067	0.0001	90.32	0.0110715	0.144512	ENSGALG00000015895	1	down
GO:0031672	A band	0.0134	0.0012	11.29	0.013198	0.161502	ENSGALG00000000164;ENSGALG00000008148	2	up
GO:0005865	striated muscle thin filament	0.0134	0.0013	10.63	0.0148501	0.171029	ENSGALG00000003521;ENSGALG00000016342	2	up
GO:0031430	M band	0.0134	0.0015	9.03	0.0203028	0.194709	ENSGALG00000008805;ENSGALG00000016342	2	up
GO:0030868	smooth endoplasmic reticulum membrane	0.0067	0.0001	45.16	0.0220212	0.194709	ENSGALG00000015544	1	down
GO:0031436	BRCA1-BARD1 complex	0.0067	0.0001	45.16	0.0220212	0.194709	ENSGALG00000003484	1	up
GO:0072534	perineuronal net	0.0067	0.0001	45.16	0.0220212	0.194709	ENSGALG00000040114	1	down
GO:0070161	anchoring junction	0.0134	0.0016	8.6	0.022279	0.194709	ENSGALG00000044985;ENSGALG00000045305	2	down
GO:0031012	extracellular matrix	0.0336	0.011	3.05	0.0243606	0.194709	ENSGALG00000002955;ENSGALG00000004969;ENSGALG00000011314;ENSGALG00000012119;ENSGALG00000037402	5	up&down
GO:0034451	centriolar satellite	0.0201	0.0043	4.67	0.0263489	0.194709	ENSGALG00000009846;ENSGALG00000015544;ENSGALG00000026167	3	up&down
GO:0099056	integral component of presynaptic membrane	0.0134	0.0017	7.85	0.026458	0.194709	ENSGALG00000015895;ENSGALG00000049848	2	down
GO:0030176	integral component of endoplasmic reticulum membrane	0.0201	0.0046	4.37	0.0312872	0.194709	ENSGALG00000003736;ENSGALG00000015529;ENSGALG00000040418	3	down
GO:0001674	female germ cell nucleus	0.0067	0.0002	30.11	0.0328505	0.194709	ENSGALG00000020260	1	down
GO:0005854	nascent polypeptide-associated complex	0.0067	0.0002	30.11	0.0328505	0.194709	ENSGALG00000033609	1	up
GO:0005944	phosphatidylinositol 3-kinase complex, class IB	0.0067	0.0002	30.11	0.0328505	0.194709	ENSGALG00000026167	1	up
GO:0009331	glycerol-3-phosphate dehydrogenase complex	0.0067	0.0002	30.11	0.0328505	0.194709	ENSGALG00000012061	1	down
GO:0042585	germinal vesicle	0.0067	0.0002	30.11	0.0328505	0.194709	ENSGALG00000020260	1	down
GO:1990578	perinuclear endoplasmic reticulum membrane	0.0067	0.0002	30.11	0.0328505	0.194709	ENSGALG00000040418	1	down
GO:0043296	apical junction complex	0.0134	0.0019	6.95	0.0332645	0.194709	ENSGALG00000045305;ENSGALG00000053351	2	down
GO:0014069	postsynaptic density	0.0268	0.0082	3.28	0.0338124	0.194709	ENSGALG00000013134;ENSGALG00000020260;ENSGALG00000026948;ENSGALG00000045305	4	up&down
GO:0032279	asymmetric synapse	0.0134	0.002	6.69	0.0356696	0.199535	ENSGALG00000020260;ENSGALG00000045305	2	down
GO:0098984	neuron to neuron synapse	0.0134	0.0021	6.45	0.0381398	0.205028	ENSGALG00000020260;ENSGALG00000045305	2	down
GO:0030054	cell junction	0.0268	0.0085	3.14	0.0388372	0.205028	ENSGALG00000005207;ENSGALG00000044985;ENSGALG00000045305;ENSGALG00000053351	4	up&down
GO:0009897	external side of plasma membrane	0.0336	0.0126	2.67	0.0397931	0.205028	ENSGALG00000008439;ENSGALG00000015433;ENSGALG00000022875;ENSGALG00000031978;ENSGALG00000041491	5	up&down
GO:0005862	muscle thin filament tropomyosin	0.0067	0.0003	22.58	0.0435606	0.208017	ENSGALG00000003521	1	up
GO:0043073	germ cell nucleus	0.0067	0.0003	22.58	0.0435606	0.208017	ENSGALG00000020260	1	down
GO:1990385	meiotic spindle midzone	0.0067	0.0003	22.58	0.0435606	0.208017	ENSGALG00000020260	1	down
GO:0099572	postsynaptic specialization	0.0134	0.0023	5.83	0.0459243	0.214083	ENSGALG00000020260;ENSGALG00000045305	2	down
GO:0005579	membrane attack complex	0.0067	0.0004	18.06	0.054153	0.235613	ENSGALG00000014835	1	down
GO:0005916	fascia adherens	0.0067	0.0004	18.06	0.054153	0.235613	ENSGALG00000011306	1	up
GO:0032783	super elongation complex	0.0067	0.0004	18.06	0.054153	0.235613	ENSGALG00000016767	1	up
GO:0005912	adherens junction	0.0201	0.0058	3.47	0.055476	0.236122	ENSGALG00000002845;ENSGALG00000044985;ENSGALG00000045305	3	up&down
GO:0045211	postsynaptic membrane	0.0201	0.0059	3.43	0.0572152	0.238343	ENSGALG00000007899;ENSGALG00000007906;ENSGALG00000045305	3	up&down
GO:0030017	sarcomere	0.0134	0.0027	4.88	0.0630304	0.251851	ENSGALG00000003521;ENSGALG00000016342	2	up
GO:0042383	sarcolemma	0.0134	0.0027	4.88	0.0630304	0.251851	ENSGALG00000011306;ENSGALG00000014988	2	up
GO:0097433	dense body	0.0067	0.0004	15.05	0.0646288	0.253073	ENSGALG00000011306	1	up
GO:0008290	F-actin capping protein complex	0.0067	0.0005	12.9	0.0749894	0.266948	ENSGALG00000026948	1	down
GO:0030314	junctional membrane complex	0.0067	0.0005	12.9	0.0749894	0.266948	ENSGALG00000015018	1	up
GO:0030867	rough endoplasmic reticulum membrane	0.0067	0.0005	12.9	0.0749894	0.266948	ENSGALG00000015544	1	down
GO:0031588	nucleotide-activated protein kinase complex	0.0067	0.0005	12.9	0.0749894	0.266948	ENSGALG00000001678	1	up
GO:0070531	BRCA1-A complex	0.0067	0.0005	12.9	0.0749894	0.266948	ENSGALG00000003484	1	up
GO:0001725	stress fiber	0.0134	0.0032	4.2	0.0819132	0.273579	ENSGALG00000011994;ENSGALG00000035187	2	up&down
GO:0031463	Cul3-RING ubiquitin ligase complex	0.0134	0.0032	4.2	0.0819132	0.273579	ENSGALG00000022887;ENSGALG00000038946	2	down
GO:0005790	smooth endoplasmic reticulum	0.0067	0.0006	11.29	0.0852359	0.273579	ENSGALG00000015544	1	down
GO:0016272	prefoldin complex	0.0067	0.0006	11.29	0.0852359	0.273579	ENSGALG00000000946	1	up
GO:0032592	integral component of mitochondrial membrane	0.0067	0.0006	11.29	0.0852359	0.273579	ENSGALG00000049848	1	down
GO:0034464	BBSome	0.0067	0.0006	11.29	0.0852359	0.273579	ENSGALG00000009846	1	up
GO:0036464	cytoplasmic ribonucleoprotein granule	0.0134	0.0033	4.01	0.0885499	0.274594	ENSGALG00000003484;ENSGALG00000004736	2	up
GO:0005925	focal adhesion	0.0201	0.0072	2.79	0.0927026	0.274594	ENSGALG00000011994;ENSGALG00000016867;ENSGALG00000044985	3	up&down
GO:0030016	myofibril	0.0134	0.0035	3.84	0.0953405	0.274594	ENSGALG00000002907;ENSGALG00000003521	2	up
GO:0031594	neuromuscular junction	0.0134	0.0035	3.84	0.0953405	0.274594	ENSGALG00000009301;ENSGALG00000011306	2	up
GO:0005924	obsolete cell-substrate adherens junction	0.0067	0.0007	10.04	0.0953698	0.274594	ENSGALG00000044985	1	down
GO:0036379	myofilament	0.0067	0.0007	10.04	0.0953698	0.274594	ENSGALG00000003521	1	up
GO:0101031	chaperone complex	0.0067	0.0007	10.04	0.0953698	0.274594	ENSGALG00000009433	1	up
GO:0031226	intrinsic component of plasma membrane	0.0201	0.0074	2.71	0.0993324	0.281858	ENSGALG00000012917;ENSGALG00000016251;ENSGALG00000020260	3	up&down
GO:0016010	dystrophin-associated glycoprotein complex	0.0067	0.0007	9.03	0.105392	0.286592	ENSGALG00000008351	1	up
GO:0072687	meiotic spindle	0.0067	0.0007	9.03	0.105392	0.286592	ENSGALG00000020260	1	down
GO:0099060	integral component of postsynaptic specialization membrane	0.0067	0.0007	9.03	0.105392	0.286592	ENSGALG00000009301	1	up
GO:0005884	actin filament	0.0134	0.0038	3.54	0.109344	0.293266	ENSGALG00000003521;ENSGALG00000008805	2	up
GO:0005665	RNA polymerase II, core complex	0.0067	0.0008	8.21	0.115304	0.304226	NewGene_1449	1	up
GO:0016459	myosin complex	0.0134	0.0039	3.41	0.116538	0.304226	ENSGALG00000029606;ENSGALG00000037864	2	up
GO:0070062	extracellular exosome	0.0134	0.004	3.35	0.120179	0.309603	ENSGALG00000015544;ENSGALG00000020260	2	down
GO:0005697	telomerase holoenzyme complex	0.0067	0.0009	7.53	0.125107	0.318112	ENSGALG00000049544	1	down
GO:0044459	obsolete plasma membrane part	0.0268	0.0133	2.02	0.13735	0.344766	ENSGALG00000012917;ENSGALG00000016251;ENSGALG00000020260;ENSGALG00000045305	4	up&down
GO:0031461	cullin-RING ubiquitin ligase complex	0.0134	0.0045	3.01	0.142579	0.35336	ENSGALG00000022887;ENSGALG00000038946	2	down
GO:0030055	cell-substrate junction	0.0067	0.001	6.45	0.14439	0.353376	ENSGALG00000044985	1	down
GO:0005923	bicellular tight junction	0.0134	0.0045	2.96	0.146395	0.353859	ENSGALG00000019114;ENSGALG00000053351	2	up&down
GO:0001518	voltage-gated sodium channel complex	0.0067	0.0011	6.02	0.153873	0.358651	ENSGALG00000021272	1	up
GO:0016529	sarcoplasmic reticulum	0.0067	0.0011	6.02	0.153873	0.358651	ENSGALG00000004860	1	down
GO:0070160	tight junction	0.0067	0.0011	6.02	0.153873	0.358651	ENSGALG00000053351	1	down
GO:0005634	nucleus	0.2282	0.194	1.18	0.168784	0.388263	ENSGALG00000001506;ENSGALG00000001678;ENSGALG00000003800;ENSGALG00000004974;ENSGALG00000005207;ENSGALG00000006491;ENSGALG00000009433;ENSGALG00000011306;ENSGALG00000011994;ENSGALG00000014342;ENSGALG00000015544;ENSGALG00000016767;ENSGALG00000020260;ENSGALG00000023303;ENSGALG00000024083;ENSGALG00000026896;ENSGALG00000027905;ENSGALG00000028005;ENSGALG00000028318;ENSGALG00000030025;ENSGALG00000033339;…	34	up&down
GO:0045202	synapse	0.0336	0.0197	1.7	0.171008	0.388263	ENSGALG00000007906;ENSGALG00000009301;ENSGALG00000020260;ENSGALG00000040114;ENSGALG00000045305	5	up&down
GO:0005942	phosphatidylinositol 3-kinase complex	0.0067	0.0013	5.31	0.172526	0.388263	ENSGALG00000026167	1	up
GO:0044425	obsolete membrane part	0.0336	0.0201	1.67	0.180245	0.390932	ENSGALG00000012917;ENSGALG00000015544;ENSGALG00000016251;ENSGALG00000020260;ENSGALG00000045305	5	up&down
GO:0044456	obsolete synapse part	0.0134	0.0052	2.58	0.181577	0.390932	ENSGALG00000020260;ENSGALG00000045305	2	down
GO:0030315	T-tubule	0.0067	0.0013	5.02	0.181699	0.390932	ENSGALG00000008351	1	up
GO:0044853	plasma membrane raft	0.0067	0.0013	5.02	0.181699	0.390932	ENSGALG00000026948	1	down
GO:0035579	specific granule membrane	0.0067	0.0014	4.75	0.190771	0.405989	ENSGALG00000020260	1	down
GO:0000790	nuclear chromatin	0.0201	0.0103	1.96	0.196872	0.414467	ENSGALG00000001021;ENSGALG00000007324;ENSGALG00000023296	3	up&down
GO:0008023	transcription elongation factor complex	0.0067	0.0015	4.52	0.199743	0.416039	ENSGALG00000016767	1	up
GO:0031224	intrinsic component of membrane	0.0201	0.0104	1.94	0.202542	0.417427	ENSGALG00000012917;ENSGALG00000016251;ENSGALG00000020260	3	up&down
GO:0051233	spindle midzone	0.0067	0.0016	4.11	0.217392	0.443365	ENSGALG00000020260	1	down
GO:0005791	rough endoplasmic reticulum	0.0067	0.0017	3.93	0.226071	0.451419	ENSGALG00000015544	1	down
GO:0005856	cytoskeleton	0.0403	0.0276	1.46	0.229036	0.451419	ENSGALG00000003521;ENSGALG00000009031;ENSGALG00000009844;ENSGALG00000015544;ENSGALG00000020260;ENSGALG00000044985	6	up&down
GO:0098794	postsynapse	0.0134	0.0061	2.2	0.230085	0.451419	ENSGALG00000020260;ENSGALG00000045305	2	down
GO:0005615	extracellular space	0.0671	0.051	1.31	0.230564	0.451419	ENSGALG00000004969;ENSGALG00000011314;ENSGALG00000012119;ENSGALG00000015544;ENSGALG00000017040;ENSGALG00000020260;ENSGALG00000029811;ENSGALG00000030076;ENSGALG00000036838;ENSGALG00000037402	10	up&down
GO:0005887	integral component of plasma membrane	0.0604	0.0453	1.33	0.234798	0.455158	ENSGALG00000007906;ENSGALG00000008351;ENSGALG00000009301;ENSGALG00000009759;ENSGALG00000012917;ENSGALG00000015433;ENSGALG00000015895;ENSGALG00000016251;ENSGALG00000020260	9	up&down
GO:0044297	cell body	0.0134	0.0063	2.13	0.242369	0.465228	ENSGALG00000004736;ENSGALG00000020260	2	up&down
GO:0031526	brush border membrane	0.0067	0.0019	3.47	0.251538	0.472482	ENSGALG00000008439	1	down
GO:0060170	ciliary membrane	0.0067	0.0019	3.47	0.251538	0.472482	ENSGALG00000009846	1	up
GO:0005789	endoplasmic reticulum membrane	0.0268	0.0172	1.56	0.253388	0.472482	ENSGALG00000004343;ENSGALG00000013535;ENSGALG00000015544;ENSGALG00000049686	4	up&down
GO:0031674	I band	0.0067	0.002	3.35	0.25984	0.475458	ENSGALG00000006491	1	up
GO:0097060	synaptic membrane	0.0067	0.002	3.35	0.25984	0.475458	ENSGALG00000045305	1	down
GO:0045111	intermediate filament cytoskeleton	0.0067	0.0021	3.23	0.268052	0.47851	ENSGALG00000009031	1	up
GO:0062023	collagen-containing extracellular matrix	0.0134	0.0068	1.96	0.271117	0.47851	ENSGALG00000030076;ENSGALG00000032220	2	down
GO:0071944	cell periphery	0.0403	0.0293	1.38	0.271472	0.47851	ENSGALG00000012917;ENSGALG00000015544;ENSGALG00000016251;ENSGALG00000020260;ENSGALG00000044985;ENSGALG00000045305	6	up&down
GO:0005623	obsolete cell	0.1275	0.1095	1.16	0.275058	0.47851	ENSGALG00000000164;ENSGALG00000002729;ENSGALG00000003521;ENSGALG00000006491;ENSGALG00000008439;ENSGALG00000008860;ENSGALG00000009031;ENSGALG00000012917;ENSGALG00000015544;ENSGALG00000016251;ENSGALG00000020260;ENSGALG00000022887;ENSGALG00000035803;ENSGALG00000038946;ENSGALG00000044985;ENSGALG00000045305;ENSGALG00000045758;ENSGALG00000049544;ENSGALG00000053351	19	up&down
GO:0005901	caveola	0.0067	0.0022	3.11	0.276172	0.47851	ENSGALG00000008351	1	up
GO:0044450	obsolete microtubule organizing center part	0.0067	0.0022	3.11	0.276172	0.47851	ENSGALG00000015544	1	down
GO:0000118	histone deacetylase complex	0.0067	0.0023	2.91	0.292146	0.501747	ENSGALG00000023296	1	down
GO:0045121	membrane raft	0.0134	0.0073	1.84	0.295745	0.503512	ENSGALG00000008439;ENSGALG00000015433	2	down
GO:0042645	mitochondrial nucleoid	0.0067	0.0024	2.82	0.300001	0.506354	ENSGALG00000002944	1	up
GO:0000323	lytic vacuole	0.0067	0.0025	2.74	0.30777	0.510661	ENSGALG00000015544	1	down
GO:0010494	cytoplasmic stress granule	0.0067	0.0025	2.74	0.30777	0.510661	ENSGALG00000003800	1	up
GO:0044449	obsolete contractile fiber part	0.0067	0.0025	2.66	0.315452	0.514686	ENSGALG00000003521	1	up
GO:0045335	phagocytic vesicle	0.0067	0.0025	2.66	0.315452	0.514686	ENSGALG00000015433	1	down
GO:0016020	membrane	0.0738	0.0623	1.19	0.323962	0.524202	ENSGALG00000004860;ENSGALG00000010628;ENSGALG00000011592;ENSGALG00000012917;ENSGALG00000015544;ENSGALG00000016251;ENSGALG00000020260;ENSGALG00000030076;ENSGALG00000044985;ENSGALG00000045305;ENSGALG00000053351	11	up&down
GO:1990234	transferase complex	0.0134	0.0082	1.64	0.344561	0.550399	ENSGALG00000022887;ENSGALG00000038946	2	down
GO:0000151	ubiquitin ligase complex	0.0134	0.0082	1.63	0.348586	0.550399	ENSGALG00000022887;ENSGALG00000038946	2	down
GO:0005911	cell-cell junction	0.0134	0.0082	1.63	0.348586	0.550399	ENSGALG00000045305;ENSGALG00000053351	2	down
GO:0098982	GABA-ergic synapse	0.0067	0.0029	2.32	0.352615	0.552306	ENSGALG00000049848	1	down
GO:0044430	obsolete cytoskeletal part	0.0201	0.0143	1.4	0.36074	0.560549	ENSGALG00000003521;ENSGALG00000015544;ENSGALG00000020260	3	up&down
GO:0044421	obsolete extracellular region part	0.0134	0.0085	1.57	0.364603	0.56123	ENSGALG00000015544;ENSGALG00000020260	2	down
GO:0043292	contractile fiber	0.0067	0.003	2.2	0.366912	0.56123	ENSGALG00000003521	1	up
GO:0015630	microtubule cytoskeleton	0.0201	0.0147	1.37	0.375826	0.563892	ENSGALG00000015544;ENSGALG00000020260;ENSGALG00000043103	3	up&down
GO:0098588	bounding membrane of organelle	0.0134	0.0088	1.53	0.376519	0.563892	ENSGALG00000015544;ENSGALG00000020260	2	down
GO:0042175	nuclear outer membrane-endoplasmic reticulum membrane network	0.0067	0.0032	2.1	0.380896	0.563892	ENSGALG00000015544	1	down
GO:0098827	endoplasmic reticulum subcompartment	0.0067	0.0032	2.1	0.380896	0.563892	ENSGALG00000015544	1	down
GO:0009898	cytoplasmic side of plasma membrane	0.0067	0.0033	2.05	0.387772	0.563892	ENSGALG00000042744	1	down
GO:0030667	secretory granule membrane	0.0067	0.0033	2.05	0.387772	0.563892	ENSGALG00000020260	1	down
GO:0000775	chromosome, centromeric region	0.0067	0.0033	2.01	0.394573	0.563892	ENSGALG00000020260	1	down
GO:0005740	mitochondrial envelope	0.0067	0.0033	2.01	0.394573	0.563892	ENSGALG00000034500	1	down
GO:0090575	RNA polymerase II transcription regulator complex	0.0067	0.0033	2.01	0.394573	0.563892	ENSGALG00000004974	1	down
GO:0005773	vacuole	0.0067	0.0036	1.88	0.414527	0.579715	ENSGALG00000015544	1	down
GO:0045171	intercellular bridge	0.0067	0.0036	1.88	0.414527	0.579715	ENSGALG00000043103	1	up
GO:0098687	chromosomal region	0.0067	0.0036	1.88	0.414527	0.579715	ENSGALG00000020260	1	down
GO:0016607	nuclear speck	0.0201	0.0158	1.27	0.420594	0.580519	ENSGALG00000003484;ENSGALG00000005207;ENSGALG00000024083	3	up&down
GO:0030426	growth cone	0.0067	0.0036	1.84	0.421032	0.580519	ENSGALG00000049848	1	down
GO:0099513	polymeric cytoskeletal fiber	0.0067	0.0037	1.81	0.427466	0.585268	ENSGALG00000003521	1	up
GO:0042581	specific granule	0.0067	0.0039	1.7	0.446343	0.60687	ENSGALG00000020260	1	down
GO:1990904	ribonucleoprotein complex	0.0134	0.0103	1.3	0.457022	0.610788	ENSGALG00000003800;ENSGALG00000049544	2	up&down
GO:0005741	mitochondrial outer membrane	0.0067	0.0041	1.64	0.458583	0.610788	ENSGALG00000006511	1	up
GO:0019005	SCF ubiquitin ligase complex	0.0067	0.0041	1.64	0.458583	0.610788	ENSGALG00000002506	1	down
GO:0005667	transcription regulator complex	0.0134	0.0108	1.25	0.478931	0.633579	ENSGALG00000006491;ENSGALG00000023296	2	up&down
GO:0044464	obsolete cell part	0.1074	0.1038	1.03	0.482411	0.633899	ENSGALG00000002729;ENSGALG00000003521;ENSGALG00000008860;ENSGALG00000009031;ENSGALG00000012917;ENSGALG00000015544;ENSGALG00000016251;ENSGALG00000020260;ENSGALG00000022887;ENSGALG00000035803;ENSGALG00000038946;ENSGALG00000044985;ENSGALG00000045305;ENSGALG00000045758;ENSGALG00000049544;ENSGALG00000053351	16	up&down
GO:0005819	spindle	0.0067	0.0045	1.48	0.493714	0.644427	ENSGALG00000020260	1	down
GO:0012506	vesicle membrane	0.0067	0.0047	1.43	0.504914	0.654681	ENSGALG00000020260	1	down
GO:0043005	neuron projection	0.0201	0.0182	1.11	0.511987	0.659485	ENSGALG00000007906;ENSGALG00000009301;ENSGALG00000020260	3	up&down
GO:0098978	glutamatergic synapse	0.0134	0.0118	1.14	0.527905	0.675544	ENSGALG00000013134;ENSGALG00000049848	2	up&down
GO:0005575	cellular_component	0.1074	0.1074	1	0.539282	0.677949	ENSGALG00000002729;ENSGALG00000003521;ENSGALG00000008860;ENSGALG00000009031;ENSGALG00000012917;ENSGALG00000015544;ENSGALG00000016251;ENSGALG00000020260;ENSGALG00000022887;ENSGALG00000035803;ENSGALG00000038946;ENSGALG00000044985;ENSGALG00000045305;ENSGALG00000045758;ENSGALG00000049544;ENSGALG00000053351	16	up&down
GO:0097458	obsolete neuron part	0.0134	0.0121	1.11	0.54132	0.677949	ENSGALG00000020260;ENSGALG00000045305	2	down
GO:1902494	catalytic complex	0.0134	0.0123	1.09	0.547929	0.677949	ENSGALG00000022887;ENSGALG00000038946	2	down
GO:0000139	Golgi membrane	0.0134	0.0123	1.09	0.551209	0.677949	ENSGALG00000004343;ENSGALG00000008351	2	up
GO:0031090	organelle membrane	0.0134	0.0123	1.09	0.551209	0.677949	ENSGALG00000015544;ENSGALG00000020260	2	down
GO:0005765	lysosomal membrane	0.0067	0.0053	1.25	0.552342	0.677949	ENSGALG00000003736	1	down
GO:0043228	non-membrane-bounded organelle	0.0336	0.0334	1	0.560264	0.677949	ENSGALG00000003521;ENSGALG00000009031;ENSGALG00000015544;ENSGALG00000020260;ENSGALG00000044985	5	up&down
GO:0043232	intracellular non-membrane-bounded organelle	0.0336	0.0334	1	0.560264	0.677949	ENSGALG00000003521;ENSGALG00000009031;ENSGALG00000015544;ENSGALG00000020260;ENSGALG00000044985	5	up&down
GO:0005768	endosome	0.0134	0.0126	1.07	0.560948	0.677949	ENSGALG00000015433;ENSGALG00000020260	2	down
GO:0030659	cytoplasmic vesicle membrane	0.0067	0.0057	1.17	0.576712	0.683144	ENSGALG00000020260	1	down
GO:0044432	obsolete endoplasmic reticulum part	0.0067	0.0057	1.17	0.576712	0.683144	ENSGALG00000015544	1	down
GO:0098590	plasma membrane region	0.0067	0.0057	1.17	0.576712	0.683144	ENSGALG00000045305	1	down
GO:0005930	axoneme	0.0067	0.0059	1.14	0.586086	0.683144	ENSGALG00000009846	1	up
GO:0031984	organelle subcompartment	0.0067	0.0059	1.14	0.586086	0.683144	ENSGALG00000015544	1	down
GO:0030425	dendrite	0.0134	0.0132	1.02	0.586182	0.683144	ENSGALG00000004736;ENSGALG00000015895	2	up&down
GO:0005829	cytosol	0.1544	0.1588	0.97	0.593913	0.685557	ENSGALG00000001749;ENSGALG00000002506;ENSGALG00000003800;ENSGALG00000004736;ENSGALG00000005207;ENSGALG00000006491;ENSGALG00000008409;ENSGALG00000009433;ENSGALG00000010930;ENSGALG00000011659;ENSGALG00000011994;ENSGALG00000013134;ENSGALG00000015544;ENSGALG00000016767;ENSGALG00000024083;ENSGALG00000026167;ENSGALG00000035803;ENSGALG00000040363;ENSGALG00000040926;ENSGALG00000042744;ENSGALG00000047464;…	23	up&down
GO:0045177	apical part of cell	0.0067	0.006	1.12	0.595255	0.685557	ENSGALG00000008439	1	down
GO:0005737	cytoplasm	0.1879	0.1936	0.97	0.602607	0.689965	ENSGALG00000001506;ENSGALG00000001678;ENSGALG00000002167;ENSGALG00000002729;ENSGALG00000002944;ENSGALG00000003521;ENSGALG00000003800;ENSGALG00000003816;ENSGALG00000004974;ENSGALG00000006491;ENSGALG00000007324;ENSGALG00000009844;ENSGALG00000011086;ENSGALG00000015544;ENSGALG00000015895;ENSGALG00000019114;ENSGALG00000020260;ENSGALG00000029863;ENSGALG00000030025;ENSGALG00000034661;ENSGALG00000035803;…	28	up&down
GO:0016323	basolateral plasma membrane	0.0067	0.0063	1.06	0.612991	0.692214	ENSGALG00000010930	1	up
GO:0036477	somatodendritic compartment	0.0067	0.0064	1.05	0.617303	0.692214	ENSGALG00000020260	1	down
GO:0044444	obsolete cytoplasmic part	0.0604	0.0641	0.94	0.620852	0.692214	ENSGALG00000002729;ENSGALG00000003521;ENSGALG00000015544;ENSGALG00000020260;ENSGALG00000035803;ENSGALG00000044985;ENSGALG00000045758;ENSGALG00000049544;ENSGALG00000053351	9	up&down
GO:0099080	supramolecular complex	0.0067	0.0065	1.03	0.625784	0.692214	ENSGALG00000003521	1	up
GO:0099081	supramolecular polymer	0.0067	0.0065	1.03	0.625784	0.692214	ENSGALG00000003521	1	up
GO:0099512	supramolecular fiber	0.0067	0.0065	1.03	0.625784	0.692214	ENSGALG00000003521	1	up
GO:0030496	midbody	0.0067	0.0071	0.95	0.654025	0.719389	ENSGALG00000020260	1	down
GO:0099568	cytoplasmic region	0.0067	0.0073	0.92	0.66547	0.727872	ENSGALG00000044985	1	down
GO:0016021	integral component of membrane	0.2416	0.2543	0.95	0.670468	0.727872	ENSGALG00000003172;ENSGALG00000003550;ENSGALG00000005610;ENSGALG00000006575;ENSGALG00000007899;ENSGALG00000008439;ENSGALG00000008621;ENSGALG00000008656;ENSGALG00000009759;ENSGALG00000010117;ENSGALG00000011221;ENSGALG00000011314;ENSGALG00000012119;ENSGALG00000012155;ENSGALG00000012917;ENSGALG00000012956;ENSGALG00000013535;ENSGALG00000014907;ENSGALG00000014988;ENSGALG00000016251;ENSGALG00000017089;…	36	up&down
GO:0036064	ciliary basal body	0.0067	0.0074	0.9	0.672891	0.727872	ENSGALG00000009846	1	up
GO:0005622	intracellular	0.0872	0.0959	0.91	0.680872	0.732459	ENSGALG00000002729;ENSGALG00000003521;ENSGALG00000008860;ENSGALG00000009031;ENSGALG00000015544;ENSGALG00000020260;ENSGALG00000022887;ENSGALG00000035803;ENSGALG00000038946;ENSGALG00000044985;ENSGALG00000045758;ENSGALG00000049544;ENSGALG00000053351	13	up&down
GO:0098805	whole membrane	0.0067	0.0079	0.85	0.694185	0.741379	ENSGALG00000020260	1	down
GO:0005739	mitochondrion	0.0403	0.0465	0.87	0.697747	0.741379	ENSGALG00000001749;ENSGALG00000002729;ENSGALG00000010628;ENSGALG00000011659;ENSGALG00000040418;ENSGALG00000045758	6	up&down
GO:0005815	microtubule organizing center	0.0067	0.008	0.84	0.700973	0.741379	ENSGALG00000015544	1	down
GO:0044427	obsolete chromosomal part	0.0067	0.0081	0.83	0.70431	0.741379	ENSGALG00000020260	1	down
GO:0005938	cell cortex	0.0067	0.0083	0.81	0.714102	0.747667	ENSGALG00000044985	1	down
GO:0005783	endoplasmic reticulum	0.0336	0.0402	0.83	0.720519	0.749565	ENSGALG00000004736;ENSGALG00000008351;ENSGALG00000010628;ENSGALG00000015544;ENSGALG00000020260	5	up&down
GO:0001650	fibrillar center	0.0067	0.0085	0.79	0.723572	0.749565	ENSGALG00000006491	1	up
GO:0044433	obsolete cytoplasmic vesicle part	0.0067	0.0089	0.75	0.738668	0.761176	ENSGALG00000020260	1	down
GO:0099503	secretory vesicle	0.0067	0.0091	0.74	0.744474	0.763142	ENSGALG00000020260	1	down
GO:0031982	vesicle	0.0134	0.0181	0.74	0.756123	0.771046	ENSGALG00000015544;ENSGALG00000020260	2	down
GO:0044424	obsolete intracellular part	0.0805	0.0945	0.85	0.76101	0.77201	ENSGALG00000002729;ENSGALG00000003521;ENSGALG00000009031;ENSGALG00000015544;ENSGALG00000020260;ENSGALG00000022887;ENSGALG00000035803;ENSGALG00000038946;ENSGALG00000044985;ENSGALG00000045758;ENSGALG00000049544;ENSGALG00000053351	12	up&down
GO:0030141	secretory granule	0.0067	0.0097	0.69	0.766446	0.773515	ENSGALG00000020260	1	down
GO:0043235	receptor complex	0.0067	0.0102	0.66	0.784125	0.787299	ENSGALG00000008439	1	down
GO:0005730	nucleolus	0.0268	0.036	0.75	0.788524	0.787677	ENSGALG00000002944;ENSGALG00000011659;ENSGALG00000024083;ENSGALG00000047464	4	up&down
GO:0043226	organelle	0.0671	0.0825	0.81	0.794884	0.789305	ENSGALG00000002729;ENSGALG00000003521;ENSGALG00000009031;ENSGALG00000015544;ENSGALG00000020260;ENSGALG00000035803;ENSGALG00000044985;ENSGALG00000045305;ENSGALG00000045758;ENSGALG00000049544	10	up&down
GO:0016324	apical plasma membrane	0.0067	0.0106	0.63	0.798216	0.789305	ENSGALG00000010930	1	up
GO:0005764	lysosome	0.0067	0.011	0.61	0.809258	0.79445	ENSGALG00000015544	1	down
GO:0005694	chromosome	0.0067	0.0112	0.6	0.815593	0.79445	ENSGALG00000020260	1	down
GO:0042025	host cell nucleus	0.0067	0.0112	0.6	0.815593	0.79445	ENSGALG00000004974	1	down
GO:0030424	axon	0.0067	0.0114	0.59	0.821719	0.796455	ENSGALG00000020260	1	down
GO:0031410	cytoplasmic vesicle	0.0134	0.0216	0.62	0.8363	0.801218	ENSGALG00000020260;ENSGALG00000026948	2	down
GO:0009986	cell surface	0.0134	0.0217	0.62	0.837715	0.801218	ENSGALG00000009301;ENSGALG00000030076	2	up&down
GO:0043025	neuronal cell body	0.0067	0.0121	0.55	0.83891	0.801218	ENSGALG00000020260	1	down
GO:0043229	intracellular organelle	0.0604	0.08	0.76	0.851493	0.809089	ENSGALG00000002729;ENSGALG00000003521;ENSGALG00000009031;ENSGALG00000015544;ENSGALG00000020260;ENSGALG00000035803;ENSGALG00000044985;ENSGALG00000045758;ENSGALG00000049544	9	up&down
GO:0048471	perinuclear region of cytoplasm	0.0134	0.0228	0.59	0.85766	0.809089	ENSGALG00000015433;ENSGALG00000015544	2	down
GO:0005886	plasma membrane	0.094	0.1193	0.79	0.863447	0.809089	ENSGALG00000004736;ENSGALG00000006575;ENSGALG00000008945;ENSGALG00000009433;ENSGALG00000012917;ENSGALG00000015544;ENSGALG00000016251;ENSGALG00000019114;ENSGALG00000020260;ENSGALG00000024083;ENSGALG00000025751;ENSGALG00000040114;ENSGALG00000044985;ENSGALG00000045305	14	up&down
GO:0005882	intermediate filament	0.0067	0.0134	0.5	0.867013	0.809089	ENSGALG00000011306	1	up
GO:0005576	extracellular region	0.0201	0.0325	0.62	0.867814	0.809089	ENSGALG00000015544;ENSGALG00000020260;ENSGALG00000029811	3	down
GO:0005794	Golgi apparatus	0.0268	0.043	0.62	0.888522	0.820863	ENSGALG00000008418;ENSGALG00000008439;ENSGALG00000015433;ENSGALG00000035927	4	up&down
GO:0043231	intracellular membrane-bounded organelle	0.0537	0.0762	0.7	0.888827	0.820863	ENSGALG00000002729;ENSGALG00000015433;ENSGALG00000015544;ENSGALG00000020260;ENSGALG00000035803;ENSGALG00000044985;ENSGALG00000045758;ENSGALG00000049544	8	down
GO:0097708	intracellular vesicle	0.0067	0.015	0.45	0.896271	0.823852	ENSGALG00000020260	1	down
GO:0016604	nuclear body	0.0067	0.0162	0.41	0.913442	0.833125	ENSGALG00000016767	1	up
GO:0043227	membrane-bounded organelle	0.047	0.072	0.65	0.918671	0.833125	ENSGALG00000002729;ENSGALG00000015544;ENSGALG00000020260;ENSGALG00000035803;ENSGALG00000044985;ENSGALG00000045758;ENSGALG00000049544	7	down
GO:0120025	plasma membrane bounded cell projection	0.0067	0.0166	0.4	0.919125	0.833125	ENSGALG00000020260	1	down
GO:0042995	cell projection	0.0067	0.0184	0.37	0.937681	0.846028	ENSGALG00000020260	1	down
GO:0044446	obsolete intracellular organelle part	0.0336	0.0599	0.56	0.948506	0.849684	ENSGALG00000003521;ENSGALG00000015544;ENSGALG00000020260;ENSGALG00000035803;ENSGALG00000049544	5	up&down
GO:0032991	protein-containing complex	0.0268	0.0511	0.53	0.950413	0.849684	ENSGALG00000003521;ENSGALG00000022887;ENSGALG00000038946;ENSGALG00000049544	4	up&down
GO:0012505	endomembrane system	0.0134	0.0327	0.41	0.958141	0.850232	ENSGALG00000015544;ENSGALG00000020260	2	down
GO:0044428	obsolete nuclear part	0.0134	0.033	0.41	0.959711	0.850232	ENSGALG00000035803;ENSGALG00000049544	2	down
GO:0044422	obsolete organelle part	0.0336	0.0636	0.53	0.964335	0.85048	ENSGALG00000003521;ENSGALG00000015544;ENSGALG00000020260;ENSGALG00000035803;ENSGALG00000049544	5	up&down
GO:0005813	centrosome	0.0067	0.0255	0.26	0.979107	0.856438	ENSGALG00000015544	1	down
GO:0005654	nucleoplasm	0.0671	0.1187	0.57	0.986908	0.856438	ENSGALG00000006491;ENSGALG00000007324;ENSGALG00000008409;ENSGALG00000010930;ENSGALG00000011659;ENSGALG00000011994;ENSGALG00000013134;ENSGALG00000025751;ENSGALG00000035803;ENSGALG00000043103	10	up&down
GO:0031981	nuclear lumen	0.0067	0.0307	0.22	0.99063	0.856438	ENSGALG00000035803	1	down
GO:0070013	intracellular organelle lumen	0.0067	0.0387	0.17	0.997304	0.856438	ENSGALG00000035803	1	down
GO:0031974	membrane-enclosed lumen	0.0067	0.0388	0.17	0.997335	0.856438	ENSGALG00000035803	1	down
GO:0043233	organelle lumen	0.0067	0.0388	0.17	0.997335	0.856438	ENSGALG00000035803	1	down

## Sheet: 2WR_vs2WL_Molecular_Function_e
ID	Description	GeneRatio	BgRatio	enrich_factor	pvalue	qvalue	geneID	gene_number	Contained
GO:0051015	actin filament binding	0.0759	0.0116	6.55	9.32907e-07	0.00021015	ENSGALG00000002845;ENSGALG00000003521;ENSGALG00000008945;ENSGALG00000010027;ENSGALG00000016342;ENSGALG00000026948;ENSGALG00000027853;ENSGALG00000029606;ENSGALG00000037864;ENSGALG00000043103;ENSGALG00000052932	11	up&down
GO:0008307	structural constituent of muscle	0.0345	0.002	16.82	9.87623e-06	0.00111238	ENSGALG00000002907;ENSGALG00000003521;ENSGALG00000008148;ENSGALG00000008945;ENSGALG00000016342	5	up
GO:0004370	glycerol kinase activity	0.0138	0.0002	87.48	0.000129793	0.00974588	ENSGALG00000002729;ENSGALG00000016285	2	down
GO:0022848	acetylcholine-gated cation-selective channel activity	0.0207	0.0013	15.44	0.000884708	0.0498231	ENSGALG00000007899;ENSGALG00000007906;ENSGALG00000009301	3	up
GO:0047676	arachidonate-CoA ligase activity	0.0138	0.0004	34.99	0.00126891	0.0571676	ENSGALG00000001749;ENSGALG00000010628	2	up&down
GO:0020037	heme binding	0.0414	0.0089	4.64	0.00186553	0.0700392	ENSGALG00000009365;ENSGALG00000013535;ENSGALG00000020260;ENSGALG00000036838;ENSGALG00000043234;ENSGALG00000047152	6	up&down
GO:0004861	cyclin-dependent protein serine/threonine kinase inhibitor activity	0.0138	0.0007	19.44	0.00443279	0.0858382	ENSGALG00000026896;ENSGALG00000028318	2	up
GO:0005344	oxygen carrier activity	0.0138	0.0009	14.58	0.00794617	0.0858382	ENSGALG00000043234;ENSGALG00000047152	2	down
GO:0005523	tropomyosin binding	0.0138	0.0009	14.58	0.00794617	0.0858382	ENSGALG00000008805;ENSGALG00000029203	2	up
GO:0008028	monocarboxylic acid transmembrane transporter activity	0.0138	0.0009	14.58	0.00794617	0.0858382	ENSGALG00000003172;ENSGALG00000009759	2	down
GO:0017080	sodium channel regulator activity	0.0138	0.0009	14.58	0.00794617	0.0858382	ENSGALG00000008351;ENSGALG00000021272	2	up
GO:0016301	kinase activity	0.0345	0.0087	3.98	0.00854395	0.0858382	ENSGALG00000002729;ENSGALG00000025751;ENSGALG00000037671;ENSGALG00000045305;ENSGALG00000053351	5	up&down
GO:0019825	oxygen binding	0.0138	0.001	13.46	0.00932097	0.0858382	ENSGALG00000043234;ENSGALG00000047152	2	down
GO:0004467	long-chain fatty acid-CoA ligase activity	0.0138	0.0011	12.5	0.0107935	0.0858382	ENSGALG00000001749;ENSGALG00000010628	2	up&down
GO:0010314	phosphatidylinositol-5-phosphate binding	0.0138	0.0011	12.5	0.0107935	0.0858382	ENSGALG00000009031;ENSGALG00000013134	2	up
GO:0004087	carbamoyl-phosphate synthase (ammonia) activity	0.0069	0.0001	87.48	0.0114317	0.0858382	ENSGALG00000002944	1	up
GO:0008743	L-threonine 3-dehydrogenase activity	0.0069	0.0001	87.48	0.0114317	0.0858382	ENSGALG00000016651	1	down
GO:0008942	nitrite reductase [NAD(P)H] activity	0.0069	0.0001	87.48	0.0114317	0.0858382	ENSGALG00000014673	1	down
GO:0015440	ATPase-coupled peptide transmembrane transporter activity	0.0069	0.0001	87.48	0.0114317	0.0858382	ENSGALG00000003736	1	down
GO:0016403	dimethylargininase activity	0.0069	0.0001	87.48	0.0114317	0.0858382	ENSGALG00000008663	1	up
GO:0016813	hydrolase activity, acting on carbon-nitrogen (but not peptide) bonds, in linear amidines	0.0069	0.0001	87.48	0.0114317	0.0858382	ENSGALG00000008663	1	up
GO:0016832	aldehyde-lyase activity	0.0069	0.0001	87.48	0.0114317	0.0858382	ENSGALG00000015544	1	down
GO:0035100	ecdysone binding	0.0069	0.0001	87.48	0.0114317	0.0858382	ENSGALG00000020260	1	down
GO:0045174	glutathione dehydrogenase (ascorbate) activity	0.0069	0.0001	87.48	0.0114317	0.0858382	ENSGALG00000008409	1	down
GO:0046623	sphingolipid floppase activity	0.0069	0.0001	87.48	0.0114317	0.0858382	ENSGALG00000015433	1	down
GO:0050997	quaternary ammonium group binding	0.0069	0.0001	87.48	0.0114317	0.0858382	ENSGALG00000015544	1	down
GO:0061609	fructose-1-phosphate aldolase activity	0.0069	0.0001	87.48	0.0114317	0.0858382	ENSGALG00000015544	1	down
GO:0070405	ammonium ion binding	0.0069	0.0001	87.48	0.0114317	0.0858382	ENSGALG00000015544	1	down
GO:0070892	lipoteichoic acid immune receptor activity	0.0069	0.0001	87.48	0.0114317	0.0858382	ENSGALG00000008439	1	down
GO:0150025	oxidised low-density lipoprotein particle receptor activity	0.0069	0.0001	87.48	0.0114317	0.0858382	ENSGALG00000008439	1	down
GO:0042826	histone deacetylase binding	0.0276	0.0061	4.49	0.0121639	0.0870182	ENSGALG00000001021;ENSGALG00000006491;ENSGALG00000023296;ENSGALG00000049544	4	up&down
GO:0070412	R-SMAD binding	0.0138	0.0012	11.66	0.0123615	0.0870182	ENSGALG00000001021;ENSGALG00000006491	2	up
GO:0051117	ATPase binding	0.0207	0.0035	5.96	0.013766	0.0902496	ENSGALG00000015433;ENSGALG00000015529;ENSGALG00000015544	3	down
GO:0031210	phosphatidylcholine binding	0.0138	0.0013	10.93	0.0140224	0.0902496	ENSGALG00000015433;ENSGALG00000015544	2	down
GO:0070273	phosphatidylinositol-4-phosphate binding	0.0138	0.0013	10.93	0.0140224	0.0902496	ENSGALG00000009031;ENSGALG00000013134	2	up
GO:0030594	neurotransmitter receptor activity	0.0207	0.0038	5.47	0.0173945	0.102421	ENSGALG00000007906;ENSGALG00000009301;ENSGALG00000015895	3	up&down
GO:0003785	actin monomer binding	0.0138	0.0015	9.21	0.0195407	0.102421	ENSGALG00000008805;ENSGALG00000043103	2	up
GO:0080025	phosphatidylinositol-3,5-bisphosphate binding	0.0138	0.0015	9.21	0.0195407	0.102421	ENSGALG00000009031;ENSGALG00000013134	2	up
GO:0003779	actin binding	0.0414	0.0147	2.82	0.0199639	0.102421	ENSGALG00000001021;ENSGALG00000003521;ENSGALG00000005207;ENSGALG00000011994;ENSGALG00000014463;ENSGALG00000035187	6	up&down
GO:0003868	4-hydroxyphenylpyruvate dioxygenase activity	0.0069	0.0002	43.74	0.0227337	0.102421	ENSGALG00000004343	1	up
GO:0004088	carbamoyl-phosphate synthase (glutamine-hydrolyzing) activity	0.0069	0.0002	43.74	0.0227337	0.102421	ENSGALG00000002944	1	up
GO:0004332	fructose-bisphosphate aldolase activity	0.0069	0.0002	43.74	0.0227337	0.102421	ENSGALG00000015544	1	down
GO:0004367	glycerol-3-phosphate dehydrogenase [NAD+] activity	0.0069	0.0002	43.74	0.0227337	0.102421	ENSGALG00000012061	1	down
GO:0004597	peptide-aspartate beta-dioxygenase activity	0.0069	0.0002	43.74	0.0227337	0.102421	ENSGALG00000047461	1	up
GO:0008200	ion channel inhibitor activity	0.0069	0.0002	43.74	0.0227337	0.102421	ENSGALG00000053351	1	down
GO:0016830	carbon-carbon lyase activity	0.0069	0.0002	43.74	0.0227337	0.102421	ENSGALG00000015544	1	down
GO:0034188	apolipoprotein A-I receptor activity	0.0069	0.0002	43.74	0.0227337	0.102421	ENSGALG00000015433	1	down
GO:0070061	fructose binding	0.0069	0.0002	43.74	0.0227337	0.102421	ENSGALG00000015544	1	down
GO:0090556	phosphatidylserine floppase activity	0.0069	0.0002	43.74	0.0227337	0.102421	ENSGALG00000015433	1	down
GO:0099635	voltage-gated calcium channel activity involved in positive regulation of presynaptic cytosolic calcium levels	0.0069	0.0002	43.74	0.0227337	0.102421	ENSGALG00000049848	1	down
GO:0008289	lipid binding	0.0276	0.0076	3.64	0.0242302	0.107023	ENSGALG00000008439;ENSGALG00000009031;ENSGALG00000015544;ENSGALG00000020260	4	up&down
GO:0004497	monooxygenase activity	0.0138	0.0017	7.95	0.0258158	0.111833	ENSGALG00000009365;ENSGALG00000013535	2	up&down
GO:0016705	oxidoreductase activity, acting on paired donors, with incorporation or reduction of molecular oxygen	0.0138	0.0018	7.61	0.0280657	0.117517	ENSGALG00000009365;ENSGALG00000013535	2	up&down
GO:0003846	2-acylglycerol O-acyltransferase activity	0.0069	0.0002	29.16	0.0339073	0.117517	ENSGALG00000040418	1	down
GO:0003985	acetyl-CoA C-acetyltransferase activity	0.0069	0.0002	29.16	0.0339073	0.117517	ENSGALG00000011659	1	up
GO:0004144	diacylglycerol O-acyltransferase activity	0.0069	0.0002	29.16	0.0339073	0.117517	ENSGALG00000040418	1	down
GO:0004949	cannabinoid receptor activity	0.0069	0.0002	29.16	0.0339073	0.117517	ENSGALG00000049848	1	down
GO:0008035	high-density lipoprotein particle binding	0.0069	0.0002	29.16	0.0339073	0.117517	ENSGALG00000008439	1	down
GO:0016248	channel inhibitor activity	0.0069	0.0002	29.16	0.0339073	0.117517	ENSGALG00000053351	1	down
GO:0036041	long-chain fatty acid binding	0.0069	0.0002	29.16	0.0339073	0.117517	ENSGALG00000030025	1	down
GO:0042285	xylosyltransferase activity	0.0069	0.0002	29.16	0.0339073	0.117517	ENSGALG00000008418	1	up
GO:0050436	microfibril binding	0.0069	0.0002	29.16	0.0339073	0.117517	ENSGALG00000002955	1	up
GO:0050833	pyruvate transmembrane transporter activity	0.0069	0.0002	29.16	0.0339073	0.117517	ENSGALG00000009759	1	down
GO:0071253	connexin binding	0.0069	0.0002	29.16	0.0339073	0.117517	ENSGALG00000008351	1	up
GO:0036094	small molecule binding	0.0207	0.0049	4.23	0.0339097	0.117517	ENSGALG00000015544;ENSGALG00000020260;ENSGALG00000053351	3	down
GO:0032266	phosphatidylinositol-3-phosphate binding	0.0138	0.0022	6.25	0.0404115	0.128183	ENSGALG00000009031;ENSGALG00000013134	2	up
GO:0004679	AMP-activated protein kinase activity	0.0069	0.0003	21.87	0.044954	0.128183	ENSGALG00000001678	1	up
GO:0004849	uridine kinase activity	0.0069	0.0003	21.87	0.044954	0.128183	ENSGALG00000003510	1	up
GO:0005324	long-chain fatty acid transporter activity	0.0069	0.0003	21.87	0.044954	0.128183	ENSGALG00000030025	1	down
GO:0005501	retinoid binding	0.0069	0.0003	21.87	0.044954	0.128183	ENSGALG00000002637	1	down
GO:0015464	acetylcholine receptor activity	0.0069	0.0003	21.87	0.044954	0.128183	ENSGALG00000009301	1	up
GO:0017081	chloride channel regulator activity	0.0069	0.0003	21.87	0.044954	0.128183	ENSGALG00000053351	1	down
GO:0030275	LRR domain binding	0.0069	0.0003	21.87	0.044954	0.128183	ENSGALG00000033102	1	up
GO:0034186	apolipoprotein A-I binding	0.0069	0.0003	21.87	0.044954	0.128183	ENSGALG00000015433	1	down
GO:0042166	acetylcholine binding	0.0069	0.0003	21.87	0.044954	0.128183	ENSGALG00000009301	1	up
GO:0046906	tetrapyrrole binding	0.0069	0.0003	21.87	0.044954	0.128183	ENSGALG00000020260	1	down
GO:0048029	monosaccharide binding	0.0069	0.0003	21.87	0.044954	0.128183	ENSGALG00000015544	1	down
GO:0061629	RNA polymerase II-specific DNA-binding transcription factor binding	0.0069	0.0003	21.87	0.044954	0.128183	ENSGALG00000001021	1	up
GO:0086006	voltage-gated sodium channel activity involved in cardiac muscle cell action potential	0.0069	0.0003	21.87	0.044954	0.128183	ENSGALG00000021272	1	up
GO:0042803	protein homodimerization activity	0.0621	0.0331	1.87	0.0517741	0.141423	ENSGALG00000003484;ENSGALG00000003521;ENSGALG00000003736;ENSGALG00000006511;ENSGALG00000012061;ENSGALG00000026948;ENSGALG00000034500;ENSGALG00000035803;ENSGALG00000040418	9	up&down
GO:0005178	integrin binding	0.0207	0.0059	3.5	0.054467	0.141423	ENSGALG00000016867;ENSGALG00000037402;ENSGALG00000040114	3	down
GO:0016773	phosphotransferase activity, alcohol group as acceptor	0.0207	0.0059	3.5	0.054467	0.141423	ENSGALG00000002729;ENSGALG00000037671;ENSGALG00000053351	3	up&down
GO:0000774	adenyl-nucleotide exchange factor activity	0.0069	0.0004	17.5	0.0558752	0.141423	ENSGALG00000009433	1	up
GO:0003988	acetyl-CoA C-acyltransferase activity	0.0069	0.0004	17.5	0.0558752	0.141423	ENSGALG00000011659	1	up
GO:0004999	vasoactive intestinal polypeptide receptor activity	0.0069	0.0004	17.5	0.0558752	0.141423	ENSGALG00000006575	1	down
GO:0005522	profilin binding	0.0069	0.0004	17.5	0.0558752	0.141423	ENSGALG00000009303	1	up
GO:0032036	myosin heavy chain binding	0.0069	0.0004	17.5	0.0558752	0.141423	ENSGALG00000008148	1	up
GO:0035325	Toll-like receptor binding	0.0069	0.0004	17.5	0.0558752	0.141423	ENSGALG00000008439	1	down
GO:0090554	phosphatidylcholine floppase activity	0.0069	0.0004	17.5	0.0558752	0.141423	ENSGALG00000015433	1	down
GO:0005044	scavenger receptor activity	0.0207	0.0061	3.36	0.0598919	0.149905	ENSGALG00000008439;ENSGALG00000012119;ENSGALG00000041491	3	up&down
GO:0045296	cadherin binding	0.0138	0.0028	4.86	0.0635104	0.151706	ENSGALG00000002845;ENSGALG00000027853	2	up&down
GO:0005021	vascular endothelial growth factor-activated receptor activity	0.0069	0.0005	14.58	0.0666725	0.151706	ENSGALG00000008621	1	up
GO:0005041	low-density lipoprotein particle receptor activity	0.0069	0.0005	14.58	0.0666725	0.151706	ENSGALG00000008439	1	down
GO:0008568	microtubule-severing ATPase activity	0.0069	0.0005	14.58	0.0666725	0.151706	ENSGALG00000033339	1	up
GO:0015129	lactate transmembrane transporter activity	0.0069	0.0005	14.58	0.0666725	0.151706	ENSGALG00000009759	1	down
GO:0031432	titin binding	0.0069	0.0005	14.58	0.0666725	0.151706	ENSGALG00000006491	1	up
GO:0043178	alcohol binding	0.0069	0.0005	14.58	0.0666725	0.151706	ENSGALG00000020260	1	down
GO:0072341	modified amino acid binding	0.0069	0.0005	14.58	0.0666725	0.151706	ENSGALG00000002944	1	up
GO:0097371	MDM2/MDM4 family protein binding	0.0069	0.0005	14.58	0.0666725	0.151706	ENSGALG00000007324	1	up
GO:0016772	transferase activity, transferring phosphorus-containing groups	0.0207	0.0068	3.05	0.0755324	0.167533	ENSGALG00000002729;ENSGALG00000045305;ENSGALG00000053351	3	down
GO:0016798	hydrolase activity, acting on glycosyl bonds	0.0069	0.0006	12.5	0.0773471	0.167533	ENSGALG00000037671	1	up
GO:0019869	chloride channel inhibitor activity	0.0069	0.0006	12.5	0.0773471	0.167533	ENSGALG00000053351	1	down
GO:0048406	nerve growth factor binding	0.0069	0.0006	12.5	0.0773471	0.167533	ENSGALG00000030076	1	down
GO:1990756	ubiquitin ligase-substrate adaptor activity	0.0069	0.0006	12.5	0.0773471	0.167533	ENSGALG00000002506	1	down
GO:0004385	guanylate kinase activity	0.0069	0.0006	10.93	0.0879004	0.180007	ENSGALG00000045305	1	down
GO:0008191	metalloendopeptidase inhibitor activity	0.0069	0.0006	10.93	0.0879004	0.180007	ENSGALG00000004969	1	down
GO:0015020	glucuronosyltransferase activity	0.0069	0.0006	10.93	0.0879004	0.180007	ENSGALG00000008418	1	up
GO:0016597	amino acid binding	0.0069	0.0006	10.93	0.0879004	0.180007	ENSGALG00000008663	1	up
GO:0031005	filamin binding	0.0069	0.0006	10.93	0.0879004	0.180007	ENSGALG00000011994	1	up
GO:0070300	phosphatidic acid binding	0.0069	0.0006	10.93	0.0879004	0.180007	ENSGALG00000009031	1	up
GO:0043168	anion binding	0.0207	0.0073	2.82	0.0905392	0.18374	ENSGALG00000009031;ENSGALG00000015544;ENSGALG00000053351	3	up&down
GO:0001085	RNA polymerase II transcription factor binding	0.0138	0.0036	3.8	0.0970148	0.191	ENSGALG00000006491;ENSGALG00000023296	2	up&down
GO:0003841	1-acylglycerol-3-phosphate O-acyltransferase activity	0.0069	0.0007	9.72	0.0983339	0.191	ENSGALG00000040363	1	down
GO:0042562	hormone binding	0.0069	0.0007	9.72	0.0983339	0.191	ENSGALG00000020260	1	down
GO:0050145	nucleoside monophosphate kinase activity	0.0069	0.0007	9.72	0.0983339	0.191	ENSGALG00000045305	1	down
GO:0043167	ion binding	0.0276	0.0121	2.29	0.0983559	0.191	ENSGALG00000008860;ENSGALG00000009031;ENSGALG00000015544;ENSGALG00000053351	4	up&down
GO:0044877	protein-containing complex binding	0.0345	0.017	2.02	0.101858	0.195797	ENSGALG00000003521;ENSGALG00000008351;ENSGALG00000009433;ENSGALG00000023303;ENSGALG00000049544	5	up&down
GO:0005506	iron ion binding	0.0207	0.0078	2.65	0.104309	0.195797	ENSGALG00000009365;ENSGALG00000013535;ENSGALG00000043234	3	up&down
GO:0008144	drug binding	0.0138	0.0039	3.57	0.107866	0.195797	ENSGALG00000015895;ENSGALG00000053351	2	down
GO:0008373	sialyltransferase activity	0.0069	0.0008	8.75	0.108649	0.195797	ENSGALG00000035927	1	down
GO:0016747	transferase activity, transferring acyl groups other than amino-acyl groups	0.0069	0.0008	8.75	0.108649	0.195797	ENSGALG00000049686	1	down
GO:0016776	phosphotransferase activity, phosphate group as acceptor	0.0069	0.0008	8.75	0.108649	0.195797	ENSGALG00000045305	1	down
GO:0017154	semaphorin receptor activity	0.0069	0.0008	8.75	0.108649	0.195797	ENSGALG00000008621	1	up
GO:0030742	GTP-dependent protein binding	0.0069	0.0008	8.75	0.108649	0.195797	ENSGALG00000011592	1	up
GO:0032934	sterol binding	0.0069	0.0008	8.75	0.108649	0.195797	ENSGALG00000020260	1	down
GO:0002039	p53 binding	0.0138	0.0039	3.5	0.111552	0.196317	ENSGALG00000006491;ENSGALG00000007324	2	up
GO:0008168	methyltransferase activity	0.0138	0.0039	3.5	0.111552	0.196317	ENSGALG00000009365;ENSGALG00000016859	2	up&down
GO:0042626	ATPase-coupled transmembrane transporter activity	0.0138	0.0039	3.5	0.111552	0.196317	ENSGALG00000003736;ENSGALG00000015433	2	down
GO:0004540	ribonuclease activity	0.0069	0.0009	7.95	0.118847	0.202816	ENSGALG00000049544	1	down
GO:0008143	poly(A) binding	0.0069	0.0009	7.95	0.118847	0.202816	ENSGALG00000003800	1	up
GO:0046935	1-phosphatidylinositol-3-kinase regulator activity	0.0069	0.0009	7.95	0.118847	0.202816	ENSGALG00000026167	1	up
GO:0047617	acyl-CoA hydrolase activity	0.0069	0.0009	7.95	0.118847	0.202816	ENSGALG00000001749	1	up
GO:0003774	motor activity	0.0138	0.0043	3.24	0.126613	0.205977	ENSGALG00000029606;ENSGALG00000037864	2	up
GO:0005201	extracellular matrix structural constituent	0.0138	0.0043	3.24	0.126613	0.205977	ENSGALG00000012119;ENSGALG00000032220	2	up&down
GO:0000030	mannosyltransferase activity	0.0069	0.0009	7.29	0.128928	0.205977	ENSGALG00000012956	1	down
GO:0005496	steroid binding	0.0069	0.0009	7.29	0.128928	0.205977	ENSGALG00000020260	1	down
GO:0008266	poly(U) RNA binding	0.0069	0.0009	7.29	0.128928	0.205977	ENSGALG00000003800	1	up
GO:0016829	lyase activity	0.0069	0.0009	7.29	0.128928	0.205977	ENSGALG00000015544	1	down
GO:0030169	low-density lipoprotein particle binding	0.0069	0.0009	7.29	0.128928	0.205977	ENSGALG00000008439	1	down
GO:0050699	WW domain binding	0.0069	0.0009	7.29	0.128928	0.205977	ENSGALG00000007324	1	up
GO:0051378	serotonin binding	0.0069	0.0009	7.29	0.128928	0.205977	ENSGALG00000015895	1	down
GO:0046983	protein dimerization activity	0.0345	0.0186	1.85	0.133818	0.212283	ENSGALG00000003521;ENSGALG00000023296;ENSGALG00000034661;ENSGALG00000035803;ENSGALG00000041687	5	up&down
GO:0008253	5'-nucleotidase activity	0.0069	0.001	6.73	0.138896	0.21578	ENSGALG00000003816	1	up
GO:0097718	disordered domain specific binding	0.0069	0.001	6.73	0.138896	0.21578	ENSGALG00000003521	1	up
GO:0120020	cholesterol transfer activity	0.0069	0.001	6.73	0.138896	0.21578	ENSGALG00000015433	1	down
GO:0008092	cytoskeletal protein binding	0.0207	0.0091	2.26	0.147285	0.224885	ENSGALG00000003521;ENSGALG00000011306;ENSGALG00000015544	3	up&down
GO:0017025	TBP-class protein binding	0.0069	0.0011	6.25	0.14875	0.224885	ENSGALG00000033609	1	up
GO:0019205	nucleobase-containing compound kinase activity	0.0069	0.0011	6.25	0.14875	0.224885	ENSGALG00000045305	1	down
GO:0044390	ubiquitin-like protein conjugating enzyme binding	0.0069	0.0011	6.25	0.14875	0.224885	ENSGALG00000008860	1	down
GO:0005520	insulin-like growth factor binding	0.0069	0.0012	5.83	0.158492	0.234884	ENSGALG00000037402	1	down
GO:0016247	channel regulator activity	0.0069	0.0012	5.83	0.158492	0.234884	ENSGALG00000053351	1	down
GO:0035254	glutamate receptor binding	0.0069	0.0012	5.83	0.158492	0.234884	ENSGALG00000045305	1	down
GO:0004864	protein phosphatase inhibitor activity	0.0069	0.0013	5.47	0.168123	0.235229	ENSGALG00000001021	1	up
GO:0016493	C-C chemokine receptor activity	0.0069	0.0013	5.47	0.168123	0.235229	ENSGALG00000041491	1	down
GO:0019957	C-C chemokine binding	0.0069	0.0013	5.47	0.168123	0.235229	ENSGALG00000041491	1	down
GO:0030507	spectrin binding	0.0069	0.0013	5.47	0.168123	0.235229	ENSGALG00000026948	1	down
GO:0035255	ionotropic glutamate receptor binding	0.0069	0.0013	5.47	0.168123	0.235229	ENSGALG00000045305	1	down
GO:0051371	muscle alpha-actinin binding	0.0069	0.0013	5.47	0.168123	0.235229	ENSGALG00000016342	1	up
GO:0051721	protein phosphatase 2A binding	0.0069	0.0013	5.47	0.168123	0.235229	ENSGALG00000049544	1	down
GO:0070034	telomerase RNA binding	0.0069	0.0013	5.47	0.168123	0.235229	ENSGALG00000049544	1	down
GO:0099106	ion channel regulator activity	0.0069	0.0013	5.47	0.168123	0.235229	ENSGALG00000053351	1	down
GO:0004601	peroxidase activity	0.0069	0.0013	5.15	0.177645	0.241949	ENSGALG00000036838	1	up
GO:0004869	cysteine-type endopeptidase inhibitor activity	0.0069	0.0013	5.15	0.177645	0.241949	ENSGALG00000001506	1	down
GO:0005319	lipid transporter activity	0.0069	0.0013	5.15	0.177645	0.241949	ENSGALG00000015433	1	down
GO:0016279	protein-lysine N-methyltransferase activity	0.0069	0.0013	5.15	0.177645	0.241949	ENSGALG00000016859	1	down
GO:0008201	heparin binding	0.0138	0.0053	2.61	0.178296	0.241949	ENSGALG00000030076;ENSGALG00000037402	2	down
GO:0035035	histone acetyltransferase binding	0.0069	0.0014	4.86	0.187058	0.250818	ENSGALG00000001021	1	up
GO:0051537	2 iron, 2 sulfur cluster binding	0.0069	0.0014	4.86	0.187058	0.250818	ENSGALG00000014673	1	down
GO:0016740	transferase activity	0.0276	0.0157	1.76	0.193539	0.257173	ENSGALG00000002729;ENSGALG00000008860;ENSGALG00000045305;ENSGALG00000053351	4	down
GO:0019956	chemokine binding	0.0069	0.0015	4.6	0.196365	0.257173	ENSGALG00000041491	1	down
GO:0042162	telomeric DNA binding	0.0069	0.0015	4.6	0.196365	0.257173	ENSGALG00000049544	1	down
GO:0051393	alpha-actinin binding	0.0069	0.0015	4.6	0.196365	0.257173	ENSGALG00000011994	1	up
GO:0003713	transcription coactivator activity	0.0207	0.0106	1.94	0.200776	0.260148	ENSGALG00000001021;ENSGALG00000006491;ENSGALG00000033609	3	up
GO:0001965	G-protein alpha-subunit binding	0.0069	0.0016	4.37	0.205566	0.260148	ENSGALG00000042744	1	down
GO:0004364	glutathione transferase activity	0.0069	0.0016	4.37	0.205566	0.260148	ENSGALG00000008409	1	down
GO:0005112	Notch binding	0.0069	0.0016	4.37	0.205566	0.260148	ENSGALG00000024083	1	down
GO:0043014	alpha-tubulin binding	0.0069	0.0016	4.37	0.205566	0.260148	ENSGALG00000008351	1	up
GO:0043325	phosphatidylinositol-3,4-bisphosphate binding	0.0069	0.0016	4.37	0.205566	0.260148	ENSGALG00000009031	1	up
GO:0004993	G protein-coupled serotonin receptor activity	0.0069	0.0017	4.17	0.214662	0.265501	ENSGALG00000015895	1	down
GO:0005347	ATP transmembrane transporter activity	0.0069	0.0017	4.17	0.214662	0.265501	ENSGALG00000010117	1	down
GO:0016746	transferase activity, transferring acyl groups	0.0069	0.0017	4.17	0.214662	0.265501	ENSGALG00000011221	1	down
GO:1902936	phosphatidylinositol bisphosphate binding	0.0069	0.0017	4.17	0.214662	0.265501	ENSGALG00000009031	1	up
GO:0043169	cation binding	0.0138	0.006	2.3	0.215689	0.265501	ENSGALG00000008860;ENSGALG00000015544	2	down
GO:0000166	nucleotide binding	0.0138	0.0061	2.27	0.219892	0.269204	ENSGALG00000003816;ENSGALG00000053351	2	up&down
GO:0005543	phospholipid binding	0.0138	0.0061	2.24	0.224103	0.272876	ENSGALG00000009031;ENSGALG00000015544	2	up&down
GO:0001228	DNA-binding transcription activator activity, RNA polymerase II-specific	0.0345	0.0225	1.53	0.227454	0.275468	ENSGALG00000001021;ENSGALG00000007324;ENSGALG00000023303;ENSGALG00000027905;ENSGALG00000036133	5	up&down
GO:0004518	nuclease activity	0.0069	0.0018	3.8	0.232545	0.278592	ENSGALG00000049544	1	down
GO:0061659	ubiquitin-like protein ligase activity	0.0069	0.0018	3.8	0.232545	0.278592	ENSGALG00000008860	1	down
GO:0043565	sequence-specific DNA binding	0.0345	0.0227	1.52	0.233744	0.278592	ENSGALG00000007324;ENSGALG00000027905;ENSGALG00000037262;ENSGALG00000044849;ENSGALG00000049544	5	up&down
GO:0140098	catalytic activity, acting on RNA	0.0069	0.0019	3.64	0.241334	0.286124	ENSGALG00000049544	1	down
GO:0043021	ribonucleoprotein complex binding	0.0069	0.002	3.5	0.250023	0.291819	ENSGALG00000049544	1	down
GO:0048037	obsolete cofactor binding	0.0069	0.002	3.5	0.250023	0.291819	ENSGALG00000020260	1	down
GO:0051287	NAD binding	0.0069	0.002	3.5	0.250023	0.291819	ENSGALG00000012061	1	down
GO:0005198	structural molecule activity	0.0207	0.0121	1.72	0.25496	0.295716	ENSGALG00000003521;ENSGALG00000019114;ENSGALG00000027853	3	up&down
GO:0005246	calcium channel regulator activity	0.0069	0.002	3.36	0.258614	0.295716	ENSGALG00000008351	1	up
GO:0030554	adenyl nucleotide binding	0.0069	0.002	3.36	0.258614	0.295716	ENSGALG00000053351	1	down
GO:0032559	adenyl ribonucleotide binding	0.0069	0.002	3.36	0.258614	0.295716	ENSGALG00000053351	1	down
GO:0048306	calcium-dependent protein binding	0.0069	0.0021	3.24	0.267106	0.301057	ENSGALG00000015018	1	up
GO:0051427	hormone receptor binding	0.0069	0.0021	3.24	0.267106	0.301057	ENSGALG00000030025	1	down
GO:0016887	ATPase activity	0.0207	0.0124	1.67	0.267294	0.301057	ENSGALG00000003736;ENSGALG00000015433;ENSGALG00000033339	3	up&down
GO:0001103	RNA polymerase II repressing transcription factor binding	0.0069	0.0022	3.12	0.275503	0.305717	ENSGALG00000004974	1	down
GO:0001784	phosphotyrosine residue binding	0.0069	0.0022	3.12	0.275503	0.305717	ENSGALG00000040926	1	up
GO:1901981	phosphatidylinositol phosphate binding	0.0069	0.0022	3.12	0.275503	0.305717	ENSGALG00000009031	1	up
GO:0046982	protein heterodimerization activity	0.0276	0.0184	1.5	0.279293	0.308404	ENSGALG00000003484;ENSGALG00000003521;ENSGALG00000006511;ENSGALG00000026948	4	up&down
GO:0017046	peptide hormone binding	0.0069	0.0023	3.02	0.283803	0.311856	ENSGALG00000006575	1	down
GO:0031624	ubiquitin conjugating enzyme binding	0.0069	0.0024	2.82	0.300122	0.326601	ENSGALG00000008860	1	down
GO:0070888	E-box binding	0.0069	0.0024	2.82	0.300122	0.326601	ENSGALG00000023296	1	down
GO:0003824	catalytic activity	0.0414	0.0314	1.32	0.303861	0.328972	ENSGALG00000002729;ENSGALG00000008860;ENSGALG00000015544;ENSGALG00000045305;ENSGALG00000049544;ENSGALG00000053351	6	down
GO:0003684	damaged DNA binding	0.0069	0.0025	2.73	0.308142	0.328972	ENSGALG00000007324	1	up
GO:0004866	endopeptidase inhibitor activity	0.0069	0.0025	2.73	0.308142	0.328972	ENSGALG00000017040	1	down
GO:0016757	transferase activity, transferring glycosyl groups	0.0069	0.0025	2.73	0.308142	0.328972	ENSGALG00000008418	1	up
GO:0042802	identical protein binding	0.069	0.0569	1.21	0.311837	0.331346	ENSGALG00000001678;ENSGALG00000003521;ENSGALG00000007324;ENSGALG00000008148;ENSGALG00000011306;ENSGALG00000015544;ENSGALG00000016651;ENSGALG00000035803;ENSGALG00000041327;ENSGALG00000049848	10	up&down
GO:0019902	phosphatase binding	0.0069	0.0026	2.65	0.316072	0.332707	ENSGALG00000049544	1	down
GO:0035639	purine ribonucleoside triphosphate binding	0.0069	0.0026	2.65	0.316072	0.332707	ENSGALG00000053351	1	down
GO:0061630	ubiquitin protein ligase activity	0.0207	0.0138	1.5	0.323446	0.333174	ENSGALG00000008860;ENSGALG00000041327;ENSGALG00000047464	3	up&down
GO:0001540	amyloid-beta binding	0.0069	0.0027	2.57	0.32391	0.333174	ENSGALG00000008439	1	down
GO:0004879	nuclear receptor activity	0.0069	0.0027	2.57	0.32391	0.333174	ENSGALG00000004974	1	down
GO:0019905	syntaxin binding	0.0069	0.0027	2.57	0.32391	0.333174	ENSGALG00000015433	1	down
GO:0030374	nuclear receptor transcription coactivator activity	0.0069	0.0027	2.57	0.32391	0.333174	ENSGALG00000004974	1	down
GO:0008528	G protein-coupled peptide receptor activity	0.0069	0.0028	2.43	0.339322	0.347439	ENSGALG00000006575	1	down
GO:0032553	ribonucleotide binding	0.0069	0.0029	2.36	0.346896	0.351995	ENSGALG00000053351	1	down
GO:0032555	purine ribonucleotide binding	0.0069	0.0029	2.36	0.346896	0.351995	ENSGALG00000053351	1	down
GO:0003730	mRNA 3'-UTR binding	0.0069	0.003	2.3	0.354384	0.35798	ENSGALG00000003800	1	up
GO:0017076	purine nucleotide binding	0.0069	0.0031	2.24	0.361786	0.363826	ENSGALG00000053351	1	down
GO:0001664	G protein-coupled receptor binding	0.0069	0.0034	2.03	0.390564	0.387575	ENSGALG00000012119	1	up
GO:0003707	steroid hormone receptor activity	0.0069	0.0034	2.03	0.390564	0.387575	ENSGALG00000004974	1	down
GO:0008233	peptidase activity	0.0069	0.0034	2.03	0.390564	0.387575	ENSGALG00000002955	1	up
GO:0044389	ubiquitin-like protein ligase binding	0.0069	0.0035	1.94	0.404465	0.39961	ENSGALG00000049544	1	down
GO:0005546	phosphatidylinositol-4,5-bisphosphate binding	0.0069	0.0036	1.9	0.411297	0.404586	ENSGALG00000009031	1	up
GO:0046872	metal ion binding	0.0621	0.0556	1.12	0.415943	0.407377	ENSGALG00000002597;ENSGALG00000002944;ENSGALG00000004343;ENSGALG00000007324;ENSGALG00000008621;ENSGALG00000008860;ENSGALG00000013414;ENSGALG00000035187;ENSGALG00000047152	9	up&down
GO:1901265	nucleoside phosphate binding	0.0069	0.0037	1.86	0.418052	0.407494	ENSGALG00000053351	1	down
GO:0004842	ubiquitin-protein transferase activity	0.0138	0.0099	1.4	0.419681	0.407494	ENSGALG00000003484;ENSGALG00000008860	2	up&down
GO:0047485	protein N-terminus binding	0.0069	0.0039	1.79	0.43133	0.417008	ENSGALG00000003521	1	up
GO:0005509	calcium ion binding	0.0483	0.0434	1.11	0.442872	0.426337	ENSGALG00000001459;ENSGALG00000002907;ENSGALG00000012155;ENSGALG00000012917;ENSGALG00000014463;ENSGALG00000015018;ENSGALG00000046358	7	up&down
GO:0019903	protein phosphatase binding	0.0069	0.0041	1.68	0.450686	0.432013	ENSGALG00000049544	1	down
GO:0017124	SH3 domain binding	0.0069	0.0042	1.65	0.456992	0.43436	ENSGALG00000009303	1	up
GO:0019787	ubiquitin-like protein transferase activity	0.0069	0.0042	1.65	0.456992	0.43436	ENSGALG00000008860	1	down
GO:0016788	hydrolase activity, acting on ester bonds	0.0069	0.0043	1.62	0.463225	0.438435	ENSGALG00000049544	1	down
GO:0002020	protease binding	0.0069	0.0043	1.59	0.469388	0.441039	ENSGALG00000004969	1	down
GO:0004888	transmembrane signaling receptor activity	0.0138	0.0109	1.27	0.469892	0.441039	ENSGALG00000007899;ENSGALG00000007906	2	up
GO:0046914	transition metal ion binding	0.0069	0.0045	1.53	0.481503	0.450062	ENSGALG00000008860	1	down
GO:0097367	carbohydrate derivative binding	0.0069	0.0046	1.51	0.487457	0.453744	ENSGALG00000053351	1	down
GO:0030246	carbohydrate binding	0.0069	0.0047	1.46	0.499162	0.462728	ENSGALG00000015544	1	down
GO:0004674	protein serine/threonine kinase activity	0.0207	0.0186	1.11	0.508431	0.469389	ENSGALG00000010930;ENSGALG00000053351;ENSGALG00000054655	3	up&down
GO:0031267	small GTPase binding	0.0069	0.0049	1.41	0.510602	0.469469	ENSGALG00000015433	1	down
GO:0051082	unfolded protein binding	0.0069	0.0051	1.35	0.527277	0.48165	ENSGALG00000000946	1	up
GO:0003924	GTPase activity	0.0207	0.0192	1.08	0.528127	0.48165	ENSGALG00000004860;ENSGALG00000011592;ENSGALG00000040434	3	up&down
GO:0044325	ion channel binding	0.0069	0.0052	1.33	0.532708	0.483869	ENSGALG00000008351	1	up
GO:1901363	heterocyclic compound binding	0.0207	0.0196	1.06	0.541928	0.48962	ENSGALG00000020260;ENSGALG00000049544;ENSGALG00000053351	3	down
GO:0060090	molecular adaptor activity	0.0069	0.0054	1.29	0.543387	0.48962	ENSGALG00000008351	1	up
GO:0097159	organic cyclic compound binding	0.0207	0.0198	1.05	0.550098	0.493692	ENSGALG00000020260;ENSGALG00000049544;ENSGALG00000053351	3	down
GO:0051087	chaperone binding	0.0069	0.0057	1.21	0.564022	0.50418	ENSGALG00000009433	1	up
GO:0140096	catalytic activity, acting on a protein	0.0138	0.0132	1.04	0.575262	0.512195	ENSGALG00000008860;ENSGALG00000053351	2	down
GO:0005102	signaling receptor binding	0.0207	0.0207	1	0.581914	0.516078	ENSGALG00000015433;ENSGALG00000022875;ENSGALG00000045305	3	down
GO:0031625	ubiquitin protein ligase binding	0.0138	0.0135	1.02	0.58493	0.516719	ENSGALG00000015529;ENSGALG00000049544	2	down
GO:0000981	DNA-binding transcription factor activity, RNA polymerase II-specific	0.0207	0.0212	0.98	0.597286	0.525572	ENSGALG00000023296;ENSGALG00000036133;ENSGALG00000043103	3	up&down
GO:0000978	RNA polymerase II cis-regulatory region sequence-specific DNA binding	0.0276	0.0287	0.96	0.601768	0.527456	ENSGALG00000001021;ENSGALG00000023303;ENSGALG00000036133;ENSGALG00000043103	4	up&down
GO:0035091	phosphatidylinositol binding	0.0069	0.0065	1.05	0.616116	0.537939	ENSGALG00000009031	1	up
GO:0004725	protein tyrosine phosphatase activity	0.0069	0.0067	1.03	0.6249	0.543502	ENSGALG00000040114	1	down
GO:0005200	structural constituent of cytoskeleton	0.0138	0.0148	0.93	0.63666	0.5516	ENSGALG00000003521;ENSGALG00000026948	2	up&down
GO:0005525	GTP binding	0.0207	0.0233	0.89	0.66183	0.57121	ENSGALG00000004860;ENSGALG00000011592;ENSGALG00000040434	3	up&down
GO:0008083	growth factor activity	0.0069	0.0075	0.92	0.665915	0.572543	ENSGALG00000012155	1	up
GO:0008134	transcription factor binding	0.0138	0.016	0.86	0.678024	0.580737	ENSGALG00000004974;ENSGALG00000023303	2	up&down
GO:0005524	ATP binding	0.0828	0.0912	0.91	0.681159	0.581213	ENSGALG00000002944;ENSGALG00000003510;ENSGALG00000003736;ENSGALG00000009844;ENSGALG00000010930;ENSGALG00000011086;ENSGALG00000015433;ENSGALG00000029606;ENSGALG00000033339;ENSGALG00000037864;ENSGALG00000053351;ENSGALG00000054655	12	up&down
GO:0005488	binding	0.0621	0.0702	0.88	0.696428	0.591999	ENSGALG00000003521;ENSGALG00000008860;ENSGALG00000009031;ENSGALG00000015544;ENSGALG00000020260;ENSGALG00000035803;ENSGALG00000045305;ENSGALG00000049544;ENSGALG00000053351	9	up&down
GO:0003690	double-stranded DNA binding	0.0069	0.0083	0.83	0.702473	0.594892	ENSGALG00000016767	1	up
GO:0008022	protein C-terminus binding	0.0069	0.0085	0.81	0.712645	0.601246	ENSGALG00000008351	1	up
GO:0003712	transcription coregulator activity	0.0069	0.0088	0.78	0.725671	0.607684	ENSGALG00000035187	1	down
GO:0022857	transmembrane transporter activity	0.0069	0.0088	0.78	0.725671	0.607684	ENSGALG00000017089	1	down
GO:0004252	serine-type endopeptidase activity	0.0069	0.009	0.77	0.731963	0.608429	ENSGALG00000030076	1	down
GO:0019900	kinase binding	0.0069	0.009	0.77	0.731963	0.608429	ENSGALG00000016342	1	up
GO:0003723	RNA binding	0.0276	0.0344	0.8	0.73925	0.612227	ENSGALG00000003484;ENSGALG00000003800;ENSGALG00000004736;ENSGALG00000049544	4	up&down
GO:0019899	enzyme binding	0.0207	0.0272	0.76	0.759268	0.625316	ENSGALG00000008860;ENSGALG00000015544;ENSGALG00000049544	3	down
GO:0005515	protein binding	0.0621	0.0744	0.83	0.760606	0.625316	ENSGALG00000003521;ENSGALG00000008860;ENSGALG00000015544;ENSGALG00000020647;ENSGALG00000022887;ENSGALG00000035803;ENSGALG00000038946;ENSGALG00000045305;ENSGALG00000049544	9	up&down
GO:0000976	transcription regulatory region sequence-specific DNA binding	0.0069	0.0099	0.7	0.764091	0.625896	ENSGALG00000036133	1	down
GO:0003714	transcription corepressor activity	0.0069	0.0106	0.65	0.787509	0.642742	ENSGALG00000006491	1	up
GO:0003700	DNA-binding transcription factor activity	0.0207	0.0288	0.72	0.792011	0.644083	ENSGALG00000014342;ENSGALG00000037262;ENSGALG00000044849	3	up&down
GO:0000287	magnesium ion binding	0.0069	0.0111	0.62	0.804114	0.651573	ENSGALG00000003816	1	up
GO:0019901	protein kinase binding	0.0138	0.0227	0.61	0.845265	0.682463	ENSGALG00000001678;ENSGALG00000026948	2	up&down
GO:0003674	molecular_function	0.069	0.0898	0.77	0.84931	0.683279	ENSGALG00000002729;ENSGALG00000003521;ENSGALG00000008860;ENSGALG00000009031;ENSGALG00000015544;ENSGALG00000020260;ENSGALG00000035803;ENSGALG00000045305;ENSGALG00000049544;ENSGALG00000053351	10	up&down
GO:0003682	chromatin binding	0.0138	0.0233	0.59	0.856072	0.684529	ENSGALG00000007324;ENSGALG00000023296	2	up&down
GO:0098772	molecular function regulator	0.0069	0.0132	0.52	0.856941	0.684529	ENSGALG00000053351	1	down
GO:0019904	protein domain specific binding	0.0069	0.0136	0.51	0.865039	0.688556	ENSGALG00000003521	1	up
GO:0001227	DNA-binding transcription repressor activity, RNA polymerase II-specific	0.0069	0.014	0.49	0.872682	0.692194	ENSGALG00000004974	1	down
GO:0004672	protein kinase activity	0.0069	0.0143	0.48	0.878485	0.694132	ENSGALG00000053351	1	down
GO:0038023	signaling receptor activity	0.0069	0.0145	0.48	0.881288	0.694132	ENSGALG00000004974	1	down
GO:0016787	hydrolase activity	0.0069	0.0148	0.47	0.886702	0.695962	ENSGALG00000049544	1	down
GO:0003677	DNA binding	0.0276	0.0453	0.61	0.899073	0.703223	ENSGALG00000006491;ENSGALG00000014342;ENSGALG00000049544;NewGene_1449	4	up&down
GO:0000977	RNA polymerase II transcription regulatory region sequence-specific DNA binding	0.0069	0.0173	0.4	0.921132	0.716925	ENSGALG00000004974	1	down
GO:0005096	GTPase activator activity	0.0069	0.0174	0.4	0.922957	0.716925	ENSGALG00000042744	1	down
GO:0008270	zinc ion binding	0.0207	0.0477	0.43	0.971818	0.751979	ENSGALG00000004974;ENSGALG00000008860;ENSGALG00000041327	3	up&down
GO:0004930	G protein-coupled receptor activity	0.0069	0.0249	0.28	0.974761	0.751979	ENSGALG00000015895	1	down
GO:0003676	nucleic acid binding	0.0138	0.0474	0.29	0.993013	0.763444	ENSGALG00000047208;ENSGALG00000049544	2	down

## Sheet: 4WR_vs_4WL_Biological_Process_e
ID	Description	GeneRatio	BgRatio	enrich_factor	pvalue	qvalue	geneID	gene_number	Contained
GO:0032981	mitochondrial respiratory chain complex I assembly	0.0244	0.003	8.23	4.25888e-08	0.000102572	ENSGALG00000005465;ENSGALG00000006073;ENSGALG00000008239;ENSGALG00000008821;ENSGALG00000009076;ENSGALG00000014066;ENSGALG00000021692;ENSGALG00000032595;ENSGALG00000039212;ENSGALG00000040173;ENSGALG00000040987	11	down
GO:0015986	ATP synthesis coupled proton transport	0.0133	0.0012	11.54	5.91535e-06	0.00712332	ENSGALG00000001330;ENSGALG00000006899;ENSGALG00000009286;ENSGALG00000030086;ENSGALG00000037880;ENSGALG00000043758	6	down
GO:0006122	mitochondrial electron transport, ubiquinol to cytochrome c	0.0089	0.0005	17.95	2.65435e-05	0.0213093	ENSGALG00000005789;ENSGALG00000008066;ENSGALG00000017380;ENSGALG00000029319	4	down
GO:0006744	ubiquinone biosynthetic process	0.0111	0.001	11.22	4.40929e-05	0.0265486	ENSGALG00000001184;ENSGALG00000007185;ENSGALG00000009082;ENSGALG00000015486;ENSGALG00000032250	5	down
GO:0042776	mitochondrial ATP synthesis coupled proton transport	0.0089	0.0007	13.46	0.0001167	0.0562127	ENSGALG00000015372;ENSGALG00000015751;ENSGALG00000033001;ENSGALG00000038801	4	down
GO:0050860	negative regulation of T cell receptor signaling pathway	0.0089	0.0007	11.97	0.000203903	0.0720541	ENSGALG00000006751;ENSGALG00000014561;ENSGALG00000016173;ENSGALG00000049372	4	up&down
GO:0035914	skeletal muscle cell differentiation	0.0156	0.0028	5.54	0.000209423	0.0720541	ENSGALG00000005263;ENSGALG00000006491;ENSGALG00000007669;ENSGALG00000028037;ENSGALG00000036252;ENSGALG00000040971;ENSGALG00000043433	7	up&down
GO:0006120	mitochondrial electron transport, NADH to ubiquinone	0.0089	0.0011	8.28	0.00102762	0.309368	ENSGALG00000001184;ENSGALG00000029172;ENSGALG00000040173;ENSGALG00000040987	4	down
GO:0007050	cell cycle arrest	0.0156	0.0037	4.19	0.00124239	0.331519	ENSGALG00000009654;ENSGALG00000026896;ENSGALG00000028318;NewGene_2778;NewGene_478;NewGene_6685;NewGene_6686	7	up&down
GO:0098883	synapse pruning	0.0044	0.0002	26.92	0.0013765	0.331519	ENSGALG00000004771;ENSGALG00000029669	2	up
GO:0045577	regulation of B cell differentiation	0.0067	0.0006	11.54	0.00159299	0.348781	ENSGALG00000004398;ENSGALG00000013086;ENSGALG00000014561	3	up
GO:0031295	T cell costimulation	0.0089	0.0012	7.18	0.00184926	0.371149	ENSGALG00000004398;ENSGALG00000007416;ENSGALG00000008656;ENSGALG00000012420	4	up
GO:0009060	aerobic respiration	0.0089	0.0013	6.73	0.00239403	0.371968	ENSGALG00000008066;ENSGALG00000017380;ENSGALG00000029319;ENSGALG00000040173	4	down
GO:0005979	regulation of glycogen biosynthetic process	0.0067	0.0007	10.1	0.00247877	0.371968	ENSGALG00000006670;ENSGALG00000030303;ENSGALG00000041775	3	down
GO:0046641	positive regulation of alpha-beta T cell proliferation	0.0067	0.0007	10.1	0.00247877	0.371968	ENSGALG00000001486;ENSGALG00000007416;NewGene_1728	3	up
GO:0050901	leukocyte tethering or rolling	0.0067	0.0007	10.1	0.00247877	0.371968	ENSGALG00000006009;ENSGALG00000015166;ENSGALG00000026948	3	up&down
GO:0002763	positive regulation of myeloid leukocyte differentiation	0.0067	0.0007	8.97	0.0036162	0.371968	ENSGALG00000011206;ENSGALG00000013086;ENSGALG00000028037	3	up&down
GO:0045060	negative thymic T cell selection	0.0067	0.0007	8.97	0.0036162	0.371968	ENSGALG00000001486;ENSGALG00000007416;ENSGALG00000035733	3	up
GO:0050852	T cell receptor signaling pathway	0.0156	0.0045	3.49	0.00364153	0.371968	ENSGALG00000001486;ENSGALG00000002113;ENSGALG00000006751;ENSGALG00000007416;ENSGALG00000011094;ENSGALG00000015441;ENSGALG00000022875	7	up&down
GO:0006956	complement activation	0.0089	0.0015	5.98	0.00379506	0.371968	ENSGALG00000004771;ENSGALG00000016954;ENSGALG00000030038;NewGene_6376	4	up
GO:0001832	blastocyst growth	0.0044	0.0002	17.95	0.00402769	0.371968	ENSGALG00000041775;NewGene_478	2	up&down
GO:0009214	cyclic nucleotide catabolic process	0.0044	0.0002	17.95	0.00402769	0.371968	ENSGALG00000003457;ENSGALG00000054562	2	up&down
GO:0036075	replacement ossification	0.0044	0.0002	17.95	0.00402769	0.371968	ENSGALG00000013874;ENSGALG00000043433	2	down
GO:0060018	astrocyte fate commitment	0.0044	0.0002	17.95	0.00402769	0.371968	ENSGALG00000005263;ENSGALG00000023296	2	up&down
GO:0050918	positive chemotaxis	0.0067	0.0008	8.08	0.00502462	0.371968	ENSGALG00000010745;ENSGALG00000029983;ENSGALG00000036883	3	up
GO:0001525	angiogenesis	0.0222	0.0086	2.59	0.00522753	0.371968	ENSGALG00000006707;ENSGALG00000006751;ENSGALG00000008621;ENSGALG00000010049;ENSGALG00000016927;ENSGALG00000023296;ENSGALG00000027165;ENSGALG00000029983;ENSGALG00000038801;ENSGALG00000050508	10	up&down
GO:0072593	reactive oxygen species metabolic process	0.0089	0.0017	5.38	0.00566629	0.371968	ENSGALG00000008084;ENSGALG00000008606;ENSGALG00000014869;ENSGALG00000039212	4	down
GO:0002684	positive regulation of immune system process	0.0178	0.0061	2.91	0.0059956	0.371968	ENSGALG00000002452;ENSGALG00000010745;ENSGALG00000013086;ENSGALG00000028037;NewGene_1728;NewGene_2418;NewGene_6376;NewGene_6831	8	up&down
GO:0019221	cytokine-mediated signaling pathway	0.0178	0.0061	2.91	0.0059956	0.371968	ENSGALG00000007170;ENSGALG00000013865;ENSGALG00000013869;ENSGALG00000026146;ENSGALG00000028037;ENSGALG00000032260;ENSGALG00000033694;ENSGALG00000039982	8	up&down
GO:0006541	glutamine metabolic process	0.0067	0.0009	7.34	0.00672014	0.371968	ENSGALG00000002944;ENSGALG00000007244;ENSGALG00000009748	3	up&down
GO:0045662	negative regulation of myoblast differentiation	0.0067	0.0009	7.34	0.00672014	0.371968	ENSGALG00000005263;ENSGALG00000025751;ENSGALG00000039458	3	up&down
GO:0090023	positive regulation of neutrophil chemotaxis	0.0067	0.0009	7.34	0.00672014	0.371968	ENSGALG00000012456;ENSGALG00000013218;ENSGALG00000035733	3	up
GO:0090200	positive regulation of release of cytochrome c from mitochondria	0.0067	0.0009	7.34	0.00672014	0.371968	ENSGALG00000004809;ENSGALG00000007378;ENSGALG00000037593	3	down
GO:0035690	cellular response to drug	0.0133	0.0038	3.51	0.00674979	0.371968	ENSGALG00000006491;ENSGALG00000007485;ENSGALG00000011094;ENSGALG00000018815;ENSGALG00000037138;NewGene_478	6	up&down
GO:0006198	cAMP catabolic process	0.0044	0.0003	13.46	0.00785739	0.371968	ENSGALG00000011094;ENSGALG00000054562	2	down
GO:0006482	protein demethylation	0.0044	0.0003	13.46	0.00785739	0.371968	ENSGALG00000001844;ENSGALG00000049241	2	down
GO:0007171	activation of transmembrane receptor protein tyrosine kinase activity	0.0044	0.0003	13.46	0.00785739	0.371968	ENSGALG00000015422;ENSGALG00000029983	2	up
GO:0014037	Schwann cell differentiation	0.0044	0.0003	13.46	0.00785739	0.371968	ENSGALG00000033510;ENSGALG00000040971	2	up
GO:0034144	negative regulation of toll-like receptor 4 signaling pathway	0.0044	0.0003	13.46	0.00785739	0.371968	ENSGALG00000000769;NewGene_2418	2	up&down
GO:0060452	positive regulation of cardiac muscle contraction	0.0044	0.0003	13.46	0.00785739	0.371968	ENSGALG00000037138;ENSGALG00000042744	2	up&down
GO:0070316	regulation of G0 to G1 transition	0.0044	0.0003	13.46	0.00785739	0.371968	ENSGALG00000018815;NewGene_478	2	up
GO:0072676	lymphocyte migration	0.0044	0.0003	13.46	0.00785739	0.371968	ENSGALG00000050240;NewGene_6831	2	up
GO:0097250	mitochondrial respirasome assembly	0.0044	0.0003	13.46	0.00785739	0.371968	ENSGALG00000003348;ENSGALG00000037996	2	down
GO:0071560	cellular response to transforming growth factor beta stimulus	0.0111	0.0028	3.96	0.00790066	0.371968	ENSGALG00000006491;ENSGALG00000007358;ENSGALG00000028037;ENSGALG00000043433;ENSGALG00000049372	5	up&down
GO:0010629	negative regulation of gene expression	0.04	0.0217	1.84	0.00936458	0.371968	ENSGALG00000006491;ENSGALG00000007358;ENSGALG00000007416;ENSGALG00000008827;ENSGALG00000010745;ENSGALG00000011133;ENSGALG00000013086;ENSGALG00000018815;ENSGALG00000023580;ENSGALG00000024082;ENSGALG00000026558;ENSGALG00000037593;ENSGALG00000041775;ENSGALG00000043433;ENSGALG00000049241;ENSGALG00000049372;ENSGALG00000051505;NewGene_881	18	up&down
GO:0007274	neuromuscular synaptic transmission	0.0089	0.0019	4.68	0.00948609	0.371968	ENSGALG00000005768;ENSGALG00000007906;ENSGALG00000009301;ENSGALG00000037437	4	up
GO:0008637	apoptotic mitochondrial changes	0.0067	0.0011	6.21	0.0110224	0.371968	ENSGALG00000004809;ENSGALG00000008606;ENSGALG00000010614	3	down
GO:0045639	positive regulation of myeloid cell differentiation	0.0067	0.0011	6.21	0.0110224	0.371968	ENSGALG00000010745;ENSGALG00000013086;ENSGALG00000028037	3	up&down
GO:0061436	establishment of skin barrier	0.0067	0.0011	6.21	0.0110224	0.371968	ENSGALG00000007324;ENSGALG00000015352;ENSGALG00000036883	3	up&down
GO:0006099	tricarboxylic acid cycle	0.0089	0.002	4.49	0.0110561	0.371968	ENSGALG00000001949;ENSGALG00000011950;ENSGALG00000013167;ENSGALG00000030466	4	down
GO:0006527	arginine catabolic process	0.0044	0.0004	10.77	0.0127748	0.371968	ENSGALG00000008663;ENSGALG00000050508	2	up&down
GO:0010759	positive regulation of macrophage chemotaxis	0.0044	0.0004	10.77	0.0127748	0.371968	ENSGALG00000013218;ENSGALG00000039458	2	up&down
GO:0043116	negative regulation of vascular permeability	0.0044	0.0004	10.77	0.0127748	0.371968	ENSGALG00000008663;ENSGALG00000029983	2	up
GO:0043569	negative regulation of insulin-like growth factor receptor signaling pathway	0.0044	0.0004	10.77	0.0127748	0.371968	ENSGALG00000007358;ENSGALG00000011468	2	up
GO:0061179	negative regulation of insulin secretion involved in cellular response to glucose stimulus	0.0044	0.0004	10.77	0.0127748	0.371968	ENSGALG00000023521;ENSGALG00000054562	2	up&down
GO:0070317	negative regulation of G0 to G1 transition	0.0044	0.0004	10.77	0.0127748	0.371968	ENSGALG00000018815;NewGene_478	2	up
GO:0090385	phagosome-lysosome fusion	0.0044	0.0004	10.77	0.0127748	0.371968	ENSGALG00000000769;ENSGALG00000016844	2	up
GO:1904184	positive regulation of pyruvate dehydrogenase activity	0.0044	0.0004	10.77	0.0127748	0.371968	ENSGALG00000001605;ENSGALG00000034876	2	down
GO:1990173	protein localization to nucleoplasm	0.0044	0.0004	10.77	0.0127748	0.371968	NewGene_6685;NewGene_6686	2	up&down
GO:0022904	respiratory electron transport chain	0.0067	0.0012	5.77	0.0136476	0.371968	ENSGALG00000008821;ENSGALG00000010614;ENSGALG00000037593	3	down
GO:0045445	myoblast differentiation	0.0067	0.0012	5.77	0.0136476	0.371968	ENSGALG00000000172;ENSGALG00000006491;ENSGALG00000012420	3	up
GO:1902895	positive regulation of pri-miRNA transcription by RNA polymerase II	0.0089	0.0021	4.14	0.0146756	0.371968	ENSGALG00000007669;ENSGALG00000016927;ENSGALG00000028037;ENSGALG00000033083	4	up&down
GO:0071559	response to transforming growth factor beta	0.0067	0.0012	5.38	0.0165972	0.371968	ENSGALG00000028037;ENSGALG00000043433;ENSGALG00000049372	3	down
GO:2000113	negative regulation of cellular macromolecule biosynthetic process	0.0244	0.0119	2.06	0.018384	0.371968	ENSGALG00000010745;ENSGALG00000011133;ENSGALG00000013086;ENSGALG00000018815;ENSGALG00000026558;ENSGALG00000041775;ENSGALG00000043433;ENSGALG00000049241;ENSGALG00000049372;NewGene_478;NewGene_881	11	up&down
GO:0001824	blastocyst development	0.0044	0.0005	8.97	0.0186942	0.371968	ENSGALG00000041775;NewGene_478	2	up&down
GO:0002478	antigen processing and presentation of exogenous peptide antigen	0.0044	0.0005	8.97	0.0186942	0.371968	ENSGALG00000006613;ENSGALG00000033694	2	up&down
GO:0002504	antigen processing and presentation of peptide or polysaccharide antigen via MHC class II	0.0044	0.0005	8.97	0.0186942	0.371968	ENSGALG00000006613;ENSGALG00000033694	2	up&down
GO:0006101	citrate metabolic process	0.0044	0.0005	8.97	0.0186942	0.371968	ENSGALG00000011950;ENSGALG00000030466	2	down
GO:0006108	malate metabolic process	0.0044	0.0005	8.97	0.0186942	0.371968	ENSGALG00000001949;ENSGALG00000008858	2	down
GO:0009249	protein lipoylation	0.0044	0.0005	8.97	0.0186942	0.371968	ENSGALG00000006073;ENSGALG00000011079	2	down
GO:0019430	removal of superoxide radicals	0.0044	0.0005	8.97	0.0186942	0.371968	ENSGALG00000018557;ENSGALG00000050508	2	up&down
GO:0019884	antigen processing and presentation of exogenous antigen	0.0044	0.0005	8.97	0.0186942	0.371968	ENSGALG00000006613;ENSGALG00000033694	2	up&down
GO:0033002	muscle cell proliferation	0.0044	0.0005	8.97	0.0186942	0.371968	ENSGALG00000039458;ENSGALG00000043662	2	up&down
GO:0046635	positive regulation of alpha-beta T cell activation	0.0044	0.0005	8.97	0.0186942	0.371968	ENSGALG00000013086;NewGene_1728	2	up
GO:0048002	antigen processing and presentation of peptide antigen	0.0044	0.0005	8.97	0.0186942	0.371968	ENSGALG00000006613;ENSGALG00000033694	2	up&down
GO:1903580	positive regulation of ATP metabolic process	0.0044	0.0005	8.97	0.0186942	0.371968	ENSGALG00000015314;ENSGALG00000041775	2	down
GO:0007178	transmembrane receptor protein serine/threonine kinase signaling pathway	0.0067	0.0013	5.05	0.0198748	0.371968	ENSGALG00000028037;ENSGALG00000043433;ENSGALG00000049372	3	down
GO:0071214	cellular response to abiotic stimulus	0.0067	0.0013	5.05	0.0198748	0.371968	ENSGALG00000043433;ENSGALG00000052051;NewGene_478	3	up&down
GO:0104004	cellular response to environmental stimulus	0.0067	0.0013	5.05	0.0198748	0.371968	ENSGALG00000043433;ENSGALG00000052051;NewGene_478	3	up&down
GO:0010558	negative regulation of macromolecule biosynthetic process	0.0244	0.0121	2.03	0.0201564	0.371968	ENSGALG00000010745;ENSGALG00000011133;ENSGALG00000013086;ENSGALG00000018815;ENSGALG00000026558;ENSGALG00000041775;ENSGALG00000043433;ENSGALG00000049241;ENSGALG00000049372;NewGene_478;NewGene_881	11	up&down
GO:0010628	positive regulation of gene expression	0.04	0.0237	1.69	0.0211656	0.371968	ENSGALG00000000112;ENSGALG00000006491;ENSGALG00000007485;ENSGALG00000010745;ENSGALG00000013086;ENSGALG00000015422;ENSGALG00000016473;ENSGALG00000023580;ENSGALG00000028037;ENSGALG00000029983;ENSGALG00000033510;ENSGALG00000034661;ENSGALG00000041775;ENSGALG00000041949;ENSGALG00000043433;ENSGALG00000049721;ENSGALG00000050508;NewGene_478	18	up&down
GO:0060349	bone morphogenesis	0.0089	0.0024	3.71	0.0213724	0.371968	ENSGALG00000013874;ENSGALG00000026970;ENSGALG00000032854;ENSGALG00000043433	4	up&down
GO:0045785	positive regulation of cell adhesion	0.0133	0.0049	2.74	0.0217355	0.371968	ENSGALG00000001633;ENSGALG00000001882;ENSGALG00000007579;ENSGALG00000013086;ENSGALG00000029983;NewGene_1728	6	up&down
GO:0071310	cellular response to organic substance	0.0244	0.0122	2	0.0220519	0.371968	ENSGALG00000007170;ENSGALG00000010745;ENSGALG00000013617;ENSGALG00000026146;ENSGALG00000028037;ENSGALG00000033694;ENSGALG00000040971;ENSGALG00000043433;ENSGALG00000049372;ENSGALG00000050240;NewGene_478	11	up&down
GO:0005975	carbohydrate metabolic process	0.0178	0.0077	2.32	0.0221165	0.371968	ENSGALG00000001604;ENSGALG00000001949;ENSGALG00000008858;ENSGALG00000025921;ENSGALG00000030466;ENSGALG00000035836;ENSGALG00000041775;NewGene_5787	8	down
GO:0030574	collagen catabolic process	0.0067	0.0014	4.75	0.0234823	0.371968	ENSGALG00000006613;ENSGALG00000017183;ENSGALG00000043584	3	up&down
GO:0046627	negative regulation of insulin receptor signaling pathway	0.0067	0.0014	4.75	0.0234823	0.371968	ENSGALG00000003500;ENSGALG00000013100;ENSGALG00000039458	3	down
GO:0048662	negative regulation of smooth muscle cell proliferation	0.0067	0.0014	4.75	0.0234823	0.371968	ENSGALG00000011468;ENSGALG00000043662;ENSGALG00000050508	3	up&down
GO:0060538	skeletal muscle organ development	0.0067	0.0014	4.75	0.0234823	0.371968	ENSGALG00000028037;ENSGALG00000043433;ENSGALG00000043584	3	up&down
GO:0043123	positive regulation of I-kappaB kinase/NF-kappaB signaling	0.0156	0.0064	2.45	0.0239762	0.371968	ENSGALG00000004398;ENSGALG00000007485;ENSGALG00000009864;ENSGALG00000015026;ENSGALG00000031094;ENSGALG00000037593;ENSGALG00000046614	7	up&down
GO:1902679	negative regulation of RNA biosynthetic process	0.0222	0.0108	2.06	0.0240307	0.371968	ENSGALG00000010745;ENSGALG00000011133;ENSGALG00000013086;ENSGALG00000018815;ENSGALG00000026558;ENSGALG00000041775;ENSGALG00000043433;ENSGALG00000049241;ENSGALG00000049372;NewGene_881	10	up&down
GO:0045934	negative regulation of nucleobase-containing compound metabolic process	0.0244	0.0124	1.97	0.0240751	0.371968	ENSGALG00000010745;ENSGALG00000011133;ENSGALG00000013086;ENSGALG00000018815;ENSGALG00000026558;ENSGALG00000041775;ENSGALG00000043433;ENSGALG00000049241;ENSGALG00000049372;NewGene_478;NewGene_881	11	up&down
GO:1903507	negative regulation of nucleic acid-templated transcription	0.0222	0.0109	2.04	0.0251747	0.371968	ENSGALG00000010745;ENSGALG00000011133;ENSGALG00000013086;ENSGALG00000018815;ENSGALG00000026558;ENSGALG00000041775;ENSGALG00000043433;ENSGALG00000049241;ENSGALG00000049372;NewGene_881	10	up&down
GO:0002495	antigen processing and presentation of peptide antigen via MHC class II	0.0044	0.0006	7.69	0.0255346	0.371968	ENSGALG00000006613;ENSGALG00000033694	2	up&down
GO:0006123	mitochondrial electron transport, cytochrome c to oxygen	0.0044	0.0006	7.69	0.0255346	0.371968	ENSGALG00000014121;ENSGALG00000027963	2	down
GO:0042308	negative regulation of protein import into nucleus	0.0044	0.0006	7.69	0.0255346	0.371968	ENSGALG00000008827;ENSGALG00000029983	2	up
GO:0043620	regulation of DNA-templated transcription in response to stress	0.0044	0.0006	7.69	0.0255346	0.371968	ENSGALG00000024083;NewGene_478	2	up&down
GO:0045086	positive regulation of interleukin-2 biosynthetic process	0.0044	0.0006	7.69	0.0255346	0.371968	ENSGALG00000004398;ENSGALG00000007416	2	up
GO:0090399	replicative senescence	0.0044	0.0006	7.69	0.0255346	0.371968	ENSGALG00000010331;NewGene_478	2	up
GO:0050821	protein stabilization	0.02	0.0094	2.13	0.025953	0.371968	ENSGALG00000007945;ENSGALG00000010175;ENSGALG00000015529;ENSGALG00000033694;ENSGALG00000037593;ENSGALG00000038604;ENSGALG00000044519;NewGene_6685;NewGene_6686	9	up&down
GO:0031327	negative regulation of cellular biosynthetic process	0.0244	0.0125	1.95	0.0262303	0.371968	ENSGALG00000010745;ENSGALG00000011133;ENSGALG00000013086;ENSGALG00000018815;ENSGALG00000026558;ENSGALG00000041775;ENSGALG00000043433;ENSGALG00000049241;ENSGALG00000049372;NewGene_478;NewGene_881	11	up&down
GO:0007519	skeletal muscle tissue development	0.0089	0.0026	3.47	0.0267242	0.371968	ENSGALG00000006491;ENSGALG00000028037;ENSGALG00000043433;ENSGALG00000043584	4	up&down
GO:0051897	positive regulation of protein kinase B signaling	0.0133	0.0051	2.61	0.0270496	0.371968	ENSGALG00000010175;ENSGALG00000011468;ENSGALG00000015422;ENSGALG00000029983;ENSGALG00000036883;NewGene_2418	6	up&down
GO:0010575	positive regulation of vascular endothelial growth factor production	0.0067	0.0015	4.49	0.0274198	0.371968	ENSGALG00000006707;ENSGALG00000013218;ENSGALG00000030038	3	up&down
GO:0009890	negative regulation of biosynthetic process	0.0244	0.0127	1.92	0.0285218	0.371968	ENSGALG00000010745;ENSGALG00000011133;ENSGALG00000013086;ENSGALG00000018815;ENSGALG00000026558;ENSGALG00000041775;ENSGALG00000043433;ENSGALG00000049241;ENSGALG00000049372;NewGene_478;NewGene_881	11	up&down
GO:0071346	cellular response to interferon-gamma	0.0111	0.0039	2.86	0.0294662	0.371968	ENSGALG00000000769;ENSGALG00000014585;ENSGALG00000016844;ENSGALG00000023364;ENSGALG00000033694	5	up&down
GO:0048709	oligodendrocyte differentiation	0.0067	0.0016	4.25	0.0316857	0.371968	ENSGALG00000005263;ENSGALG00000005553;ENSGALG00000015422	3	up
GO:0050850	positive regulation of calcium-mediated signaling	0.0067	0.0016	4.25	0.0316857	0.371968	ENSGALG00000001486;ENSGALG00000007416;ENSGALG00000015362	3	up
GO:0050870	positive regulation of T cell activation	0.0067	0.0016	4.25	0.0316857	0.371968	ENSGALG00000006751;ENSGALG00000013086;NewGene_1728	3	up
GO:1903708	positive regulation of hemopoiesis	0.0067	0.0016	4.25	0.0316857	0.371968	ENSGALG00000010745;ENSGALG00000013086;ENSGALG00000028037	3	up&down
GO:0007349	cellularization	0.0044	0.0007	6.73	0.0332199	0.371968	ENSGALG00000015352;NewGene_478	2	up&down
GO:0014912	negative regulation of smooth muscle cell migration	0.0044	0.0007	6.73	0.0332199	0.371968	ENSGALG00000011468;ENSGALG00000043662	2	up
GO:0016572	histone phosphorylation	0.0044	0.0007	6.73	0.0332199	0.371968	ENSGALG00000007525;NewGene_478	2	up&down
GO:0031639	plasminogen activation	0.0044	0.0007	6.73	0.0332199	0.371968	ENSGALG00000005086;ENSGALG00000010798	2	up&down
GO:0031643	positive regulation of myelination	0.0044	0.0007	6.73	0.0332199	0.371968	ENSGALG00000034213;ENSGALG00000040971	2	up
GO:0034551	mitochondrial respiratory chain complex III assembly	0.0044	0.0007	6.73	0.0332199	0.371968	ENSGALG00000008066;ENSGALG00000029319	2	down
GO:0045654	positive regulation of megakaryocyte differentiation	0.0044	0.0007	6.73	0.0332199	0.371968	ENSGALG00000000769;ENSGALG00000010745	2	up
GO:0050667	homocysteine metabolic process	0.0044	0.0007	6.73	0.0332199	0.371968	ENSGALG00000002944;ENSGALG00000016697	2	up&down
GO:0072425	signal transduction involved in G2 DNA damage checkpoint	0.0044	0.0007	6.73	0.0332199	0.371968	ENSGALG00000011210;NewGene_478	2	up
GO:1902902	negative regulation of autophagosome assembly	0.0044	0.0007	6.73	0.0332199	0.371968	ENSGALG00000024082;ENSGALG00000037593	2	down
GO:2000279	negative regulation of DNA biosynthetic process	0.0044	0.0007	6.73	0.0332199	0.371968	ENSGALG00000006491;NewGene_478	2	up
GO:0051253	negative regulation of RNA metabolic process	0.0222	0.0115	1.94	0.0342983	0.371968	ENSGALG00000010745;ENSGALG00000011133;ENSGALG00000013086;ENSGALG00000018815;ENSGALG00000026558;ENSGALG00000041775;ENSGALG00000043433;ENSGALG00000049241;ENSGALG00000049372;NewGene_881	10	up&down
GO:0071363	cellular response to growth factor stimulus	0.0133	0.0054	2.45	0.03538	0.371968	ENSGALG00000000172;ENSGALG00000006491;ENSGALG00000013617;ENSGALG00000028037;ENSGALG00000043433;ENSGALG00000049372	6	up&down
GO:2001243	negative regulation of intrinsic apoptotic signaling pathway	0.0067	0.0017	4.04	0.0362774	0.371968	ENSGALG00000004809;ENSGALG00000008084;ENSGALG00000039212	3	down
GO:0000820	regulation of glutamine family amino acid metabolic process	0.0022	0.0001	26.92	0.037141	0.371968	ENSGALG00000007244	1	down
GO:0001100	negative regulation of exit from mitosis	0.0022	0.0001	26.92	0.037141	0.371968	ENSGALG00000016954	1	up
GO:0001798	positive regulation of type IIa hypersensitivity	0.0022	0.0001	26.92	0.037141	0.371968	ENSGALG00000030038	1	up
GO:0001831	trophectodermal cellular morphogenesis	0.0022	0.0001	26.92	0.037141	0.371968	ENSGALG00000041775	1	down
GO:0001834	trophectodermal cell proliferation	0.0022	0.0001	26.92	0.037141	0.371968	ENSGALG00000041775	1	down
GO:0002264	endothelial cell activation involved in immune response	0.0022	0.0001	26.92	0.037141	0.371968	ENSGALG00000024083	1	down
GO:0002408	myeloid dendritic cell chemotaxis	0.0022	0.0001	26.92	0.037141	0.371968	ENSGALG00000035733	1	up
GO:0002710	negative regulation of T cell mediated immunity	0.0022	0.0001	26.92	0.037141	0.371968	ENSGALG00000049372	1	down
GO:0002739	regulation of cytokine production involved in immune response	0.0022	0.0001	26.92	0.037141	0.371968	ENSGALG00000034213	1	up
GO:0002885	positive regulation of hypersensitivity	0.0022	0.0001	26.92	0.037141	0.371968	ENSGALG00000035733	1	up
GO:0003374	dynamin family protein polymerization involved in mitochondrial fission	0.0022	0.0001	26.92	0.037141	0.371968	ENSGALG00000005005	1	down
GO:0006277	DNA amplification	0.0022	0.0001	26.92	0.037141	0.371968	ENSGALG00000011133	1	up
GO:0006391	transcription initiation from mitochondrial promoter	0.0022	0.0001	26.92	0.037141	0.371968	ENSGALG00000010651	1	down
GO:0006537	glutamate biosynthetic process	0.0022	0.0001	26.92	0.037141	0.371968	ENSGALG00000030419	1	down
GO:0006543	glutamine catabolic process	0.0022	0.0001	26.92	0.037141	0.371968	ENSGALG00000030419	1	down
GO:0006581	acetylcholine catabolic process	0.0022	0.0001	26.92	0.037141	0.371968	ENSGALG00000047182	1	up
GO:0007307	eggshell chorion gene amplification	0.0022	0.0001	26.92	0.037141	0.371968	ENSGALG00000011133	1	up
GO:0007348	regulation of syncytial blastoderm mitotic cell cycle	0.0022	0.0001	26.92	0.037141	0.371968	NewGene_478	1	up
GO:0007499	ectoderm and mesoderm interaction	0.0022	0.0001	26.92	0.037141	0.371968	ENSGALG00000007324	1	up
GO:0010481	epidermal cell division	0.0022	0.0001	26.92	0.037141	0.371968	ENSGALG00000007324	1	up
GO:0010714	positive regulation of collagen metabolic process	0.0022	0.0001	26.92	0.037141	0.371968	ENSGALG00000043433	1	down
GO:0010767	regulation of transcription from RNA polymerase II promoter in response to UV-induced DNA damage	0.0022	0.0001	26.92	0.037141	0.371968	NewGene_478	1	up
GO:0010849	regulation of proton-transporting ATPase activity, rotational mechanism	0.0022	0.0001	26.92	0.037141	0.371968	ENSGALG00000004809	1	down
GO:0014040	positive regulation of Schwann cell differentiation	0.0022	0.0001	26.92	0.037141	0.371968	ENSGALG00000040971	1	up
GO:0014806	smooth muscle hyperplasia	0.0022	0.0001	26.92	0.037141	0.371968	ENSGALG00000050508	1	down
GO:0014901	satellite cell activation involved in skeletal muscle regeneration	0.0022	0.0001	26.92	0.037141	0.371968	ENSGALG00000016927	1	up
GO:0018021	peptidyl-histidine methylation	0.0022	0.0001	26.92	0.037141	0.371968	ENSGALG00000034802	1	up
GO:0019878	lysine biosynthetic process via aminoadipic acid	0.0022	0.0001	26.92	0.037141	0.371968	ENSGALG00000027981	1	down
GO:0021539	subthalamus development	0.0022	0.0001	26.92	0.037141	0.371968	ENSGALG00000028302	1	down
GO:0021659	rhombomere 3 structural organization	0.0022	0.0001	26.92	0.037141	0.371968	ENSGALG00000040971	1	up
GO:0021660	rhombomere 3 formation	0.0022	0.0001	26.92	0.037141	0.371968	ENSGALG00000040971	1	up
GO:0021665	rhombomere 5 structural organization	0.0022	0.0001	26.92	0.037141	0.371968	ENSGALG00000040971	1	up
GO:0021666	rhombomere 5 formation	0.0022	0.0001	26.92	0.037141	0.371968	ENSGALG00000040971	1	up
GO:0021842	chemorepulsion involved in interneuron migration from the subpallium to the cortex	0.0022	0.0001	26.92	0.037141	0.371968	ENSGALG00000015422	1	up
GO:0030221	basophil differentiation	0.0022	0.0001	26.92	0.037141	0.371968	ENSGALG00000023296	1	down
GO:0032069	regulation of nuclease activity	0.0022	0.0001	26.92	0.037141	0.371968	ENSGALG00000010745	1	up
GO:0032075	positive regulation of nuclease activity	0.0022	0.0001	26.92	0.037141	0.371968	ENSGALG00000010745	1	up
GO:0032226	positive regulation of synaptic transmission, dopaminergic	0.0022	0.0001	26.92	0.037141	0.371968	ENSGALG00000037593	1	down
GO:0033026	negative regulation of mast cell apoptotic process	0.0022	0.0001	26.92	0.037141	0.371968	ENSGALG00000011206	1	down
GO:0034135	regulation of toll-like receptor 2 signaling pathway	0.0022	0.0001	26.92	0.037141	0.371968	NewGene_2418	1	down
GO:0035407	histone H3-T11 phosphorylation	0.0022	0.0001	26.92	0.037141	0.371968	NewGene_478	1	up
GO:0035992	tendon formation	0.0022	0.0001	26.92	0.037141	0.371968	ENSGALG00000043433	1	down
GO:0036090	cleavage furrow ingression	0.0022	0.0001	26.92	0.037141	0.371968	ENSGALG00000001844	1	down
GO:0038129	ERBB3 signaling pathway	0.0022	0.0001	26.92	0.037141	0.371968	ENSGALG00000015422	1	up
GO:0040021	hermaphrodite germ-line sex determination	0.0022	0.0001	26.92	0.037141	0.371968	ENSGALG00000007170	1	down
GO:0040022	feminization of hermaphroditic germ-line	0.0022	0.0001	26.92	0.037141	0.371968	ENSGALG00000007170	1	down
GO:0042404	thyroid hormone catabolic process	0.0022	0.0001	26.92	0.037141	0.371968	ENSGALG00000026005	1	down
GO:0043461	proton-transporting ATP synthase complex assembly	0.0022	0.0001	26.92	0.037141	0.371968	ENSGALG00000004926	1	down
GO:0045212	neurotransmitter receptor biosynthetic process	0.0022	0.0001	26.92	0.037141	0.371968	ENSGALG00000047182	1	up
GO:0045658	regulation of neutrophil differentiation	0.0022	0.0001	26.92	0.037141	0.371968	ENSGALG00000013086	1	up
GO:0045660	positive regulation of neutrophil differentiation	0.0022	0.0001	26.92	0.037141	0.371968	ENSGALG00000013086	1	up
GO:0045799	positive regulation of chromatin assembly or disassembly	0.0022	0.0001	26.92	0.037141	0.371968	ENSGALG00000023296	1	down
GO:0045917	positive regulation of complement activation	0.0022	0.0001	26.92	0.037141	0.371968	ENSGALG00000038604	1	down
GO:0046209	nitric oxide metabolic process	0.0022	0.0001	26.92	0.037141	0.371968	ENSGALG00000002944	1	up
GO:0046449	creatinine metabolic process	0.0022	0.0001	26.92	0.037141	0.371968	ENSGALG00000010331	1	up
GO:0046629	gamma-delta T cell activation	0.0022	0.0001	26.92	0.037141	0.371968	NewGene_517	1	up
GO:0048388	endosomal lumen acidification	0.0022	0.0001	26.92	0.037141	0.371968	ENSGALG00000031734	1	down
GO:0048537	mucosal-associated lymphoid tissue development	0.0022	0.0001	26.92	0.037141	0.371968	ENSGALG00000013086	1	up
GO:0050703	interleukin-1 alpha secretion	0.0022	0.0001	26.92	0.037141	0.371968	ENSGALG00000046614	1	down
GO:0050858	negative regulation of antigen receptor-mediated signaling pathway	0.0022	0.0001	26.92	0.037141	0.371968	ENSGALG00000049372	1	down
GO:0051728	cell cycle switching, mitotic to meiotic cell cycle	0.0022	0.0001	26.92	0.037141	0.371968	ENSGALG00000007170	1	down
GO:0051780	behavioral response to nutrient	0.0022	0.0001	26.92	0.037141	0.371968	ENSGALG00000001717	1	down
GO:0060184	cell cycle switching	0.0022	0.0001	26.92	0.037141	0.371968	ENSGALG00000007170	1	down
GO:0060217	hemangioblast cell differentiation	0.0022	0.0001	26.92	0.037141	0.371968	ENSGALG00000023296	1	down
GO:0060221	retinal rod cell differentiation	0.0022	0.0001	26.92	0.037141	0.371968	ENSGALG00000005263	1	up
GO:0060352	cell adhesion molecule production	0.0022	0.0001	26.92	0.037141	0.371968	ENSGALG00000015166	1	down
GO:0060375	regulation of mast cell differentiation	0.0022	0.0001	26.92	0.037141	0.371968	ENSGALG00000023296	1	down
GO:0060529	squamous basal epithelial stem cell differentiation involved in prostate gland acinus development	0.0022	0.0001	26.92	0.037141	0.371968	ENSGALG00000007324	1	up
GO:0060753	regulation of mast cell chemotaxis	0.0022	0.0001	26.92	0.037141	0.371968	ENSGALG00000012456	1	up
GO:0061586	positive regulation of transcription by transcription factor localization	0.0022	0.0001	26.92	0.037141	0.371968	ENSGALG00000016927	1	up
GO:0061837	neuropeptide processing	0.0022	0.0001	26.92	0.037141	0.371968	ENSGALG00000010331	1	up
GO:0070378	positive regulation of ERK5 cascade	0.0022	0.0001	26.92	0.037141	0.371968	ENSGALG00000016364	1	up
GO:0070409	carbamoyl phosphate biosynthetic process	0.0022	0.0001	26.92	0.037141	0.371968	ENSGALG00000002944	1	up
GO:0070460	thyroid-stimulating hormone secretion	0.0022	0.0001	26.92	0.037141	0.371968	ENSGALG00000007748	1	down
GO:0070981	L-asparagine biosynthetic process	0.0022	0.0001	26.92	0.037141	0.371968	ENSGALG00000009748	1	up
GO:0071593	lymphocyte aggregation	0.0022	0.0001	26.92	0.037141	0.371968	ENSGALG00000012456	1	up
GO:0071881	adenylate cyclase-inhibiting adrenergic receptor signaling pathway	0.0022	0.0001	26.92	0.037141	0.371968	ENSGALG00000023521	1	up
GO:0071882	phospholipase C-activating adrenergic receptor signaling pathway	0.0022	0.0001	26.92	0.037141	0.371968	ENSGALG00000023521	1	up
GO:0072034	renal vesicle induction	0.0022	0.0001	26.92	0.037141	0.371968	ENSGALG00000005263	1	up
GO:0072076	nephrogenic mesenchyme development	0.0022	0.0001	26.92	0.037141	0.371968	ENSGALG00000016473	1	up
GO:0072289	metanephric nephron tubule formation	0.0022	0.0001	26.92	0.037141	0.371968	ENSGALG00000005263	1	up
GO:0072537	fibroblast activation	0.0022	0.0001	26.92	0.037141	0.371968	ENSGALG00000016954	1	up
GO:0072610	interleukin-12 secretion	0.0022	0.0001	26.92	0.037141	0.371968	ENSGALG00000035733	1	up
GO:0080129	proteasome core complex assembly	0.0022	0.0001	26.92	0.037141	0.371968	ENSGALG00000016062	1	down
GO:0080170	hydrogen peroxide transmembrane transport	0.0022	0.0001	26.92	0.037141	0.371968	ENSGALG00000031734	1	down
GO:0090107	regulation of high-density lipoprotein particle assembly	0.0022	0.0001	26.92	0.037141	0.371968	ENSGALG00000028928	1	up
GO:0090282	positive regulation of transcription involved in G2/M transition of mitotic cell cycle	0.0022	0.0001	26.92	0.037141	0.371968	ENSGALG00000041775	1	down
GO:0098759	cellular response to interleukin-8	0.0022	0.0001	26.92	0.037141	0.371968	ENSGALG00000007669	1	down
GO:0099156	cell-cell signaling via exosome	0.0022	0.0001	26.92	0.037141	0.371968	ENSGALG00000016927	1	up
GO:0099555	trans-synaptic signaling by nitric oxide, modulating synaptic transmission	0.0022	0.0001	26.92	0.037141	0.371968	ENSGALG00000009361	1	down
GO:0140194	negative regulation of adenylate cyclase-inhibiting adrenergic receptor signaling pathway involved in heart process	0.0022	0.0001	26.92	0.037141	0.371968	ENSGALG00000042744	1	down
GO:1901739	regulation of myoblast fusion	0.0022	0.0001	26.92	0.037141	0.371968	ENSGALG00000000172	1	up
GO:1902310	positive regulation of peptidyl-serine dephosphorylation	0.0022	0.0001	26.92	0.037141	0.371968	ENSGALG00000001633	1	down
GO:1903118	urate homeostasis	0.0022	0.0001	26.92	0.037141	0.371968	ENSGALG00000004345	1	up
GO:1903147	negative regulation of autophagy of mitochondrion	0.0022	0.0001	26.92	0.037141	0.371968	ENSGALG00000037593	1	down
GO:1903718	cellular response to ammonia	0.0022	0.0001	26.92	0.037141	0.371968	ENSGALG00000002944	1	up
GO:1903766	positive regulation of potassium ion export across plasma membrane	0.0022	0.0001	26.92	0.037141	0.371968	ENSGALG00000007666	1	up
GO:1903852	positive regulation of cristae formation	0.0022	0.0001	26.92	0.037141	0.371968	ENSGALG00000037593	1	down
GO:1903892	negative regulation of ATF6-mediated unfolded protein response	0.0022	0.0001	26.92	0.037141	0.371968	ENSGALG00000015529	1	down
GO:1904182	regulation of pyruvate dehydrogenase activity	0.0022	0.0001	26.92	0.037141	0.371968	ENSGALG00000007244	1	down
GO:1904205	negative regulation of skeletal muscle hypertrophy	0.0022	0.0001	26.92	0.037141	0.371968	ENSGALG00000011468	1	up
GO:1904738	vascular associated smooth muscle cell migration	0.0022	0.0001	26.92	0.037141	0.371968	ENSGALG00000013100	1	down
GO:1904960	positive regulation of cytochrome-c oxidase activity	0.0022	0.0001	26.92	0.037141	0.371968	ENSGALG00000044519	1	down
GO:1905605	positive regulation of blood-brain barrier permeability	0.0022	0.0001	26.92	0.037141	0.371968	ENSGALG00000029983	1	up
GO:1905867	epididymis development	0.0022	0.0001	26.92	0.037141	0.371968	ENSGALG00000014561	1	up
GO:1905907	negative regulation of amyloid fibril formation	0.0022	0.0001	26.92	0.037141	0.371968	ENSGALG00000007945	1	down
GO:1990451	cellular stress response to acidic pH	0.0022	0.0001	26.92	0.037141	0.371968	ENSGALG00000006707	1	down
GO:2000057	negative regulation of Wnt signaling pathway involved in digestive tract morphogenesis	0.0022	0.0001	26.92	0.037141	0.371968	ENSGALG00000007515	1	up
GO:2000094	negative regulation of mesonephric nephron tubule epithelial cell differentiation	0.0022	0.0001	26.92	0.037141	0.371968	ENSGALG00000016473	1	up
GO:2000298	regulation of Rho-dependent protein serine/threonine kinase activity	0.0022	0.0001	26.92	0.037141	0.371968	ENSGALG00000006751	1	up
GO:2000381	negative regulation of mesoderm development	0.0022	0.0001	26.92	0.037141	0.371968	ENSGALG00000007324	1	up
GO:2000446	regulation of macrophage migration inhibitory factor signaling pathway	0.0022	0.0001	26.92	0.037141	0.371968	ENSGALG00000029983	1	up
GO:2000522	positive regulation of immunological synapse formation	0.0022	0.0001	26.92	0.037141	0.371968	ENSGALG00000035733	1	up
GO:2000526	positive regulation of glycoprotein biosynthetic process involved in immunological synapse formation	0.0022	0.0001	26.92	0.037141	0.371968	ENSGALG00000035733	1	up
GO:2000552	negative regulation of T-helper 2 cell cytokine production	0.0022	0.0001	26.92	0.037141	0.371968	ENSGALG00000050240	1	up
GO:2001203	positive regulation of transforming growth factor-beta secretion	0.0022	0.0001	26.92	0.037141	0.371968	ENSGALG00000008827	1	up
GO:0032259	methylation	0.0111	0.0041	2.69	0.0372212	0.371968	ENSGALG00000007185;ENSGALG00000009365;ENSGALG00000015486;ENSGALG00000016859;ENSGALG00000028037	5	up&down
GO:0009416	response to light stimulus	0.0089	0.0029	3.08	0.0396381	0.392861	ENSGALG00000028037;ENSGALG00000043662;ENSGALG00000052051;NewGene_478	4	up&down
GO:0048872	homeostasis of number of cells	0.0089	0.0029	3.08	0.0396381	0.392861	ENSGALG00000004398;ENSGALG00000013086;ENSGALG00000035733;NewGene_2418	4	up&down
GO:0033138	positive regulation of peptidyl-serine phosphorylation	0.0111	0.0042	2.64	0.0400588	0.393789	ENSGALG00000007485;ENSGALG00000010175;ENSGALG00000012947;ENSGALG00000029983;ENSGALG00000037593	5	up&down
GO:0120162	positive regulation of cold-induced thermogenesis	0.0111	0.0042	2.64	0.0400588	0.393789	ENSGALG00000001678;ENSGALG00000013100;ENSGALG00000023435;ENSGALG00000026005;ENSGALG00000047182	5	up&down
GO:0001958	endochondral ossification	0.0067	0.0017	3.85	0.0411907	0.396753	ENSGALG00000013874;ENSGALG00000017183;ENSGALG00000043433	3	down
GO:0003094	glomerular filtration	0.0044	0.0007	5.98	0.0416781	0.396753	ENSGALG00000011551;ENSGALG00000039320	2	up&down
GO:0006390	mitochondrial transcription	0.0044	0.0007	5.98	0.0416781	0.396753	ENSGALG00000010651;ENSGALG00000045753	2	down
GO:0014842	regulation of skeletal muscle satellite cell proliferation	0.0044	0.0007	5.98	0.0416781	0.396753	ENSGALG00000000172;ENSGALG00000029983	2	up
GO:0019886	antigen processing and presentation of exogenous peptide antigen via MHC class II	0.0044	0.0007	5.98	0.0416781	0.396753	ENSGALG00000006613;ENSGALG00000033694	2	up&down
GO:0045059	positive thymic T cell selection	0.0044	0.0007	5.98	0.0416781	0.396753	ENSGALG00000001486;ENSGALG00000007416	2	up
GO:0050862	positive regulation of T cell receptor signaling pathway	0.0044	0.0007	5.98	0.0416781	0.396753	ENSGALG00000015362;ENSGALG00000035733	2	up
GO:2000010	positive regulation of protein localization to cell surface	0.0044	0.0007	5.98	0.0416781	0.396753	ENSGALG00000010175;ENSGALG00000015441	2	up
GO:0046330	positive regulation of JNK cascade	0.0111	0.0043	2.59	0.0430242	0.405513	ENSGALG00000006707;ENSGALG00000009864;ENSGALG00000031094;ENSGALG00000049372;NewGene_2418	5	up&down
GO:0051048	negative regulation of secretion	0.0067	0.0018	3.67	0.0464205	0.405513	ENSGALG00000015422;ENSGALG00000033510;ENSGALG00000054562	3	up&down
GO:0031334	positive regulation of protein-containing complex assembly	0.0089	0.0031	2.91	0.0472157	0.405513	ENSGALG00000007485;ENSGALG00000013086;ENSGALG00000015422;ENSGALG00000023296	4	up&down
GO:0002087	regulation of respiratory gaseous exchange by nervous system process	0.0044	0.0008	5.38	0.0508415	0.405513	ENSGALG00000005553;ENSGALG00000030419	2	up&down
GO:0007622	rhythmic behavior	0.0044	0.0008	5.38	0.0508415	0.405513	ENSGALG00000040971;NewGene_881	2	up
GO:0021794	thalamus development	0.0044	0.0008	5.38	0.0508415	0.405513	ENSGALG00000028302;ENSGALG00000054131	2	up&down
GO:0032963	collagen metabolic process	0.0044	0.0008	5.38	0.0508415	0.405513	ENSGALG00000006613;ENSGALG00000043584	2	up&down
GO:0033630	positive regulation of cell adhesion mediated by integrin	0.0044	0.0008	5.38	0.0508415	0.405513	ENSGALG00000008827;ENSGALG00000014561	2	up
GO:0045745	positive regulation of G protein-coupled receptor signaling pathway	0.0044	0.0008	5.38	0.0508415	0.405513	ENSGALG00000030038;ENSGALG00000038604	2	up&down
GO:0051044	positive regulation of membrane protein ectodomain proteolysis	0.0044	0.0008	5.38	0.0508415	0.405513	ENSGALG00000023521;ENSGALG00000034213	2	up
GO:0060350	endochondral bone morphogenesis	0.0044	0.0008	5.38	0.0508415	0.405513	ENSGALG00000013874;ENSGALG00000043433	2	down
GO:0070886	positive regulation of calcineurin-NFAT signaling cascade	0.0044	0.0008	5.38	0.0508415	0.405513	ENSGALG00000015422;ENSGALG00000033510	2	up
GO:0072331	signal transduction by p53 class mediator	0.0044	0.0008	5.38	0.0508415	0.405513	ENSGALG00000026896;ENSGALG00000028318	2	up
GO:0034645	cellular macromolecule biosynthetic process	0.0222	0.0123	1.81	0.0510015	0.405513	ENSGALG00000009654;ENSGALG00000011133;ENSGALG00000028037;ENSGALG00000041775;ENSGALG00000043433;ENSGALG00000049721;NewGene_478;NewGene_6685;NewGene_6686;NewGene_881	10	up&down
GO:0001503	ossification	0.0089	0.0031	2.83	0.0512847	0.405513	ENSGALG00000000172;ENSGALG00000013874;ENSGALG00000032854;ENSGALG00000043433	4	up&down
GO:0048488	synaptic vesicle endocytosis	0.0067	0.0019	3.51	0.0519607	0.405513	ENSGALG00000005553;ENSGALG00000015352;ENSGALG00000032958	3	up&down
GO:0006366	transcription by RNA polymerase II	0.0178	0.0092	1.94	0.0544026	0.405513	ENSGALG00000007669;ENSGALG00000023296;ENSGALG00000028037;ENSGALG00000040971;ENSGALG00000041775;ENSGALG00000043433;ENSGALG00000049721;NewGene_1449	8	up&down
GO:0006259	DNA metabolic process	0.0133	0.0061	2.18	0.0565735	0.405513	ENSGALG00000010745;ENSGALG00000011133;ENSGALG00000028037;NewGene_478;NewGene_6685;NewGene_6686	6	up&down
GO:0006954	inflammatory response	0.02	0.0109	1.84	0.0573113	0.405513	ENSGALG00000000112;ENSGALG00000010745;ENSGALG00000014585;ENSGALG00000016261;ENSGALG00000028037;ENSGALG00000030038;ENSGALG00000034213;ENSGALG00000035733;NewGene_2418	9	up&down
GO:0043536	positive regulation of blood vessel endothelial cell migration	0.0067	0.002	3.37	0.0578042	0.405513	ENSGALG00000029983;ENSGALG00000038801;ENSGALG00000050508	3	up&down
GO:0048871	multicellular organismal homeostasis	0.0067	0.002	3.37	0.0578042	0.405513	ENSGALG00000015352;ENSGALG00000041775;ENSGALG00000043433	3	down
GO:0009059	macromolecule biosynthetic process	0.0222	0.0126	1.76	0.0589811	0.405513	ENSGALG00000009654;ENSGALG00000011133;ENSGALG00000028037;ENSGALG00000041775;ENSGALG00000043433;ENSGALG00000049721;NewGene_478;NewGene_6685;NewGene_6686;NewGene_881	10	up&down
GO:1903706	regulation of hemopoiesis	0.0089	0.0033	2.69	0.0599782	0.405513	ENSGALG00000010745;ENSGALG00000013086;ENSGALG00000024083;ENSGALG00000028037	4	up&down
GO:0042127	regulation of cell population proliferation	0.0311	0.0196	1.58	0.0605021	0.405513	ENSGALG00000010001;ENSGALG00000010745;ENSGALG00000015352;ENSGALG00000023296;ENSGALG00000026146;ENSGALG00000033694;ENSGALG00000043433;ENSGALG00000043662;ENSGALG00000049372;ENSGALG00000052051;NewGene_1728;NewGene_478;NewGene_6685;NewGene_6686	14	up&down
GO:0032967	positive regulation of collagen biosynthetic process	0.0044	0.0009	4.9	0.0606462	0.405513	ENSGALG00000016954;ENSGALG00000043433	2	up&down
GO:0035094	response to nicotine	0.0044	0.0009	4.9	0.0606462	0.405513	ENSGALG00000007906;ENSGALG00000009301	2	up
GO:0042554	superoxide anion generation	0.0044	0.0009	4.9	0.0606462	0.405513	ENSGALG00000006707;ENSGALG00000016261	2	up&down
GO:0071478	cellular response to radiation	0.0044	0.0009	4.9	0.0606462	0.405513	ENSGALG00000052051;NewGene_478	2	up&down
GO:0090141	positive regulation of mitochondrial fission	0.0044	0.0009	4.9	0.0606462	0.405513	ENSGALG00000005005;ENSGALG00000037593	2	down
GO:0097623	potassium ion export across plasma membrane	0.0044	0.0009	4.9	0.0606462	0.405513	ENSGALG00000007666;ENSGALG00000037138	2	up
GO:2000036	regulation of stem cell population maintenance	0.0044	0.0009	4.9	0.0606462	0.405513	ENSGALG00000023296;ENSGALG00000041775	2	down
GO:0071260	cellular response to mechanical stimulus	0.0067	0.0021	3.23	0.0639433	0.405513	ENSGALG00000006491;ENSGALG00000043433;NewGene_478	3	up&down
GO:0030217	T cell differentiation	0.0089	0.0034	2.63	0.0645997	0.405513	ENSGALG00000007416;ENSGALG00000007669;ENSGALG00000013086;ENSGALG00000050240	4	up&down
GO:0060537	muscle tissue development	0.0089	0.0034	2.63	0.0645997	0.405513	ENSGALG00000028037;ENSGALG00000043433;ENSGALG00000043584;ENSGALG00000043662	4	up&down
GO:0045786	negative regulation of cell cycle	0.0133	0.0064	2.1	0.0661324	0.405513	ENSGALG00000007170;ENSGALG00000009654;ENSGALG00000018815;NewGene_478;NewGene_6685;NewGene_6686	6	up&down
GO:0071345	cellular response to cytokine stimulus	0.0111	0.0049	2.28	0.067399	0.405513	ENSGALG00000007170;ENSGALG00000010331;ENSGALG00000026146;ENSGALG00000028037;ENSGALG00000033694	5	up&down
GO:0043066	negative regulation of apoptotic process	0.0311	0.02	1.56	0.067473	0.405513	ENSGALG00000001882;ENSGALG00000005263;ENSGALG00000006491;ENSGALG00000007485;ENSGALG00000009748;ENSGALG00000010175;ENSGALG00000010745;ENSGALG00000018815;ENSGALG00000024083;ENSGALG00000026146;ENSGALG00000029983;ENSGALG00000037437;ENSGALG00000041949;ENSGALG00000043433	14	up&down
GO:0006807	nitrogen compound metabolic process	0.0622	0.0464	1.34	0.0695402	0.405513	ENSGALG00000002944;ENSGALG00000006613;ENSGALG00000007170;ENSGALG00000009654;ENSGALG00000010745;ENSGALG00000011133;ENSGALG00000011216;ENSGALG00000013617;ENSGALG00000013940;ENSGALG00000013993;ENSGALG00000014189;ENSGALG00000015352;ENSGALG00000018815;ENSGALG00000028037;ENSGALG00000032845;ENSGALG00000041775;ENSGALG00000043433;ENSGALG00000049241;ENSGALG00000049372;ENSGALG00000049721;ENSGALG00000052333;…	28	up&down
GO:0045089	positive regulation of innate immune response	0.0067	0.0021	3.11	0.0703695	0.405513	ENSGALG00000009920;ENSGALG00000010745;NewGene_2418	3	up&down
GO:0000188	inactivation of MAPK activity	0.0044	0.001	4.49	0.0710323	0.405513	ENSGALG00000040360;ENSGALG00000049372	2	down
GO:0046579	positive regulation of Ras protein signal transduction	0.0044	0.001	4.49	0.0710323	0.405513	ENSGALG00000011206;ENSGALG00000015422	2	up&down
GO:0051058	negative regulation of small GTPase mediated signal transduction	0.0044	0.001	4.49	0.0710323	0.405513	ENSGALG00000035194;NewGene_1728	2	up
GO:0051291	protein heterooligomerization	0.0044	0.001	4.49	0.0710323	0.405513	ENSGALG00000013086;ENSGALG00000049241	2	up&down
GO:0048523	negative regulation of cellular process	0.0533	0.0388	1.37	0.0711901	0.405513	ENSGALG00000007170;ENSGALG00000009654;ENSGALG00000010745;ENSGALG00000011133;ENSGALG00000013086;ENSGALG00000015352;ENSGALG00000018815;ENSGALG00000026146;ENSGALG00000026558;ENSGALG00000033694;ENSGALG00000041775;ENSGALG00000041949;ENSGALG00000043433;ENSGALG00000043662;ENSGALG00000049241;ENSGALG00000049372;ENSGALG00000052051;ENSGALG00000054562;NewGene_1728;NewGene_2418;NewGene_478;NewGene_6685;NewGen…	24	up&down
GO:0030198	extracellular matrix organization	0.0178	0.0097	1.83	0.0724456	0.405513	ENSGALG00000004946;ENSGALG00000006707;ENSGALG00000007837;ENSGALG00000017183;ENSGALG00000029669;ENSGALG00000038022;ENSGALG00000043433;ENSGALG00000043584	8	up&down
GO:0000052	citrulline metabolic process	0.0022	0.0002	13.46	0.0729054	0.405513	ENSGALG00000008663	1	up
GO:0000117	regulation of transcription involved in G2/M transition of mitotic cell cycle	0.0022	0.0002	13.46	0.0729054	0.405513	ENSGALG00000041775	1	down
GO:0001829	trophectodermal cell differentiation	0.0022	0.0002	13.46	0.0729054	0.405513	ENSGALG00000041775	1	down
GO:0001833	inner cell mass cell proliferation	0.0022	0.0002	13.46	0.0729054	0.405513	NewGene_478	1	up
GO:0001970	positive regulation of activation of membrane attack complex	0.0022	0.0002	13.46	0.0729054	0.405513	ENSGALG00000030038	1	up
GO:0002291	T cell activation via T cell receptor contact with antigen bound to MHC molecule on antigen presenting cell	0.0022	0.0002	13.46	0.0729054	0.405513	ENSGALG00000007579	1	up
GO:0002474	antigen processing and presentation of peptide antigen via MHC class I	0.0022	0.0002	13.46	0.0729054	0.405513	ENSGALG00000033694	1	up
GO:0002669	positive regulation of T cell anergy	0.0022	0.0002	13.46	0.0729054	0.405513	ENSGALG00000007416	1	up
GO:0002693	positive regulation of cellular extravasation	0.0022	0.0002	13.46	0.0729054	0.405513	ENSGALG00000006751	1	up
GO:0002724	regulation of T cell cytokine production	0.0022	0.0002	13.46	0.0729054	0.405513	ENSGALG00000034213	1	up
GO:0002740	negative regulation of cytokine production involved in immune response	0.0022	0.0002	13.46	0.0729054	0.405513	ENSGALG00000029983	1	up
GO:0003057	regulation of the force of heart contraction by chemical signal	0.0022	0.0002	13.46	0.0729054	0.405513	ENSGALG00000050508	1	down
GO:0003331	positive regulation of extracellular matrix constituent secretion	0.0022	0.0002	13.46	0.0729054	0.405513	ENSGALG00000016954	1	up
GO:0006086	acetyl-CoA biosynthetic process from pyruvate	0.0022	0.0002	13.46	0.0729054	0.405513	ENSGALG00000016430	1	down
GO:0006114	glycerol biosynthetic process	0.0022	0.0002	13.46	0.0729054	0.405513	ENSGALG00000007484	1	down
GO:0006525	arginine metabolic process	0.0022	0.0002	13.46	0.0729054	0.405513	ENSGALG00000008663	1	up
GO:0006529	asparagine biosynthetic process	0.0022	0.0002	13.46	0.0729054	0.405513	ENSGALG00000009748	1	up
GO:0006532	aspartate biosynthetic process	0.0022	0.0002	13.46	0.0729054	0.405513	ENSGALG00000007484	1	down
GO:0006601	creatine biosynthetic process	0.0022	0.0002	13.46	0.0729054	0.405513	ENSGALG00000023435	1	up
GO:0006850	mitochondrial pyruvate transmembrane transport	0.0022	0.0002	13.46	0.0729054	0.405513	ENSGALG00000015437	1	down
GO:0006921	cellular component disassembly involved in execution phase of apoptosis	0.0022	0.0002	13.46	0.0729054	0.405513	ENSGALG00000010745	1	up
GO:0008214	protein dealkylation	0.0022	0.0002	13.46	0.0729054	0.405513	ENSGALG00000049241	1	down
GO:0009083	branched-chain amino acid catabolic process	0.0022	0.0002	13.46	0.0729054	0.405513	ENSGALG00000040702	1	down
GO:0009261	ribonucleotide catabolic process	0.0022	0.0002	13.46	0.0729054	0.405513	ENSGALG00000054562	1	down
GO:0010519	negative regulation of phospholipase activity	0.0022	0.0002	13.46	0.0729054	0.405513	ENSGALG00000042744	1	down
GO:0010939	regulation of necrotic cell death	0.0022	0.0002	13.46	0.0729054	0.405513	ENSGALG00000004809	1	down
GO:0014019	neuroblast development	0.0022	0.0002	13.46	0.0729054	0.405513	ENSGALG00000026558	1	up
GO:0014737	positive regulation of muscle atrophy	0.0022	0.0002	13.46	0.0729054	0.405513	ENSGALG00000000172	1	up
GO:0014740	negative regulation of muscle hyperplasia	0.0022	0.0002	13.46	0.0729054	0.405513	ENSGALG00000050508	1	down
GO:0014891	striated muscle atrophy	0.0022	0.0002	13.46	0.0729054	0.405513	ENSGALG00000000172	1	up
GO:0014894	response to denervation involved in regulation of muscle adaptation	0.0022	0.0002	13.46	0.0729054	0.405513	ENSGALG00000000172	1	up
GO:0015919	peroxisomal membrane transport	0.0022	0.0002	13.46	0.0729054	0.405513	ENSGALG00000013874	1	down
GO:0016577	histone demethylation	0.0022	0.0002	13.46	0.0729054	0.405513	ENSGALG00000049241	1	down
GO:0018406	protein C-linked glycosylation via 2'-alpha-mannosyl-L-tryptophan	0.0022	0.0002	13.46	0.0729054	0.405513	ENSGALG00000004559	1	up
GO:0018904	ether metabolic process	0.0022	0.0002	13.46	0.0729054	0.405513	ENSGALG00000013874	1	down
GO:0018992	germ-line sex determination	0.0022	0.0002	13.46	0.0729054	0.405513	ENSGALG00000007170	1	down
GO:0019062	virion attachment to host cell	0.0022	0.0002	13.46	0.0729054	0.405513	ENSGALG00000010175	1	up
GO:0019550	glutamate catabolic process to aspartate	0.0022	0.0002	13.46	0.0729054	0.405513	ENSGALG00000007484	1	down
GO:0019551	glutamate catabolic process to 2-oxoglutarate	0.0022	0.0002	13.46	0.0729054	0.405513	ENSGALG00000007484	1	down
GO:0021781	glial cell fate commitment	0.0022	0.0002	13.46	0.0729054	0.405513	ENSGALG00000015422	1	up
GO:0031930	mitochondria-nucleus signaling pathway	0.0022	0.0002	13.46	0.0729054	0.405513	ENSGALG00000028810	1	down
GO:0032929	negative regulation of superoxide anion generation	0.0022	0.0002	13.46	0.0729054	0.405513	ENSGALG00000032854	1	up
GO:0032965	regulation of collagen biosynthetic process	0.0022	0.0002	13.46	0.0729054	0.405513	ENSGALG00000043433	1	down
GO:0033277	abortive mitotic cell cycle	0.0022	0.0002	13.46	0.0729054	0.405513	ENSGALG00000014561	1	up
GO:0033577	protein glycosylation in endoplasmic reticulum	0.0022	0.0002	13.46	0.0729054	0.405513	ENSGALG00000031734	1	down
GO:0033603	positive regulation of dopamine secretion	0.0022	0.0002	13.46	0.0729054	0.405513	ENSGALG00000037593	1	down
GO:0034035	purine ribonucleoside bisphosphate metabolic process	0.0022	0.0002	13.46	0.0729054	0.405513	ENSGALG00000014189	1	up
GO:0034136	negative regulation of toll-like receptor 2 signaling pathway	0.0022	0.0002	13.46	0.0729054	0.405513	NewGene_2418	1	down
GO:0034143	regulation of toll-like receptor 4 signaling pathway	0.0022	0.0002	13.46	0.0729054	0.405513	NewGene_2418	1	down
GO:0034435	cholesterol esterification	0.0022	0.0002	13.46	0.0729054	0.405513	ENSGALG00000028928	1	up
GO:0034499	late endosome to Golgi transport	0.0022	0.0002	13.46	0.0729054	0.405513	ENSGALG00000000769	1	up
GO:0035284	brain segmentation	0.0022	0.0002	13.46	0.0729054	0.405513	ENSGALG00000040971	1	up
GO:0035405	histone-threonine phosphorylation	0.0022	0.0002	13.46	0.0729054	0.405513	NewGene_478	1	up
GO:0035989	tendon development	0.0022	0.0002	13.46	0.0729054	0.405513	ENSGALG00000043433	1	down
GO:0035990	tendon cell differentiation	0.0022	0.0002	13.46	0.0729054	0.405513	ENSGALG00000043433	1	down
GO:0036119	response to platelet-derived growth factor	0.0022	0.0002	13.46	0.0729054	0.405513	ENSGALG00000013617	1	up
GO:0042426	choline catabolic process	0.0022	0.0002	13.46	0.0729054	0.405513	ENSGALG00000004491	1	up
GO:0042590	antigen processing and presentation of exogenous peptide antigen via MHC class I	0.0022	0.0002	13.46	0.0729054	0.405513	ENSGALG00000033694	1	up
GO:0043696	dedifferentiation	0.0022	0.0002	13.46	0.0729054	0.405513	ENSGALG00000041775	1	down
GO:0045163	clustering of voltage-gated potassium channels	0.0022	0.0002	13.46	0.0729054	0.405513	ENSGALG00000007666	1	up
GO:0045213	neurotransmitter receptor metabolic process	0.0022	0.0002	13.46	0.0729054	0.405513	ENSGALG00000015422	1	up
GO:0045586	regulation of gamma-delta T cell differentiation	0.0022	0.0002	13.46	0.0729054	0.405513	ENSGALG00000037437	1	up
GO:0045726	positive regulation of integrin biosynthetic process	0.0022	0.0002	13.46	0.0729054	0.405513	ENSGALG00000006707	1	down
GO:0045762	positive regulation of adenylate cyclase activity	0.0022	0.0002	13.46	0.0729054	0.405513	ENSGALG00000004240	1	down
GO:0045898	regulation of RNA polymerase II transcription preinitiation complex assembly	0.0022	0.0002	13.46	0.0729054	0.405513	ENSGALG00000013086	1	up
GO:0046504	glycerol ether biosynthetic process	0.0022	0.0002	13.46	0.0729054	0.405513	ENSGALG00000013874	1	down
GO:0048006	antigen processing and presentation, endogenous lipid antigen via MHC class Ib	0.0022	0.0002	13.46	0.0729054	0.405513	ENSGALG00000043052	1	up
GO:0048007	antigen processing and presentation, exogenous lipid antigen via MHC class Ib	0.0022	0.0002	13.46	0.0729054	0.405513	ENSGALG00000043052	1	up
GO:0048630	skeletal muscle tissue growth	0.0022	0.0002	13.46	0.0729054	0.405513	ENSGALG00000009301	1	up
GO:0048632	negative regulation of skeletal muscle tissue growth	0.0022	0.0002	13.46	0.0729054	0.405513	ENSGALG00000039458	1	down
GO:0050427	3'-phosphoadenosine 5'-phosphosulfate metabolic process	0.0022	0.0002	13.46	0.0729054	0.405513	ENSGALG00000014189	1	up
GO:0050725	positive regulation of interleukin-1 beta biosynthetic process	0.0022	0.0002	13.46	0.0729054	0.405513	ENSGALG00000007669	1	down
GO:0050854	regulation of antigen receptor-mediated signaling pathway	0.0022	0.0002	13.46	0.0729054	0.405513	ENSGALG00000049372	1	down
GO:0051133	regulation of NK T cell activation	0.0022	0.0002	13.46	0.0729054	0.405513	NewGene_1728	1	up
GO:0051135	positive regulation of NK T cell activation	0.0022	0.0002	13.46	0.0729054	0.405513	NewGene_1728	1	up
GO:0051136	regulation of NK T cell differentiation	0.0022	0.0002	13.46	0.0729054	0.405513	ENSGALG00000013086	1	up
GO:0051140	regulation of NK T cell proliferation	0.0022	0.0002	13.46	0.0729054	0.405513	NewGene_1728	1	up
GO:0051142	positive regulation of NK T cell proliferation	0.0022	0.0002	13.46	0.0729054	0.405513	NewGene_1728	1	up
GO:0051205	protein insertion into membrane	0.0022	0.0002	13.46	0.0729054	0.405513	ENSGALG00000026241	1	up
GO:0051257	meiotic spindle midzone assembly	0.0022	0.0002	13.46	0.0729054	0.405513	ENSGALG00000007525	1	down
GO:0051546	keratinocyte migration	0.0022	0.0002	13.46	0.0729054	0.405513	ENSGALG00000008827	1	up
GO:0051666	actin cortical patch localization	0.0022	0.0002	13.46	0.0729054	0.405513	ENSGALG00000011170	1	up
GO:0051886	negative regulation of timing of anagen	0.0022	0.0002	13.46	0.0729054	0.405513	ENSGALG00000008827	1	up
GO:0060379	cardiac muscle cell myoblast differentiation	0.0022	0.0002	13.46	0.0729054	0.405513	ENSGALG00000015422	1	up
GO:0060513	prostatic bud formation	0.0022	0.0002	13.46	0.0729054	0.405513	ENSGALG00000007324	1	up
GO:0061065	regulation of dauer larval development	0.0022	0.0002	13.46	0.0729054	0.405513	ENSGALG00000026558	1	up
GO:0061067	negative regulation of dauer larval development	0.0022	0.0002	13.46	0.0729054	0.405513	ENSGALG00000026558	1	up
GO:0061418	regulation of transcription from RNA polymerase II promoter in response to hypoxia	0.0022	0.0002	13.46	0.0729054	0.405513	ENSGALG00000007669	1	down
GO:0061732	mitochondrial acetyl-CoA biosynthetic process from pyruvate	0.0022	0.0002	13.46	0.0729054	0.405513	ENSGALG00000015437	1	down
GO:0070076	histone lysine demethylation	0.0022	0.0002	13.46	0.0729054	0.405513	ENSGALG00000049241	1	down
GO:0070315	G1 to G0 transition involved in cell differentiation	0.0022	0.0002	13.46	0.0729054	0.405513	ENSGALG00000051505	1	up
GO:0070495	negative regulation of thrombin-activated receptor signaling pathway	0.0022	0.0002	13.46	0.0729054	0.405513	ENSGALG00000036883	1	up
GO:0070668	positive regulation of mast cell proliferation	0.0022	0.0002	13.46	0.0729054	0.405513	ENSGALG00000011206	1	down
GO:0071312	cellular response to alkaloid	0.0022	0.0002	13.46	0.0729054	0.405513	NewGene_478	1	up
GO:0071492	cellular response to UV-A	0.0022	0.0002	13.46	0.0729054	0.405513	ENSGALG00000010331	1	up
GO:0071931	positive regulation of transcription involved in G1/S transition of mitotic cell cycle	0.0022	0.0002	13.46	0.0729054	0.405513	ENSGALG00000041775	1	down
GO:0072012	glomerulus vasculature development	0.0022	0.0002	13.46	0.0729054	0.405513	ENSGALG00000029983	1	up
GO:0072197	ureter morphogenesis	0.0022	0.0002	13.46	0.0729054	0.405513	ENSGALG00000005263	1	up
GO:0072319	vesicle uncoating	0.0022	0.0002	13.46	0.0729054	0.405513	ENSGALG00000015352	1	down
GO:0072592	oxygen metabolic process	0.0022	0.0002	13.46	0.0729054	0.405513	ENSGALG00000006707	1	down
GO:0072656	maintenance of protein location in mitochondrion	0.0022	0.0002	13.46	0.0729054	0.405513	ENSGALG00000037593	1	down
GO:0090258	negative regulation of mitochondrial fission	0.0022	0.0002	13.46	0.0729054	0.405513	ENSGALG00000037593	1	down
GO:0090650	cellular response to oxygen-glucose deprivation	0.0022	0.0002	13.46	0.0729054	0.405513	ENSGALG00000002452	1	down
GO:0097029	mature conventional dendritic cell differentiation	0.0022	0.0002	13.46	0.0729054	0.405513	ENSGALG00000035733	1	up
GO:0097242	amyloid-beta clearance	0.0022	0.0002	13.46	0.0729054	0.405513	ENSGALG00000030038	1	up
GO:0097278	complement-dependent cytotoxicity	0.0022	0.0002	13.46	0.0729054	0.405513	ENSGALG00000030038	1	up
GO:0097384	cellular lipid biosynthetic process	0.0022	0.0002	13.46	0.0729054	0.405513	ENSGALG00000013874	1	down
GO:0098914	membrane repolarization during atrial cardiac muscle cell action potential	0.0022	0.0002	13.46	0.0729054	0.405513	ENSGALG00000037138	1	up
GO:0099074	mitochondrion to lysosome transport	0.0022	0.0002	13.46	0.0729054	0.405513	ENSGALG00000037593	1	down
GO:0120193	tight junction organization	0.0022	0.0002	13.46	0.0729054	0.405513	ENSGALG00000023580	1	up
GO:0150062	complement-mediated synapse pruning	0.0022	0.0002	13.46	0.0729054	0.405513	ENSGALG00000030038	1	up
GO:0150064	vertebrate eye-specific patterning	0.0022	0.0002	13.46	0.0729054	0.405513	ENSGALG00000030038	1	up
GO:0150079	negative regulation of neuroinflammatory response	0.0022	0.0002	13.46	0.0729054	0.405513	ENSGALG00000034213	1	up
GO:0150111	regulation of transepithelial transport	0.0022	0.0002	13.46	0.0729054	0.405513	ENSGALG00000023580	1	up
GO:1900038	negative regulation of cellular response to hypoxia	0.0022	0.0002	13.46	0.0729054	0.405513	ENSGALG00000008663	1	up
GO:1901052	sarcosine metabolic process	0.0022	0.0002	13.46	0.0729054	0.405513	ENSGALG00000043290	1	up
GO:1901203	positive regulation of extracellular matrix assembly	0.0022	0.0002	13.46	0.0729054	0.405513	ENSGALG00000016954	1	up
GO:1901299	negative regulation of hydrogen peroxide-mediated programmed cell death	0.0022	0.0002	13.46	0.0729054	0.405513	ENSGALG00000036883	1	up
GO:1901389	negative regulation of transforming growth factor beta activation	0.0022	0.0002	13.46	0.0729054	0.405513	ENSGALG00000010175	1	up
GO:1901503	ether biosynthetic process	0.0022	0.0002	13.46	0.0729054	0.405513	ENSGALG00000013874	1	down
GO:1902445	regulation of mitochondrial membrane permeability involved in programmed necrotic cell death	0.0022	0.0002	13.46	0.0729054	0.405513	ENSGALG00000004809	1	down
GO:1902958	positive regulation of mitochondrial electron transport, NADH to ubiquinone	0.0022	0.0002	13.46	0.0729054	0.405513	ENSGALG00000037593	1	down
GO:1903298	negative regulation of hypoxia-induced intrinsic apoptotic signaling pathway	0.0022	0.0002	13.46	0.0729054	0.405513	ENSGALG00000037593	1	down
GO:1903384	negative regulation of hydrogen peroxide-induced neuron intrinsic apoptotic signaling pathway	0.0022	0.0002	13.46	0.0729054	0.405513	ENSGALG00000037593	1	down
GO:1903774	positive regulation of viral budding via host ESCRT complex	0.0022	0.0002	13.46	0.0729054	0.405513	ENSGALG00000003743	1	up
GO:1904674	positive regulation of somatic stem cell population maintenance	0.0022	0.0002	13.46	0.0729054	0.405513	ENSGALG00000007324	1	up
GO:1905098	negative regulation of guanyl-nucleotide exchange factor activity	0.0022	0.0002	13.46	0.0729054	0.405513	ENSGALG00000036883	1	up
GO:1990575	mitochondrial L-ornithine transmembrane transport	0.0022	0.0002	13.46	0.0729054	0.405513	ENSGALG00000017032	1	down
GO:1990845	adaptive thermogenesis	0.0022	0.0002	13.46	0.0729054	0.405513	ENSGALG00000017316	1	down
GO:2000182	regulation of progesterone biosynthetic process	0.0022	0.0002	13.46	0.0729054	0.405513	ENSGALG00000007669	1	down
GO:2000276	negative regulation of oxidative phosphorylation uncoupler activity	0.0022	0.0002	13.46	0.0729054	0.405513	ENSGALG00000004809	1	down
GO:2000329	negative regulation of T-helper 17 cell lineage commitment	0.0022	0.0002	13.46	0.0729054	0.405513	ENSGALG00000050240	1	up
GO:2000525	positive regulation of T cell costimulation	0.0022	0.0002	13.46	0.0729054	0.405513	ENSGALG00000035733	1	up
GO:2000671	regulation of motor neuron apoptotic process	0.0022	0.0002	13.46	0.0729054	0.405513	ENSGALG00000026146	1	up
GO:2000818	negative regulation of myoblast proliferation	0.0022	0.0002	13.46	0.0729054	0.405513	ENSGALG00000039458	1	down
GO:0000302	response to reactive oxygen species	0.0067	0.0022	2.99	0.0770738	0.424774	ENSGALG00000018815;ENSGALG00000028037;ENSGALG00000044519	3	up&down
GO:0006612	protein targeting to membrane	0.0067	0.0022	2.99	0.0770738	0.424774	ENSGALG00000003743;ENSGALG00000013655;ENSGALG00000031734	3	up&down
GO:0051402	neuron apoptotic process	0.0067	0.0022	2.99	0.0770738	0.424774	ENSGALG00000007324;ENSGALG00000007378;ENSGALG00000033510	3	up&down
GO:0071496	cellular response to external stimulus	0.0067	0.0022	2.99	0.0770738	0.424774	ENSGALG00000028037;ENSGALG00000043433;NewGene_478	3	up&down
GO:0009314	response to radiation	0.0089	0.0036	2.45	0.079539	0.435371	ENSGALG00000028037;ENSGALG00000043662;ENSGALG00000052051;NewGene_478	4	up&down
GO:0014706	striated muscle tissue development	0.0089	0.0036	2.45	0.079539	0.435371	ENSGALG00000028037;ENSGALG00000043433;ENSGALG00000043584;ENSGALG00000043662	4	up&down
GO:0048705	skeletal system morphogenesis	0.0089	0.0036	2.45	0.079539	0.435371	ENSGALG00000013874;ENSGALG00000018815;ENSGALG00000026276;ENSGALG00000043433	4	up&down
GO:0006813	potassium ion transport	0.0044	0.0011	4.14	0.0819432	0.436707	ENSGALG00000008593;ENSGALG00000031754	2	up&down
GO:0007271	synaptic transmission, cholinergic	0.0044	0.0011	4.14	0.0819432	0.436707	ENSGALG00000007906;ENSGALG00000009301	2	up
GO:0010592	positive regulation of lamellipodium assembly	0.0044	0.0011	4.14	0.0819432	0.436707	ENSGALG00000012456;ENSGALG00000039458	2	up&down
GO:0015718	monocarboxylic acid transport	0.0044	0.0011	4.14	0.0819432	0.436707	ENSGALG00000001717;ENSGALG00000009759	2	down
GO:0022416	chaeta development	0.0044	0.0011	4.14	0.0819432	0.436707	ENSGALG00000026558;NewGene_881	2	up
GO:0033617	mitochondrial cytochrome c oxidase assembly	0.0044	0.0011	4.14	0.0819432	0.436707	ENSGALG00000022991;ENSGALG00000044519	2	down
GO:0046638	positive regulation of alpha-beta T cell differentiation	0.0044	0.0011	4.14	0.0819432	0.436707	ENSGALG00000001486;ENSGALG00000013086	2	up
GO:0097192	extrinsic apoptotic signaling pathway in absence of ligand	0.0044	0.0011	4.14	0.0819432	0.436707	ENSGALG00000011206;ENSGALG00000033510	2	up&down
GO:1902107	positive regulation of leukocyte differentiation	0.0044	0.0011	4.14	0.0819432	0.436707	ENSGALG00000013086;ENSGALG00000028037	2	up&down
GO:0051172	negative regulation of nitrogen compound metabolic process	0.0289	0.0188	1.54	0.0830388	0.436707	ENSGALG00000010745;ENSGALG00000011133;ENSGALG00000013086;ENSGALG00000018815;ENSGALG00000026558;ENSGALG00000041775;ENSGALG00000043433;ENSGALG00000049241;ENSGALG00000049372;ENSGALG00000052051;NewGene_2418;NewGene_478;NewGene_881	13	up&down
GO:0006879	cellular iron ion homeostasis	0.0067	0.0023	2.88	0.0840468	0.436707	ENSGALG00000003194;ENSGALG00000007220;ENSGALG00000007485	3	down
GO:0022409	positive regulation of cell-cell adhesion	0.0067	0.0023	2.88	0.0840468	0.436707	ENSGALG00000013086;ENSGALG00000042356;NewGene_1728	3	up
GO:0045637	regulation of myeloid cell differentiation	0.0067	0.0023	2.88	0.0840468	0.436707	ENSGALG00000010745;ENSGALG00000013086;ENSGALG00000028037	3	up&down
GO:0071456	cellular response to hypoxia	0.0089	0.0037	2.39	0.0848683	0.436707	ENSGALG00000002452;ENSGALG00000007378;ENSGALG00000016954;ENSGALG00000037593	4	up&down
GO:0097659	nucleic acid-templated transcription	0.0133	0.0069	1.95	0.0879027	0.436707	ENSGALG00000009654;ENSGALG00000028037;ENSGALG00000041775;ENSGALG00000043433;ENSGALG00000049721;NewGene_881	6	up&down
GO:0032496	response to lipopolysaccharide	0.0111	0.0053	2.1	0.0886536	0.436707	ENSGALG00000002944;ENSGALG00000010745;ENSGALG00000028037;ENSGALG00000032854;ENSGALG00000035733	5	up&down
GO:0006139	nucleobase-containing compound metabolic process	0.0311	0.0209	1.49	0.0893187	0.436707	ENSGALG00000007170;ENSGALG00000009654;ENSGALG00000010745;ENSGALG00000011133;ENSGALG00000014189;ENSGALG00000028037;ENSGALG00000041775;ENSGALG00000043433;ENSGALG00000049721;ENSGALG00000054562;NewGene_478;NewGene_6685;NewGene_6686;NewGene_881	14	up&down
GO:0090304	nucleic acid metabolic process	0.0267	0.0172	1.55	0.0896726	0.436707	ENSGALG00000007170;ENSGALG00000009654;ENSGALG00000010745;ENSGALG00000011133;ENSGALG00000028037;ENSGALG00000041775;ENSGALG00000043433;ENSGALG00000049721;NewGene_478;NewGene_6685;NewGene_6686;NewGene_881	12	up&down
GO:0007162	negative regulation of cell adhesion	0.0089	0.0038	2.34	0.0903672	0.436707	ENSGALG00000029983;ENSGALG00000033510;ENSGALG00000040360;ENSGALG00000049372	4	up&down
GO:0009612	response to mechanical stimulus	0.0089	0.0038	2.34	0.0903672	0.436707	ENSGALG00000002201;ENSGALG00000028037;ENSGALG00000043433;NewGene_478	4	up&down
GO:0010259	multicellular organism aging	0.0067	0.0024	2.79	0.0912784	0.436707	ENSGALG00000007324;ENSGALG00000011133;NewGene_881	3	up
GO:0050830	defense response to Gram-positive bacterium	0.0067	0.0024	2.79	0.0912784	0.436707	ENSGALG00000010745;ENSGALG00000027165;ENSGALG00000032854	3	up
GO:0000122	negative regulation of transcription by RNA polymerase II	0.0467	0.0342	1.37	0.0918269	0.436707	ENSGALG00000001633;ENSGALG00000005263;ENSGALG00000007324;ENSGALG00000007669;ENSGALG00000011133;ENSGALG00000013086;ENSGALG00000015314;ENSGALG00000015529;ENSGALG00000016473;ENSGALG00000016927;ENSGALG00000018815;ENSGALG00000023296;ENSGALG00000026558;ENSGALG00000034661;ENSGALG00000035911;ENSGALG00000036252;ENSGALG00000038604;ENSGALG00000041365;ENSGALG00000041775;ENSGALG00000049372;NewGene_881	21	up&down
GO:0032774	RNA biosynthetic process	0.0133	0.0069	1.92	0.0918709	0.436707	ENSGALG00000009654;ENSGALG00000028037;ENSGALG00000041775;ENSGALG00000043433;ENSGALG00000049721;NewGene_881	6	up&down
GO:0002377	immunoglobulin production	0.0044	0.0012	3.85	0.0933258	0.436707	ENSGALG00000004398;ENSGALG00000013086	2	up
GO:0005978	glycogen biosynthetic process	0.0044	0.0012	3.85	0.0933258	0.436707	ENSGALG00000006670;ENSGALG00000042771	2	down
GO:0006958	complement activation, classical pathway	0.0044	0.0012	3.85	0.0933258	0.436707	ENSGALG00000004771;NewGene_6376	2	up
GO:0014074	response to purine-containing compound	0.0044	0.0012	3.85	0.0933258	0.436707	ENSGALG00000028037;NewGene_478	2	up&down
GO:0030220	platelet formation	0.0044	0.0012	3.85	0.0933258	0.436707	ENSGALG00000014561;ENSGALG00000023296	2	up&down
GO:0035994	response to muscle stretch	0.0044	0.0012	3.85	0.0933258	0.436707	ENSGALG00000006491;ENSGALG00000028037	2	up&down
GO:0045475	locomotor rhythm	0.0044	0.0012	3.85	0.0933258	0.436707	ENSGALG00000007669;NewGene_881	2	up&down
GO:0046483	heterocycle metabolic process	0.0311	0.021	1.48	0.0937193	0.436707	ENSGALG00000007170;ENSGALG00000009654;ENSGALG00000010745;ENSGALG00000011133;ENSGALG00000014189;ENSGALG00000028037;ENSGALG00000041775;ENSGALG00000043433;ENSGALG00000049721;ENSGALG00000054562;NewGene_478;NewGene_6685;NewGene_6686;NewGene_881	14	up&down
GO:0006979	response to oxidative stress	0.0133	0.007	1.9	0.0959345	0.436707	ENSGALG00000010614;ENSGALG00000010798;ENSGALG00000018815;ENSGALG00000028037;ENSGALG00000036838;ENSGALG00000040173	6	up&down
GO:0007517	muscle organ development	0.0089	0.0039	2.29	0.0960324	0.436707	ENSGALG00000007945;ENSGALG00000028037;ENSGALG00000043433;ENSGALG00000043584	4	up&down
GO:0060348	bone development	0.0089	0.0039	2.29	0.0960324	0.436707	ENSGALG00000013874;ENSGALG00000027630;ENSGALG00000032342;ENSGALG00000043433	4	up&down
GO:0043407	negative regulation of MAP kinase activity	0.0067	0.0025	2.69	0.0987585	0.436707	ENSGALG00000014561;ENSGALG00000042744;ENSGALG00000049372	3	up&down
GO:0034654	nucleobase-containing compound biosynthetic process	0.0178	0.0106	1.68	0.103841	0.436707	ENSGALG00000009654;ENSGALG00000011133;ENSGALG00000028037;ENSGALG00000041775;ENSGALG00000043433;ENSGALG00000049721;ENSGALG00000054562;NewGene_881	8	up&down
GO:0002449	lymphocyte mediated immunity	0.0044	0.0012	3.59	0.10513	0.436707	NewGene_6376;NewGene_6831	2	up
GO:0002460	adaptive immune response based on somatic recombination of immune receptors built from immunoglobulin superfamily domains	0.0044	0.0012	3.59	0.10513	0.436707	NewGene_6376;NewGene_6831	2	up
GO:0006475	internal protein amino acid acetylation	0.0044	0.0012	3.59	0.10513	0.436707	ENSGALG00000001949;ENSGALG00000018815	2	up&down
GO:0030511	positive regulation of transforming growth factor beta receptor signaling pathway	0.0044	0.0012	3.59	0.10513	0.436707	ENSGALG00000008827;ENSGALG00000010175	2	up
GO:0071480	cellular response to gamma radiation	0.0044	0.0012	3.59	0.10513	0.436707	ENSGALG00000007669;ENSGALG00000007945	2	down
GO:0007166	cell surface receptor signaling pathway	0.0333	0.0234	1.43	0.106052	0.436707	ENSGALG00000007170;ENSGALG00000007416;ENSGALG00000009509;ENSGALG00000011319;ENSGALG00000013617;ENSGALG00000015352;ENSGALG00000015441;ENSGALG00000016251;ENSGALG00000026146;ENSGALG00000028037;ENSGALG00000033694;ENSGALG00000039320;ENSGALG00000043433;ENSGALG00000049372;NewGene_6831	15	up&down
GO:0034605	cellular response to heat	0.0067	0.0026	2.61	0.106476	0.436707	ENSGALG00000010175;ENSGALG00000024083;ENSGALG00000043240	3	up&down
GO:0042102	positive regulation of T cell proliferation	0.0067	0.0026	2.61	0.106476	0.436707	ENSGALG00000004398;ENSGALG00000007485;NewGene_1728	3	up&down
GO:0042129	regulation of T cell proliferation	0.0067	0.0026	2.61	0.106476	0.436707	ENSGALG00000012456;ENSGALG00000034213;NewGene_1728	3	up
GO:0046883	regulation of hormone secretion	0.0067	0.0026	2.61	0.106476	0.436707	ENSGALG00000009725;ENSGALG00000031754;ENSGALG00000054562	3	up&down
GO:0000303	response to superoxide	0.0022	0.0002	8.97	0.107344	0.436707	ENSGALG00000017316	1	down
GO:0001825	blastocyst formation	0.0022	0.0002	8.97	0.107344	0.436707	ENSGALG00000041775	1	down
GO:0002115	store-operated calcium entry	0.0022	0.0002	8.97	0.107344	0.436707	ENSGALG00000004240	1	down
GO:0002317	plasma cell differentiation	0.0022	0.0002	8.97	0.107344	0.436707	ENSGALG00000012420	1	up
GO:0002318	myeloid progenitor cell differentiation	0.0022	0.0002	8.97	0.107344	0.436707	ENSGALG00000009654	1	down
GO:0002606	positive regulation of dendritic cell antigen processing and presentation	0.0022	0.0002	8.97	0.107344	0.436707	ENSGALG00000035733	1	up
GO:0003091	renal water homeostasis	0.0022	0.0002	8.97	0.107344	0.436707	ENSGALG00000015529	1	down
GO:0003188	heart valve formation	0.0022	0.0002	8.97	0.107344	0.436707	ENSGALG00000043433	1	down
GO:0005981	regulation of glycogen catabolic process	0.0022	0.0002	8.97	0.107344	0.436707	ENSGALG00000030303	1	down
GO:0006121	mitochondrial electron transport, succinate to ubiquinone	0.0022	0.0002	8.97	0.107344	0.436707	ENSGALG00000013167	1	down
GO:0006195	purine nucleotide catabolic process	0.0022	0.0002	8.97	0.107344	0.436707	ENSGALG00000054562	1	down
GO:0006533	aspartate catabolic process	0.0022	0.0002	8.97	0.107344	0.436707	ENSGALG00000007484	1	down
GO:0006572	tyrosine catabolic process	0.0022	0.0002	8.97	0.107344	0.436707	ENSGALG00000004343	1	up
GO:0006782	protoporphyrinogen IX biosynthetic process	0.0022	0.0002	8.97	0.107344	0.436707	ENSGALG00000003948	1	down
GO:0006933	negative regulation of cell adhesion involved in substrate-bound cell migration	0.0022	0.0002	8.97	0.107344	0.436707	ENSGALG00000038801	1	down
GO:0007291	sperm individualization	0.0022	0.0002	8.97	0.107344	0.436707	ENSGALG00000015352	1	down
GO:0009154	purine ribonucleotide catabolic process	0.0022	0.0002	8.97	0.107344	0.436707	ENSGALG00000054562	1	down
GO:0009992	cellular water homeostasis	0.0022	0.0002	8.97	0.107344	0.436707	ENSGALG00000031734	1	down
GO:0010310	regulation of hydrogen peroxide metabolic process	0.0022	0.0002	8.97	0.107344	0.436707	ENSGALG00000037593	1	down
GO:0010482	regulation of epidermal cell division	0.0022	0.0002	8.97	0.107344	0.436707	ENSGALG00000007324	1	up
GO:0010640	regulation of platelet-derived growth factor receptor signaling pathway	0.0022	0.0002	8.97	0.107344	0.436707	ENSGALG00000043662	1	up
GO:0014816	skeletal muscle satellite cell differentiation	0.0022	0.0002	8.97	0.107344	0.436707	ENSGALG00000016927	1	up
GO:0014839	myoblast migration involved in skeletal muscle regeneration	0.0022	0.0002	8.97	0.107344	0.436707	ENSGALG00000039458	1	down
GO:0014889	muscle atrophy	0.0022	0.0002	8.97	0.107344	0.436707	ENSGALG00000023435	1	up
GO:0014908	myotube differentiation involved in skeletal muscle regeneration	0.0022	0.0002	8.97	0.107344	0.436707	ENSGALG00000016927	1	up
GO:0015866	ADP transport	0.0022	0.0002	8.97	0.107344	0.436707	ENSGALG00000010614	1	down
GO:0015867	ATP transport	0.0022	0.0002	8.97	0.107344	0.436707	ENSGALG00000010614	1	down
GO:0016556	mRNA modification	0.0022	0.0002	8.97	0.107344	0.436707	ENSGALG00000003226	1	down
GO:0021521	ventral spinal cord interneuron specification	0.0022	0.0002	8.97	0.107344	0.436707	ENSGALG00000003965	1	up
GO:0021554	optic nerve development	0.0022	0.0002	8.97	0.107344	0.436707	ENSGALG00000014066	1	down
GO:0030047	actin modification	0.0022	0.0002	8.97	0.107344	0.436707	ENSGALG00000034802	1	up
GO:0030210	heparin biosynthetic process	0.0022	0.0002	8.97	0.107344	0.436707	ENSGALG00000029983	1	up
GO:0030813	positive regulation of nucleotide catabolic process	0.0022	0.0002	8.97	0.107344	0.436707	ENSGALG00000041775	1	down
GO:0031000	response to caffeine	0.0022	0.0002	8.97	0.107344	0.436707	NewGene_478	1	up
GO:0031087	deadenylation-independent decapping of nuclear-transcribed mRNA	0.0022	0.0002	8.97	0.107344	0.436707	ENSGALG00000041547	1	up
GO:0032364	oxygen homeostasis	0.0022	0.0002	8.97	0.107344	0.436707	ENSGALG00000031734	1	down
GO:0032648	regulation of interferon-beta production	0.0022	0.0002	8.97	0.107344	0.436707	ENSGALG00000010745	1	up
GO:0033233	regulation of protein sumoylation	0.0022	0.0002	8.97	0.107344	0.436707	ENSGALG00000007669	1	down
GO:0033615	mitochondrial proton-transporting ATP synthase complex assembly	0.0022	0.0002	8.97	0.107344	0.436707	ENSGALG00000033568	1	down
GO:0034137	positive regulation of toll-like receptor 2 signaling pathway	0.0022	0.0002	8.97	0.107344	0.436707	NewGene_2418	1	down
GO:0034164	negative regulation of toll-like receptor 9 signaling pathway	0.0022	0.0002	8.97	0.107344	0.436707	ENSGALG00000000769	1	up
GO:0035622	intrahepatic bile duct development	0.0022	0.0002	8.97	0.107344	0.436707	ENSGALG00000015352	1	down
GO:0035993	deltoid tuberosity development	0.0022	0.0002	8.97	0.107344	0.436707	ENSGALG00000043433	1	down
GO:0036270	response to diuretic	0.0022	0.0002	8.97	0.107344	0.436707	NewGene_478	1	up
GO:0036289	peptidyl-serine autophosphorylation	0.0022	0.0002	8.97	0.107344	0.436707	ENSGALG00000037593	1	down
GO:0038128	ERBB2 signaling pathway	0.0022	0.0002	8.97	0.107344	0.436707	ENSGALG00000040855	1	down
GO:0042758	long-chain fatty acid catabolic process	0.0022	0.0002	8.97	0.107344	0.436707	ENSGALG00000002891	1	down
GO:0043031	negative regulation of macrophage activation	0.0022	0.0002	8.97	0.107344	0.436707	ENSGALG00000039320	1	down
GO:0043366	beta selection	0.0022	0.0002	8.97	0.107344	0.436707	ENSGALG00000001486	1	up
GO:0043574	peroxisomal transport	0.0022	0.0002	8.97	0.107344	0.436707	ENSGALG00000013874	1	down
GO:0045061	thymic T cell selection	0.0022	0.0002	8.97	0.107344	0.436707	ENSGALG00000004398	1	up
GO:0046322	negative regulation of fatty acid oxidation	0.0022	0.0002	8.97	0.107344	0.436707	ENSGALG00000007244	1	down
GO:0046485	ether lipid metabolic process	0.0022	0.0002	8.97	0.107344	0.436707	ENSGALG00000013874	1	down
GO:0046498	S-adenosylhomocysteine metabolic process	0.0022	0.0002	8.97	0.107344	0.436707	ENSGALG00000043290	1	up
GO:0046500	S-adenosylmethionine metabolic process	0.0022	0.0002	8.97	0.107344	0.436707	ENSGALG00000043290	1	up
GO:0046886	positive regulation of hormone biosynthetic process	0.0022	0.0002	8.97	0.107344	0.436707	ENSGALG00000007669	1	down
GO:0048807	female genitalia morphogenesis	0.0022	0.0002	8.97	0.107344	0.436707	ENSGALG00000007324	1	up
GO:0050665	hydrogen peroxide biosynthetic process	0.0022	0.0002	8.97	0.107344	0.436707	ENSGALG00000016261	1	up
GO:0050856	regulation of T cell receptor signaling pathway	0.0022	0.0002	8.97	0.107344	0.436707	ENSGALG00000049372	1	down
GO:0051138	positive regulation of NK T cell differentiation	0.0022	0.0002	8.97	0.107344	0.436707	ENSGALG00000013086	1	up
GO:0051194	obsolete positive regulation of cofactor metabolic process	0.0022	0.0002	8.97	0.107344	0.436707	ENSGALG00000041775	1	down
GO:0051197	obsolete positive regulation of coenzyme metabolic process	0.0022	0.0002	8.97	0.107344	0.436707	ENSGALG00000041775	1	down
GO:0051299	centrosome separation	0.0022	0.0002	8.97	0.107344	0.436707	NewGene_478	1	up
GO:0051447	negative regulation of meiotic cell cycle	0.0022	0.0002	8.97	0.107344	0.436707	ENSGALG00000027630	1	up
GO:0051729	germline cell cycle switching, mitotic to meiotic cell cycle	0.0022	0.0002	8.97	0.107344	0.436707	ENSGALG00000007170	1	down
GO:0060086	circadian temperature homeostasis	0.0022	0.0002	8.97	0.107344	0.436707	ENSGALG00000007669	1	down
GO:0060197	cloacal septation	0.0022	0.0002	8.97	0.107344	0.436707	ENSGALG00000007324	1	up
GO:0060231	mesenchymal to epithelial transition	0.0022	0.0002	8.97	0.107344	0.436707	ENSGALG00000026276	1	down
GO:0060267	positive regulation of respiratory burst	0.0022	0.0002	8.97	0.107344	0.436707	ENSGALG00000011551	1	up
GO:0060290	transdifferentiation	0.0022	0.0002	8.97	0.107344	0.436707	ENSGALG00000000172	1	up
GO:0060338	regulation of type I interferon-mediated signaling pathway	0.0022	0.0002	8.97	0.107344	0.436707	ENSGALG00000010175	1	up
GO:0060372	regulation of atrial cardiac muscle cell membrane repolarization	0.0022	0.0002	8.97	0.107344	0.436707	ENSGALG00000037138	1	up
GO:0060453	regulation of gastric acid secretion	0.0022	0.0002	8.97	0.107344	0.436707	ENSGALG00000037138	1	up
GO:0070106	interleukin-27-mediated signaling pathway	0.0022	0.0002	8.97	0.107344	0.436707	ENSGALG00000026146	1	up
GO:0070197	meiotic attachment of telomere to nuclear envelope	0.0022	0.0002	8.97	0.107344	0.436707	ENSGALG00000005214	1	up
GO:0070295	renal water absorption	0.0022	0.0002	8.97	0.107344	0.436707	ENSGALG00000002452	1	down
GO:0070472	regulation of uterine smooth muscle contraction	0.0022	0.0002	8.97	0.107344	0.436707	ENSGALG00000034802	1	up
GO:0070681	glutaminyl-tRNAGln biosynthesis via transamidation	0.0022	0.0002	8.97	0.107344	0.436707	ENSGALG00000015338	1	down
GO:0070875	positive regulation of glycogen metabolic process	0.0022	0.0002	8.97	0.107344	0.436707	ENSGALG00000041775	1	down
GO:0070970	interleukin-2 secretion	0.0022	0.0002	8.97	0.107344	0.436707	ENSGALG00000004398	1	up
GO:0070988	demethylation	0.0022	0.0002	8.97	0.107344	0.436707	ENSGALG00000049241	1	down
GO:0071415	cellular response to purine-containing compound	0.0022	0.0002	8.97	0.107344	0.436707	NewGene_478	1	up
GO:0072318	clathrin coat disassembly	0.0022	0.0002	8.97	0.107344	0.436707	ENSGALG00000015352	1	down
GO:0072350	tricarboxylic acid metabolic process	0.0022	0.0002	8.97	0.107344	0.436707	ENSGALG00000007244	1	down
GO:0072523	purine-containing compound catabolic process	0.0022	0.0002	8.97	0.107344	0.436707	ENSGALG00000054562	1	down
GO:0072662	protein localization to peroxisome	0.0022	0.0002	8.97	0.107344	0.436707	ENSGALG00000013874	1	down
GO:0072663	establishment of protein localization to peroxisome	0.0022	0.0002	8.97	0.107344	0.436707	ENSGALG00000013874	1	down
GO:0090272	negative regulation of fibroblast growth factor production	0.0022	0.0002	8.97	0.107344	0.436707	ENSGALG00000016954	1	up
GO:0090461	glutamate homeostasis	0.0022	0.0002	8.97	0.107344	0.436707	ENSGALG00000030419	1	down
GO:0097011	cellular response to granulocyte macrophage colony-stimulating factor stimulus	0.0022	0.0002	8.97	0.107344	0.436707	ENSGALG00000027630	1	up
GO:0098779	positive regulation of mitophagy in response to mitochondrial depolarization	0.0022	0.0002	8.97	0.107344	0.436707	ENSGALG00000037593	1	down
GO:0099527	postsynapse to nucleus signaling pathway	0.0022	0.0002	8.97	0.107344	0.436707	ENSGALG00000015422	1	up
GO:1900194	negative regulation of oocyte maturation	0.0022	0.0002	8.97	0.107344	0.436707	ENSGALG00000027630	1	up
GO:1901727	positive regulation of histone deacetylase activity	0.0022	0.0002	8.97	0.107344	0.436707	ENSGALG00000037593	1	down
GO:1902686	mitochondrial outer membrane permeabilization involved in programmed cell death	0.0022	0.0002	8.97	0.107344	0.436707	ENSGALG00000004809	1	down
GO:1903109	positive regulation of mitochondrial transcription	0.0022	0.0002	8.97	0.107344	0.436707	ENSGALG00000028810	1	down
GO:1903214	regulation of protein targeting to mitochondrion	0.0022	0.0002	8.97	0.107344	0.436707	ENSGALG00000037593	1	down
GO:1903241	U2-type prespliceosome assembly	0.0022	0.0002	8.97	0.107344	0.436707	ENSGALG00000021679	1	up
GO:1904031	positive regulation of cyclin-dependent protein kinase activity	0.0022	0.0002	8.97	0.107344	0.436707	ENSGALG00000010175	1	up
GO:1904293	negative regulation of ERAD pathway	0.0022	0.0002	8.97	0.107344	0.436707	ENSGALG00000031734	1	down
GO:1905224	clathrin-coated pit assembly	0.0022	0.0002	8.97	0.107344	0.436707	ENSGALG00000015352	1	down
GO:1905323	telomerase holoenzyme complex assembly	0.0022	0.0002	8.97	0.107344	0.436707	ENSGALG00000010175	1	up
GO:1990519	pyrimidine nucleotide import into mitochondrion	0.0022	0.0002	8.97	0.107344	0.436707	ENSGALG00000014680	1	up
GO:2000323	negative regulation of glucocorticoid receptor signaling pathway	0.0022	0.0002	8.97	0.107344	0.436707	ENSGALG00000038604	1	down
GO:2000543	positive regulation of gastrulation	0.0022	0.0002	8.97	0.107344	0.436707	ENSGALG00000043433	1	down
GO:0070848	response to growth factor	0.0089	0.004	2.2	0.107847	0.438011	ENSGALG00000013617;ENSGALG00000028037;ENSGALG00000043433;ENSGALG00000049372	4	up&down
GO:0006725	cellular aromatic compound metabolic process	0.0311	0.0216	1.44	0.110168	0.445999	ENSGALG00000007170;ENSGALG00000009654;ENSGALG00000010745;ENSGALG00000011133;ENSGALG00000014189;ENSGALG00000028037;ENSGALG00000041775;ENSGALG00000043433;ENSGALG00000049721;ENSGALG00000054562;NewGene_478;NewGene_6685;NewGene_6686;NewGene_881	14	up&down
GO:0044249	cellular biosynthetic process	0.0267	0.0179	1.49	0.110184	0.445999	ENSGALG00000009654;ENSGALG00000011133;ENSGALG00000013874;ENSGALG00000028037;ENSGALG00000041775;ENSGALG00000043433;ENSGALG00000049721;ENSGALG00000054562;NewGene_478;NewGene_6685;NewGene_6686;NewGene_881	12	up&down
GO:1902680	positive regulation of RNA biosynthetic process	0.0178	0.0107	1.66	0.110905	0.447415	ENSGALG00000010745;ENSGALG00000013086;ENSGALG00000028037;ENSGALG00000041775;ENSGALG00000041949;ENSGALG00000043433;ENSGALG00000049721;NewGene_478	8	up&down
GO:1903508	positive regulation of nucleic acid-templated transcription	0.0178	0.0107	1.66	0.110905	0.447415	ENSGALG00000010745;ENSGALG00000013086;ENSGALG00000028037;ENSGALG00000041775;ENSGALG00000041949;ENSGALG00000043433;ENSGALG00000049721;NewGene_478	8	up&down
GO:0034599	cellular response to oxidative stress	0.0089	0.0041	2.15	0.113988	0.457454	ENSGALG00000005768;ENSGALG00000018815;ENSGALG00000028037;ENSGALG00000037593	4	up&down
GO:0002250	adaptive immune response	0.0067	0.0026	2.52	0.114422	0.457454	ENSGALG00000011551;NewGene_6376;NewGene_6831	3	up
GO:0006959	humoral immune response	0.0067	0.0026	2.52	0.114422	0.457454	ENSGALG00000011551;ENSGALG00000015026;NewGene_6376	3	up
GO:0048706	embryonic skeletal system development	0.0067	0.0026	2.52	0.114422	0.457454	ENSGALG00000007766;ENSGALG00000018815;ENSGALG00000043433	3	up&down
GO:0018130	heterocycle biosynthetic process	0.0178	0.0108	1.64	0.114534	0.457454	ENSGALG00000009654;ENSGALG00000011133;ENSGALG00000028037;ENSGALG00000041775;ENSGALG00000043433;ENSGALG00000049721;ENSGALG00000054562;NewGene_881	8	up&down
GO:0019438	aromatic compound biosynthetic process	0.0178	0.0108	1.64	0.114534	0.457454	ENSGALG00000009654;ENSGALG00000011133;ENSGALG00000028037;ENSGALG00000041775;ENSGALG00000043433;ENSGALG00000049721;ENSGALG00000054562;NewGene_881	8	up&down
GO:0001704	formation of primary germ layer	0.0044	0.0013	3.37	0.11731	0.458654	ENSGALG00000033083;ENSGALG00000043433	2	up&down
GO:0001937	negative regulation of endothelial cell proliferation	0.0044	0.0013	3.37	0.11731	0.458654	ENSGALG00000016954;ENSGALG00000033083	2	up
GO:0002761	regulation of myeloid leukocyte differentiation	0.0044	0.0013	3.37	0.11731	0.458654	ENSGALG00000013086;ENSGALG00000028037	2	up&down
GO:0006306	DNA methylation	0.0044	0.0013	3.37	0.11731	0.458654	ENSGALG00000015314;ENSGALG00000028037	2	down
GO:0006637	acyl-CoA metabolic process	0.0044	0.0013	3.37	0.11731	0.458654	ENSGALG00000009292;ENSGALG00000029827	2	up&down
GO:0032418	lysosome localization	0.0044	0.0013	3.37	0.11731	0.458654	ENSGALG00000020741;ENSGALG00000040393	2	down
GO:0035335	peptidyl-tyrosine dephosphorylation	0.0044	0.0013	3.37	0.11731	0.458654	ENSGALG00000040360;ENSGALG00000049372	2	down
GO:0043122	regulation of I-kappaB kinase/NF-kappaB signaling	0.0044	0.0013	3.37	0.11731	0.458654	ENSGALG00000009864;ENSGALG00000029983	2	up
GO:0045648	positive regulation of erythrocyte differentiation	0.0044	0.0013	3.37	0.11731	0.458654	ENSGALG00000010745;ENSGALG00000023296	2	up&down
GO:0046716	muscle cell cellular homeostasis	0.0044	0.0013	3.37	0.11731	0.458654	ENSGALG00000009301;ENSGALG00000039458	2	up&down
GO:0051131	chaperone-mediated protein complex assembly	0.0044	0.0013	3.37	0.11731	0.458654	ENSGALG00000010175;ENSGALG00000016062	2	up&down
GO:0051928	positive regulation of calcium ion transport	0.0044	0.0013	3.37	0.11731	0.458654	ENSGALG00000004240;ENSGALG00000015529	2	down
GO:1903039	positive regulation of leukocyte cell-cell adhesion	0.0044	0.0013	3.37	0.11731	0.458654	ENSGALG00000013086;NewGene_1728	2	up
GO:0022407	regulation of cell-cell adhesion	0.0089	0.0042	2.11	0.12028	0.460407	ENSGALG00000013086;ENSGALG00000013655;ENSGALG00000049372;NewGene_1728	4	up&down
GO:1903037	regulation of leukocyte cell-cell adhesion	0.0067	0.0027	2.45	0.122583	0.460407	ENSGALG00000013086;ENSGALG00000049372;NewGene_1728	3	up&down
GO:0060548	negative regulation of cell death	0.0156	0.0092	1.68	0.12306	0.460407	ENSGALG00000007365;ENSGALG00000010745;ENSGALG00000015352;ENSGALG00000018815;ENSGALG00000026146;ENSGALG00000041949;ENSGALG00000043433	7	up&down
GO:0034097	response to cytokine	0.0111	0.0059	1.9	0.123509	0.460407	ENSGALG00000007170;ENSGALG00000026146;ENSGALG00000028037;ENSGALG00000032854;ENSGALG00000033694	5	up&down
GO:0030308	negative regulation of cell growth	0.0111	0.0059	1.87	0.128943	0.460407	ENSGALG00000008084;ENSGALG00000012206;ENSGALG00000012947;ENSGALG00000038604;ENSGALG00000039212	5	up&down
GO:0006471	protein ADP-ribosylation	0.0044	0.0014	3.17	0.12982	0.460407	ENSGALG00000007244;ENSGALG00000007365	2	up&down
GO:0007422	peripheral nervous system development	0.0044	0.0014	3.17	0.12982	0.460407	ENSGALG00000005263;ENSGALG00000037437	2	up
GO:0032148	activation of protein kinase B activity	0.0044	0.0014	3.17	0.12982	0.460407	ENSGALG00000015422;ENSGALG00000023521	2	up
GO:0035855	megakaryocyte development	0.0044	0.0014	3.17	0.12982	0.460407	ENSGALG00000014561;ENSGALG00000023296	2	up&down
GO:0036342	post-anal tail morphogenesis	0.0044	0.0014	3.17	0.12982	0.460407	ENSGALG00000007324;ENSGALG00000026276	2	up&down
GO:0044839	cell cycle G2/M phase transition	0.0044	0.0014	3.17	0.12982	0.460407	ENSGALG00000041775;NewGene_478	2	up&down
GO:0045580	regulation of T cell differentiation	0.0044	0.0014	3.17	0.12982	0.460407	ENSGALG00000004398;ENSGALG00000013086	2	up
GO:0045088	regulation of innate immune response	0.0067	0.0028	2.38	0.130949	0.460407	ENSGALG00000010745;ENSGALG00000023780;NewGene_2418	3	up&down
GO:1901215	negative regulation of neuron death	0.0067	0.0028	2.38	0.130949	0.460407	ENSGALG00000015352;ENSGALG00000026146;ENSGALG00000034213	3	up&down
GO:0007568	aging	0.0089	0.0044	2.03	0.133298	0.460407	ENSGALG00000011133;ENSGALG00000028037;NewGene_478;NewGene_881	4	up&down
GO:0051254	positive regulation of RNA metabolic process	0.0178	0.0112	1.58	0.133616	0.460407	ENSGALG00000010745;ENSGALG00000013086;ENSGALG00000028037;ENSGALG00000041775;ENSGALG00000041949;ENSGALG00000043433;ENSGALG00000049721;NewGene_478	8	up&down
GO:0043524	negative regulation of neuron apoptotic process	0.0111	0.006	1.84	0.134484	0.460407	ENSGALG00000015529;ENSGALG00000026146;ENSGALG00000029983;ENSGALG00000033510;ENSGALG00000037856	5	up&down
GO:0048519	negative regulation of biological process	0.0533	0.0419	1.27	0.134577	0.460407	ENSGALG00000007170;ENSGALG00000009654;ENSGALG00000010745;ENSGALG00000011133;ENSGALG00000013086;ENSGALG00000015352;ENSGALG00000018815;ENSGALG00000026146;ENSGALG00000026558;ENSGALG00000033694;ENSGALG00000041775;ENSGALG00000041949;ENSGALG00000043433;ENSGALG00000043662;ENSGALG00000049241;ENSGALG00000049372;ENSGALG00000052051;ENSGALG00000054562;NewGene_1728;NewGene_2418;NewGene_478;NewGene_6685;NewGen…	24	up&down
GO:0034641	cellular nitrogen compound metabolic process	0.0311	0.0224	1.39	0.136467	0.460407	ENSGALG00000007170;ENSGALG00000009654;ENSGALG00000010745;ENSGALG00000011133;ENSGALG00000014189;ENSGALG00000028037;ENSGALG00000041775;ENSGALG00000043433;ENSGALG00000049721;ENSGALG00000054562;NewGene_478;NewGene_6685;NewGene_6686;NewGene_881	14	up&down
GO:0001701	in utero embryonic development	0.0067	0.0029	2.31	0.13951	0.460407	ENSGALG00000018815;ENSGALG00000041775;NewGene_478	3	up&down
GO:0050863	regulation of T cell activation	0.0067	0.0029	2.31	0.13951	0.460407	ENSGALG00000013086;ENSGALG00000049372;NewGene_1728	3	up&down
GO:0006260	DNA replication	0.0089	0.0045	1.99	0.140014	0.460407	ENSGALG00000010623;NewGene_478;NewGene_6685;NewGene_6686	4	up&down
GO:0007179	transforming growth factor beta receptor signaling pathway	0.0089	0.0045	1.99	0.140014	0.460407	ENSGALG00000028037;ENSGALG00000037160;ENSGALG00000039458;ENSGALG00000049372	4	down
GO:0070887	cellular response to chemical stimulus	0.0222	0.015	1.48	0.140347	0.460407	ENSGALG00000007170;ENSGALG00000010745;ENSGALG00000013617;ENSGALG00000018815;ENSGALG00000026146;ENSGALG00000028037;ENSGALG00000033694;ENSGALG00000043433;ENSGALG00000049372;NewGene_478	10	up&down
GO:0000389	mRNA 3'-splice site recognition	0.0022	0.0003	6.73	0.140507	0.460407	ENSGALG00000007170	1	down
GO:0001780	neutrophil homeostasis	0.0022	0.0003	6.73	0.140507	0.460407	ENSGALG00000011094	1	down
GO:0001920	negative regulation of receptor recycling	0.0022	0.0003	6.73	0.140507	0.460407	ENSGALG00000015362	1	up
GO:0002082	regulation of oxidative phosphorylation	0.0022	0.0003	6.73	0.140507	0.460407	ENSGALG00000037996	1	down
GO:0002455	humoral immune response mediated by circulating immunoglobulin	0.0022	0.0003	6.73	0.140507	0.460407	NewGene_6376	1	up
GO:0002823	negative regulation of adaptive immune response based on somatic recombination of immune receptors built from immunoglobulin superfamily domains	0.0022	0.0003	6.73	0.140507	0.460407	ENSGALG00000049372	1	down
GO:0002924	negative regulation of humoral immune response mediated by circulating immunoglobulin	0.0022	0.0003	6.73	0.140507	0.460407	ENSGALG00000014561	1	up
GO:0006353	DNA-templated transcription, termination	0.0022	0.0003	6.73	0.140507	0.460407	ENSGALG00000049721	1	up
GO:0006662	glycerol ether metabolic process	0.0022	0.0003	6.73	0.140507	0.460407	ENSGALG00000013874	1	down
GO:0006975	DNA damage induced protein phosphorylation	0.0022	0.0003	6.73	0.140507	0.460407	NewGene_478	1	up
GO:0007289	spermatid nucleus differentiation	0.0022	0.0003	6.73	0.140507	0.460407	ENSGALG00000010745	1	up
GO:0008592	regulation of Toll signaling pathway	0.0022	0.0003	6.73	0.140507	0.460407	ENSGALG00000008837	1	down
GO:0009794	regulation of mitotic cell cycle, embryonic	0.0022	0.0003	6.73	0.140507	0.460407	NewGene_478	1	up
GO:0010642	negative regulation of platelet-derived growth factor receptor signaling pathway	0.0022	0.0003	6.73	0.140507	0.460407	ENSGALG00000043662	1	up
GO:0010712	regulation of collagen metabolic process	0.0022	0.0003	6.73	0.140507	0.460407	ENSGALG00000043433	1	down
GO:0010962	regulation of glucan biosynthetic process	0.0022	0.0003	6.73	0.140507	0.460407	ENSGALG00000041775	1	down
GO:0016191	synaptic vesicle uncoating	0.0022	0.0003	6.73	0.140507	0.460407	ENSGALG00000015352	1	down
GO:0016554	cytidine to uridine editing	0.0022	0.0003	6.73	0.140507	0.460407	ENSGALG00000003226	1	down
GO:0018027	peptidyl-lysine dimethylation	0.0022	0.0003	6.73	0.140507	0.460407	ENSGALG00000034802	1	up
GO:0019731	antibacterial humoral response	0.0022	0.0003	6.73	0.140507	0.460407	ENSGALG00000011551	1	up
GO:0021612	facial nerve structural organization	0.0022	0.0003	6.73	0.140507	0.460407	ENSGALG00000040971	1	up
GO:0021854	hypothalamus development	0.0022	0.0003	6.73	0.140507	0.460407	ENSGALG00000028302	1	down
GO:0021930	cerebellar granule cell precursor proliferation	0.0022	0.0003	6.73	0.140507	0.460407	ENSGALG00000016062	1	down
GO:0030262	apoptotic nuclear changes	0.0022	0.0003	6.73	0.140507	0.460407	ENSGALG00000010745	1	up
GO:0030852	regulation of granulocyte differentiation	0.0022	0.0003	6.73	0.140507	0.460407	ENSGALG00000013086	1	up
GO:0030854	positive regulation of granulocyte differentiation	0.0022	0.0003	6.73	0.140507	0.460407	ENSGALG00000013086	1	up
GO:0031284	positive regulation of guanylate cyclase activity	0.0022	0.0003	6.73	0.140507	0.460407	ENSGALG00000050508	1	down
GO:0032094	response to food	0.0022	0.0003	6.73	0.140507	0.460407	ENSGALG00000001717	1	down
GO:0032527	protein exit from endoplasmic reticulum	0.0022	0.0003	6.73	0.140507	0.460407	ENSGALG00000011373	1	down
GO:0032881	regulation of polysaccharide metabolic process	0.0022	0.0003	6.73	0.140507	0.460407	ENSGALG00000041775	1	down
GO:0032885	regulation of polysaccharide biosynthetic process	0.0022	0.0003	6.73	0.140507	0.460407	ENSGALG00000041775	1	down
GO:0033561	regulation of water loss via skin	0.0022	0.0003	6.73	0.140507	0.460407	ENSGALG00000015352	1	down
GO:0033634	positive regulation of cell-cell adhesion mediated by integrin	0.0022	0.0003	6.73	0.140507	0.460407	ENSGALG00000007416	1	up
GO:0034154	toll-like receptor 7 signaling pathway	0.0022	0.0003	6.73	0.140507	0.460407	ENSGALG00000016590	1	up
GO:0034372	very-low-density lipoprotein particle remodeling	0.0022	0.0003	6.73	0.140507	0.460407	ENSGALG00000028928	1	up
GO:0035234	ectopic germ cell programmed cell death	0.0022	0.0003	6.73	0.140507	0.460407	ENSGALG00000011206	1	down
GO:0035435	phosphate ion transmembrane transport	0.0022	0.0003	6.73	0.140507	0.460407	ENSGALG00000016185	1	down
GO:0035624	receptor transactivation	0.0022	0.0003	6.73	0.140507	0.460407	ENSGALG00000023521	1	up
GO:0035722	interleukin-12-mediated signaling pathway	0.0022	0.0003	6.73	0.140507	0.460407	ENSGALG00000007170	1	down
GO:0035791	platelet-derived growth factor receptor-beta signaling pathway	0.0022	0.0003	6.73	0.140507	0.460407	ENSGALG00000013617	1	up
GO:0036124	histone H3-K9 trimethylation	0.0022	0.0003	6.73	0.140507	0.460407	ENSGALG00000015314	1	down
GO:0042267	natural killer cell mediated cytotoxicity	0.0022	0.0003	6.73	0.140507	0.460407	ENSGALG00000014561	1	up
GO:0042743	hydrogen peroxide metabolic process	0.0022	0.0003	6.73	0.140507	0.460407	ENSGALG00000006707	1	down
GO:0042987	amyloid precursor protein catabolic process	0.0022	0.0003	6.73	0.140507	0.460407	ENSGALG00000010798	1	up
GO:0043249	erythrocyte maturation	0.0022	0.0003	6.73	0.140507	0.460407	ENSGALG00000023296	1	down
GO:0043567	regulation of insulin-like growth factor receptor signaling pathway	0.0022	0.0003	6.73	0.140507	0.460407	ENSGALG00000011468	1	up
GO:0045040	protein insertion into mitochondrial outer membrane	0.0022	0.0003	6.73	0.140507	0.460407	ENSGALG00000014194	1	down
GO:0045162	clustering of voltage-gated sodium channels	0.0022	0.0003	6.73	0.140507	0.460407	ENSGALG00000048011	1	up
GO:0045168	cell-cell signaling involved in cell fate commitment	0.0022	0.0003	6.73	0.140507	0.460407	ENSGALG00000034512	1	down
GO:0045576	mast cell activation	0.0022	0.0003	6.73	0.140507	0.460407	ENSGALG00000002113	1	up
GO:0045617	negative regulation of keratinocyte differentiation	0.0022	0.0003	6.73	0.140507	0.460407	ENSGALG00000007324	1	up
GO:0045636	positive regulation of melanocyte differentiation	0.0022	0.0003	6.73	0.140507	0.460407	ENSGALG00000011206	1	down
GO:0045650	negative regulation of macrophage differentiation	0.0022	0.0003	6.73	0.140507	0.460407	ENSGALG00000029669	1	up
GO:0045899	positive regulation of RNA polymerase II transcription preinitiation complex assembly	0.0022	0.0003	6.73	0.140507	0.460407	ENSGALG00000013086	1	up
GO:0046314	phosphocreatine biosynthetic process	0.0022	0.0003	6.73	0.140507	0.460407	ENSGALG00000015602	1	down
GO:0046533	negative regulation of photoreceptor cell differentiation	0.0022	0.0003	6.73	0.140507	0.460407	ENSGALG00000005263	1	up
GO:0046598	positive regulation of viral entry into host cell	0.0022	0.0003	6.73	0.140507	0.460407	ENSGALG00000012420	1	up
GO:0046726	positive regulation by virus of viral protein levels in host cell	0.0022	0.0003	6.73	0.140507	0.460407	ENSGALG00000004736	1	up
GO:0048014	Tie signaling pathway	0.0022	0.0003	6.73	0.140507	0.460407	ENSGALG00000029983	1	up
GO:0050706	regulation of interleukin-1 beta secretion	0.0022	0.0003	6.73	0.140507	0.460407	ENSGALG00000035733	1	up
GO:0051084	'de novo' posttranslational protein folding	0.0022	0.0003	6.73	0.140507	0.460407	ENSGALG00000015352	1	down
GO:0051385	response to mineralocorticoid	0.0022	0.0003	6.73	0.140507	0.460407	ENSGALG00000028037	1	down
GO:0051450	myoblast proliferation	0.0022	0.0003	6.73	0.140507	0.460407	ENSGALG00000033083	1	up
GO:0060008	Sertoli cell differentiation	0.0022	0.0003	6.73	0.140507	0.460407	ENSGALG00000043433	1	down
GO:0060392	negative regulation of SMAD protein signal transduction	0.0022	0.0003	6.73	0.140507	0.460407	ENSGALG00000007358	1	up
GO:0060956	endocardial cell differentiation	0.0022	0.0003	6.73	0.140507	0.460407	ENSGALG00000015422	1	up
GO:0060973	cell migration involved in heart development	0.0022	0.0003	6.73	0.140507	0.460407	ENSGALG00000043662	1	up
GO:0061002	negative regulation of dendritic spine morphogenesis	0.0022	0.0003	6.73	0.140507	0.460407	ENSGALG00000005553	1	up
GO:0061056	sclerotome development	0.0022	0.0003	6.73	0.140507	0.460407	ENSGALG00000043433	1	down
GO:0061064	negative regulation of nematode larval development	0.0022	0.0003	6.73	0.140507	0.460407	ENSGALG00000026558	1	up
GO:0070293	renal absorption	0.0022	0.0003	6.73	0.140507	0.460407	ENSGALG00000037138	1	up
GO:0070327	thyroid hormone transport	0.0022	0.0003	6.73	0.140507	0.460407	ENSGALG00000007748	1	down
GO:0070358	actin polymerization-dependent cell motility	0.0022	0.0003	6.73	0.140507	0.460407	ENSGALG00000009303	1	up
GO:0070571	negative regulation of neuron projection regeneration	0.0022	0.0003	6.73	0.140507	0.460407	ENSGALG00000006751	1	up
GO:0070983	dendrite guidance	0.0022	0.0003	6.73	0.140507	0.460407	ENSGALG00000026558	1	up
GO:0071073	positive regulation of phospholipid biosynthetic process	0.0022	0.0003	6.73	0.140507	0.460407	ENSGALG00000039320	1	down
GO:0071804	potassium ion transport	0.0022	0.0003	6.73	0.140507	0.460407	ENSGALG00000031754	1	up
GO:0090027	negative regulation of monocyte chemotaxis	0.0022	0.0003	6.73	0.140507	0.460407	ENSGALG00000040360	1	down
GO:0090324	negative regulation of oxidative phosphorylation	0.0022	0.0003	6.73	0.140507	0.460407	ENSGALG00000004809	1	down
GO:0150094	amyloid-beta clearance by cellular catabolic process	0.0022	0.0003	6.73	0.140507	0.460407	ENSGALG00000010331	1	up
GO:1900020	positive regulation of protein kinase C activity	0.0022	0.0003	6.73	0.140507	0.460407	ENSGALG00000024083	1	down
GO:1901164	negative regulation of trophoblast cell migration	0.0022	0.0003	6.73	0.140507	0.460407	ENSGALG00000011738	1	up
GO:1902412	regulation of mitotic cytokinesis	0.0022	0.0003	6.73	0.140507	0.460407	ENSGALG00000007525	1	down
GO:1902459	positive regulation of stem cell population maintenance	0.0022	0.0003	6.73	0.140507	0.460407	ENSGALG00000041775	1	down
GO:1902723	negative regulation of skeletal muscle satellite cell proliferation	0.0022	0.0003	6.73	0.140507	0.460407	ENSGALG00000039458	1	down
GO:1902893	regulation of pri-miRNA transcription by RNA polymerase II	0.0022	0.0003	6.73	0.140507	0.460407	ENSGALG00000028037	1	down
GO:1903608	protein localization to cytoplasmic stress granule	0.0022	0.0003	6.73	0.140507	0.460407	ENSGALG00000041547	1	up
GO:2000288	positive regulation of myoblast proliferation	0.0022	0.0003	6.73	0.140507	0.460407	ENSGALG00000006491	1	up
GO:2000331	regulation of terminal button organization	0.0022	0.0003	6.73	0.140507	0.460407	ENSGALG00000005553	1	up
GO:2000435	negative regulation of protein neddylation	0.0022	0.0003	6.73	0.140507	0.460407	ENSGALG00000052051	1	down
GO:2000615	regulation of histone H3-K9 acetylation	0.0022	0.0003	6.73	0.140507	0.460407	NewGene_478	1	up
GO:2000672	negative regulation of motor neuron apoptotic process	0.0022	0.0003	6.73	0.140507	0.460407	ENSGALG00000026146	1	up
GO:2000675	negative regulation of type B pancreatic cell apoptotic process	0.0022	0.0003	6.73	0.140507	0.460407	ENSGALG00000015529	1	down
GO:2000809	positive regulation of synaptic vesicle clustering	0.0022	0.0003	6.73	0.140507	0.460407	ENSGALG00000005553	1	up
GO:2001135	regulation of endocytic recycling	0.0022	0.0003	6.73	0.140507	0.460407	ENSGALG00000043662	1	up
GO:0009058	biosynthetic process	0.0289	0.0207	1.39	0.14254	0.464174	ENSGALG00000009654;ENSGALG00000011133;ENSGALG00000013874;ENSGALG00000028037;ENSGALG00000035761;ENSGALG00000041775;ENSGALG00000043433;ENSGALG00000049721;ENSGALG00000054562;NewGene_478;NewGene_6685;NewGene_6686;NewGene_881	13	up&down
GO:0007569	cell aging	0.0044	0.0015	2.99	0.14262	0.464174	ENSGALG00000007324;NewGene_478	2	up
GO:0016049	cell growth	0.0044	0.0015	2.99	0.14262	0.464174	ENSGALG00000013086;ENSGALG00000043662	2	up
GO:0034101	erythrocyte homeostasis	0.0044	0.0015	2.99	0.14262	0.464174	ENSGALG00000013086;NewGene_2418	2	up&down
GO:0071482	cellular response to light stimulus	0.0044	0.0015	2.99	0.14262	0.464174	ENSGALG00000052051;NewGene_478	2	up&down
GO:0010605	negative regulation of macromolecule metabolic process	0.0289	0.0208	1.39	0.145552	0.472158	ENSGALG00000010745;ENSGALG00000011133;ENSGALG00000013086;ENSGALG00000018815;ENSGALG00000026558;ENSGALG00000041775;ENSGALG00000043433;ENSGALG00000049241;ENSGALG00000049372;ENSGALG00000052051;NewGene_2418;NewGene_478;NewGene_881	13	up&down
GO:0031324	negative regulation of cellular metabolic process	0.0289	0.0208	1.39	0.145552	0.472158	ENSGALG00000010745;ENSGALG00000011133;ENSGALG00000013086;ENSGALG00000018815;ENSGALG00000026558;ENSGALG00000041775;ENSGALG00000043433;ENSGALG00000049241;ENSGALG00000049372;ENSGALG00000052051;NewGene_2418;NewGene_478;NewGene_881	13	up&down
GO:0008285	negative regulation of cell population proliferation	0.0267	0.0189	1.41	0.145661	0.472158	ENSGALG00000000172;ENSGALG00000007515;ENSGALG00000008663;ENSGALG00000011276;ENSGALG00000023580;ENSGALG00000033694;ENSGALG00000038604;ENSGALG00000040360;ENSGALG00000043662;ENSGALG00000051505;NewGene_6685;NewGene_6686	12	up&down
GO:0042593	glucose homeostasis	0.0111	0.0062	1.79	0.145877	0.472223	ENSGALG00000001717;ENSGALG00000011468;ENSGALG00000015529;ENSGALG00000023521;ENSGALG00000039320	5	up&down
GO:0007416	synapse assembly	0.0067	0.003	2.24	0.148253	0.473015	ENSGALG00000011319;ENSGALG00000015422;ENSGALG00000026948	3	up&down
GO:0032482	Rab protein signal transduction	0.0067	0.003	2.24	0.148253	0.473015	ENSGALG00000000769;ENSGALG00000004918;ENSGALG00000016844	3	up&down
GO:0050796	regulation of insulin secretion	0.0067	0.003	2.24	0.148253	0.473015	ENSGALG00000001717;ENSGALG00000031754;ENSGALG00000054562	3	up&down
GO:0007160	cell-matrix adhesion	0.0089	0.0046	1.92	0.153839	0.473015	ENSGALG00000005426;ENSGALG00000008827;ENSGALG00000042063;ENSGALG00000043610	4	up&down
GO:0050731	positive regulation of peptidyl-tyrosine phosphorylation	0.0089	0.0046	1.92	0.153839	0.473015	ENSGALG00000007416;ENSGALG00000011206;ENSGALG00000026146;ENSGALG00000029983	4	up&down
GO:0045893	positive regulation of transcription, DNA-templated	0.0333	0.0249	1.34	0.155339	0.473015	ENSGALG00000007669;ENSGALG00000010651;ENSGALG00000010745;ENSGALG00000013086;ENSGALG00000028037;ENSGALG00000033760;ENSGALG00000038604;ENSGALG00000039458;ENSGALG00000041775;ENSGALG00000041949;ENSGALG00000043433;ENSGALG00000045753;ENSGALG00000049721;ENSGALG00000050240;NewGene_478	15	up&down
GO:1903506	regulation of nucleic acid-templated transcription	0.0333	0.0249	1.34	0.155339	0.473015	ENSGALG00000010745;ENSGALG00000011133;ENSGALG00000013086;ENSGALG00000018815;ENSGALG00000026558;ENSGALG00000028037;ENSGALG00000041775;ENSGALG00000041949;ENSGALG00000043433;ENSGALG00000048773;ENSGALG00000049241;ENSGALG00000049372;ENSGALG00000049721;NewGene_478;NewGene_881	15	up&down
GO:1901576	organic substance biosynthetic process	0.0267	0.0191	1.39	0.155383	0.473015	ENSGALG00000009654;ENSGALG00000011133;ENSGALG00000013874;ENSGALG00000028037;ENSGALG00000041775;ENSGALG00000043433;ENSGALG00000049721;ENSGALG00000054562;NewGene_478;NewGene_6685;NewGene_6686;NewGene_881	12	up&down
GO:0000245	spliceosomal complex assembly	0.0044	0.0016	2.83	0.155671	0.473015	ENSGALG00000007170;ENSGALG00000021679	2	up&down
GO:0002262	myeloid cell homeostasis	0.0044	0.0016	2.83	0.155671	0.473015	ENSGALG00000013086;NewGene_2418	2	up&down
GO:0046546	development of primary male sexual characteristics	0.0044	0.0016	2.83	0.155671	0.473015	ENSGALG00000010745;ENSGALG00000043433	2	up&down
GO:0046634	regulation of alpha-beta T cell activation	0.0044	0.0016	2.83	0.155671	0.473015	ENSGALG00000013086;NewGene_1728	2	up
GO:0051881	regulation of mitochondrial membrane potential	0.0044	0.0016	2.83	0.155671	0.473015	ENSGALG00000008606;ENSGALG00000037593	2	down
GO:0097191	extrinsic apoptotic signaling pathway	0.0044	0.0016	2.83	0.155671	0.473015	ENSGALG00000034213;ENSGALG00000039212	2	up&down
GO:1903522	regulation of blood circulation	0.0044	0.0016	2.83	0.155671	0.473015	ENSGALG00000031754;NewGene_881	2	up
GO:1901360	organic cyclic compound metabolic process	0.0311	0.023	1.35	0.156787	0.473015	ENSGALG00000007170;ENSGALG00000009654;ENSGALG00000010745;ENSGALG00000011133;ENSGALG00000014189;ENSGALG00000028037;ENSGALG00000041775;ENSGALG00000043433;ENSGALG00000049721;ENSGALG00000054562;NewGene_478;NewGene_6685;NewGene_6686;NewGene_881	14	up&down
GO:0001938	positive regulation of endothelial cell proliferation	0.0067	0.0031	2.18	0.157168	0.473015	ENSGALG00000010745;ENSGALG00000020067;ENSGALG00000037437	3	up
GO:0006631	fatty acid metabolic process	0.0067	0.0031	2.18	0.157168	0.473015	ENSGALG00000009292;ENSGALG00000013874;ENSGALG00000017316	3	down
GO:0016569	covalent chromatin modification	0.0067	0.0031	2.18	0.157168	0.473015	ENSGALG00000018815;ENSGALG00000049241;NewGene_478	3	up&down
GO:0030178	negative regulation of Wnt signaling pathway	0.0067	0.0031	2.18	0.157168	0.473015	ENSGALG00000013100;ENSGALG00000028041;ENSGALG00000043035	3	down
GO:0043588	skin development	0.0067	0.0031	2.18	0.157168	0.473015	ENSGALG00000010798;ENSGALG00000015352;ENSGALG00000026276	3	up&down
GO:0009056	catabolic process	0.0178	0.0117	1.52	0.158503	0.473015	ENSGALG00000006613;ENSGALG00000009170;ENSGALG00000010745;ENSGALG00000013874;ENSGALG00000013940;ENSGALG00000043584;ENSGALG00000052333;ENSGALG00000054562	8	up&down
GO:0045892	negative regulation of transcription, DNA-templated	0.0311	0.0231	1.35	0.159815	0.473015	ENSGALG00000007945;ENSGALG00000010745;ENSGALG00000011133;ENSGALG00000013086;ENSGALG00000015422;ENSGALG00000018815;ENSGALG00000026558;ENSGALG00000033083;ENSGALG00000039212;ENSGALG00000041775;ENSGALG00000043433;ENSGALG00000049241;ENSGALG00000049372;NewGene_881	14	up&down
GO:0050778	positive regulation of immune response	0.0089	0.0047	1.89	0.160937	0.473015	ENSGALG00000010745;NewGene_2418;NewGene_6376;NewGene_6831	4	up&down
GO:1901362	organic cyclic compound biosynthetic process	0.0178	0.0118	1.51	0.162851	0.473015	ENSGALG00000009654;ENSGALG00000011133;ENSGALG00000028037;ENSGALG00000041775;ENSGALG00000043433;ENSGALG00000049721;ENSGALG00000054562;NewGene_881	8	up&down
GO:2001141	regulation of RNA biosynthetic process	0.0333	0.0252	1.32	0.164091	0.473015	ENSGALG00000010745;ENSGALG00000011133;ENSGALG00000013086;ENSGALG00000018815;ENSGALG00000026558;ENSGALG00000028037;ENSGALG00000041775;ENSGALG00000041949;ENSGALG00000043433;ENSGALG00000048773;ENSGALG00000049241;ENSGALG00000049372;ENSGALG00000049721;NewGene_478;NewGene_881	15	up&down
GO:0009888	tissue development	0.0267	0.0194	1.37	0.165433	0.473015	ENSGALG00000010798;ENSGALG00000011133;ENSGALG00000013086;ENSGALG00000015352;ENSGALG00000026146;ENSGALG00000026558;ENSGALG00000028037;ENSGALG00000043433;ENSGALG00000043584;ENSGALG00000043662;NewGene_478;NewGene_881	12	up&down
GO:0016570	histone modification	0.0067	0.0031	2.13	0.166244	0.473015	ENSGALG00000018815;ENSGALG00000049241;NewGene_478	3	up&down
GO:0002931	response to ischemia	0.0044	0.0017	2.69	0.168937	0.473015	ENSGALG00000004809;ENSGALG00000007669	2	down
GO:0009409	response to cold	0.0044	0.0017	2.69	0.168937	0.473015	ENSGALG00000017316;ENSGALG00000028037	2	down
GO:0030032	lamellipodium assembly	0.0044	0.0017	2.69	0.168937	0.473015	ENSGALG00000002193;ENSGALG00000002790	2	up
GO:0061077	chaperone-mediated protein folding	0.0044	0.0017	2.69	0.168937	0.473015	ENSGALG00000015352;ENSGALG00000027506	2	down
GO:0070304	positive regulation of stress-activated protein kinase signaling cascade	0.0044	0.0017	2.69	0.168937	0.473015	ENSGALG00000049372;NewGene_2418	2	down
GO:0071897	DNA biosynthetic process	0.0044	0.0017	2.69	0.168937	0.473015	ENSGALG00000011133;ENSGALG00000038604	2	up&down
GO:2000179	positive regulation of neural precursor cell proliferation	0.0044	0.0017	2.69	0.168937	0.473015	ENSGALG00000010238;ENSGALG00000015352	2	up&down
GO:0006351	transcription, DNA-templated	0.0178	0.012	1.49	0.171712	0.473015	ENSGALG00000002790;ENSGALG00000009654;ENSGALG00000014342;ENSGALG00000028037;ENSGALG00000041775;ENSGALG00000043433;ENSGALG00000049721;NewGene_881	8	up&down
GO:0000076	DNA replication checkpoint	0.0022	0.0004	5.38	0.17244	0.473015	NewGene_478	1	up
GO:0000185	activation of MAPKKK activity	0.0022	0.0004	5.38	0.17244	0.473015	ENSGALG00000004398	1	up
GO:0001661	conditioned taste aversion	0.0022	0.0004	5.38	0.17244	0.473015	ENSGALG00000028037	1	down
GO:0002820	negative regulation of adaptive immune response	0.0022	0.0004	5.38	0.17244	0.473015	ENSGALG00000049372	1	down
GO:0002922	positive regulation of humoral immune response	0.0022	0.0004	5.38	0.17244	0.473015	ENSGALG00000035733	1	up
GO:0003100	regulation of systemic arterial blood pressure by endothelin	0.0022	0.0004	5.38	0.17244	0.473015	ENSGALG00000050508	1	down
GO:0003161	cardiac conduction system development	0.0022	0.0004	5.38	0.17244	0.473015	ENSGALG00000015422	1	up
GO:0003417	growth plate cartilage development	0.0022	0.0004	5.38	0.17244	0.473015	ENSGALG00000017183	1	down
GO:0006266	DNA ligation	0.0022	0.0004	5.38	0.17244	0.473015	ENSGALG00000010745	1	up
GO:0006267	pre-replicative complex assembly involved in nuclear cell cycle DNA replication	0.0022	0.0004	5.38	0.17244	0.473015	ENSGALG00000012546	1	up
GO:0006656	phosphatidylcholine biosynthetic process	0.0022	0.0004	5.38	0.17244	0.473015	ENSGALG00000028928	1	up
GO:0006809	nitric oxide biosynthetic process	0.0022	0.0004	5.38	0.17244	0.473015	ENSGALG00000050508	1	down
GO:0007021	tubulin complex assembly	0.0022	0.0004	5.38	0.17244	0.473015	ENSGALG00000007945	1	down
GO:0008611	ether lipid biosynthetic process	0.0022	0.0004	5.38	0.17244	0.473015	ENSGALG00000013874	1	down
GO:0009187	cyclic nucleotide metabolic process	0.0022	0.0004	5.38	0.17244	0.473015	ENSGALG00000054562	1	down
GO:0010838	positive regulation of keratinocyte proliferation	0.0022	0.0004	5.38	0.17244	0.473015	ENSGALG00000007324	1	up
GO:0010866	regulation of triglyceride biosynthetic process	0.0022	0.0004	5.38	0.17244	0.473015	ENSGALG00000030038	1	up
GO:0010944	negative regulation of transcription by competitive promoter binding	0.0022	0.0004	5.38	0.17244	0.473015	ENSGALG00000038604	1	down
GO:0014855	striated muscle cell proliferation	0.0022	0.0004	5.38	0.17244	0.473015	ENSGALG00000043662	1	up
GO:0015760	glucose-6-phosphate transport	0.0022	0.0004	5.38	0.17244	0.473015	ENSGALG00000016185	1	down
GO:0019724	B cell mediated immunity	0.0022	0.0004	5.38	0.17244	0.473015	NewGene_6376	1	up
GO:0021515	cell differentiation in spinal cord	0.0022	0.0004	5.38	0.17244	0.473015	ENSGALG00000003965	1	up
GO:0021545	cranial nerve development	0.0022	0.0004	5.38	0.17244	0.473015	ENSGALG00000033510	1	up
GO:0021548	pons development	0.0022	0.0004	5.38	0.17244	0.473015	ENSGALG00000028302	1	down
GO:0030101	natural killer cell activation	0.0022	0.0004	5.38	0.17244	0.473015	ENSGALG00000013086	1	up
GO:0030104	water homeostasis	0.0022	0.0004	5.38	0.17244	0.473015	ENSGALG00000015352	1	down
GO:0030422	production of siRNA involved in RNA interference	0.0022	0.0004	5.38	0.17244	0.473015	ENSGALG00000003067	1	down
GO:0030853	negative regulation of granulocyte differentiation	0.0022	0.0004	5.38	0.17244	0.473015	ENSGALG00000029669	1	up
GO:0030859	polarized epithelial cell differentiation	0.0022	0.0004	5.38	0.17244	0.473015	ENSGALG00000007324	1	up
GO:0031987	locomotion involved in locomotory behavior	0.0022	0.0004	5.38	0.17244	0.473015	ENSGALG00000011319	1	up
GO:0032479	regulation of type I interferon production	0.0022	0.0004	5.38	0.17244	0.473015	ENSGALG00000010745	1	up
GO:0032494	response to peptidoglycan	0.0022	0.0004	5.38	0.17244	0.473015	ENSGALG00000039982	1	up
GO:0032534	regulation of microvillus assembly	0.0022	0.0004	5.38	0.17244	0.473015	ENSGALG00000016927	1	up
GO:0033169	histone H3-K9 demethylation	0.0022	0.0004	5.38	0.17244	0.473015	ENSGALG00000049241	1	down
GO:0033539	fatty acid beta-oxidation using acyl-CoA dehydrogenase	0.0022	0.0004	5.38	0.17244	0.473015	ENSGALG00000007072	1	down
GO:0033572	transferrin transport	0.0022	0.0004	5.38	0.17244	0.473015	ENSGALG00000007485	1	down
GO:0034123	positive regulation of toll-like receptor signaling pathway	0.0022	0.0004	5.38	0.17244	0.473015	NewGene_2418	1	down
GO:0034440	lipid oxidation	0.0022	0.0004	5.38	0.17244	0.473015	ENSGALG00000013874	1	down
GO:0035020	regulation of Rac protein signal transduction	0.0022	0.0004	5.38	0.17244	0.473015	ENSGALG00000012422	1	up
GO:0035235	ionotropic glutamate receptor signaling pathway	0.0022	0.0004	5.38	0.17244	0.473015	ENSGALG00000026241	1	up
GO:0035767	endothelial cell chemotaxis	0.0022	0.0004	5.38	0.17244	0.473015	ENSGALG00000037437	1	up
GO:0035881	amacrine cell differentiation	0.0022	0.0004	5.38	0.17244	0.473015	ENSGALG00000013086	1	up
GO:0036295	cellular response to increased oxygen levels	0.0022	0.0004	5.38	0.17244	0.473015	ENSGALG00000003194	1	down
GO:0036498	IRE1-mediated unfolded protein response	0.0022	0.0004	5.38	0.17244	0.473015	ENSGALG00000007365	1	up
GO:0042220	response to cocaine	0.0022	0.0004	5.38	0.17244	0.473015	ENSGALG00000011319	1	up
GO:0042773	ATP synthesis coupled electron transport	0.0022	0.0004	5.38	0.17244	0.473015	ENSGALG00000008606	1	down
GO:0042976	activation of Janus kinase activity	0.0022	0.0004	5.38	0.17244	0.473015	ENSGALG00000004398	1	up
GO:0043267	negative regulation of potassium ion transport	0.0022	0.0004	5.38	0.17244	0.473015	ENSGALG00000050508	1	down
GO:0043568	positive regulation of insulin-like growth factor receptor signaling pathway	0.0022	0.0004	5.38	0.17244	0.473015	ENSGALG00000011468	1	up
GO:0043697	cell dedifferentiation	0.0022	0.0004	5.38	0.17244	0.473015	ENSGALG00000041775	1	down
GO:0044342	type B pancreatic cell proliferation	0.0022	0.0004	5.38	0.17244	0.473015	ENSGALG00000011468	1	up
GO:0044387	negative regulation of protein kinase activity by regulation of protein phosphorylation	0.0022	0.0004	5.38	0.17244	0.473015	ENSGALG00000001633	1	down
GO:0044818	mitotic G2/M transition checkpoint	0.0022	0.0004	5.38	0.17244	0.473015	NewGene_478	1	up
GO:0045019	negative regulation of nitric oxide biosynthetic process	0.0022	0.0004	5.38	0.17244	0.473015	ENSGALG00000032854	1	up
GO:0045039	protein insertion into mitochondrial inner membrane	0.0022	0.0004	5.38	0.17244	0.473015	ENSGALG00000039212	1	down
GO:0046058	cAMP metabolic process	0.0022	0.0004	5.38	0.17244	0.473015	ENSGALG00000054562	1	down
GO:0046637	regulation of alpha-beta T cell differentiation	0.0022	0.0004	5.38	0.17244	0.473015	ENSGALG00000013086	1	up
GO:0048096	chromatin-mediated maintenance of transcription	0.0022	0.0004	5.38	0.17244	0.473015	NewGene_478	1	up
GO:0048541	Peyer's patch development	0.0022	0.0004	5.38	0.17244	0.473015	ENSGALG00000013086	1	up
GO:0048581	negative regulation of post-embryonic development	0.0022	0.0004	5.38	0.17244	0.473015	ENSGALG00000026558	1	up
GO:0051127	positive regulation of actin nucleation	0.0022	0.0004	5.38	0.17244	0.473015	ENSGALG00000011170	1	up
GO:0051412	response to corticosterone	0.0022	0.0004	5.38	0.17244	0.473015	ENSGALG00000028037	1	down
GO:0051454	intracellular pH elevation	0.0022	0.0004	5.38	0.17244	0.473015	ENSGALG00000006707	1	down
GO:0055119	relaxation of cardiac muscle	0.0022	0.0004	5.38	0.17244	0.473015	ENSGALG00000042744	1	down
GO:0060040	retinal bipolar neuron differentiation	0.0022	0.0004	5.38	0.17244	0.473015	ENSGALG00000013086	1	up
GO:0060263	regulation of respiratory burst	0.0022	0.0004	5.38	0.17244	0.473015	ENSGALG00000012456	1	up
GO:0060762	regulation of branching involved in mammary gland duct morphogenesis	0.0022	0.0004	5.38	0.17244	0.473015	ENSGALG00000005768	1	up
GO:0061009	common bile duct development	0.0022	0.0004	5.38	0.17244	0.473015	ENSGALG00000015352	1	down
GO:0061626	pharyngeal arch artery morphogenesis	0.0022	0.0004	5.38	0.17244	0.473015	ENSGALG00000039320	1	down
GO:0070262	peptidyl-serine dephosphorylation	0.0022	0.0004	5.38	0.17244	0.473015	ENSGALG00000040360	1	down
GO:0070671	response to interleukin-12	0.0022	0.0004	5.38	0.17244	0.473015	ENSGALG00000007170	1	down
GO:0071243	cellular response to arsenic-containing substance	0.0022	0.0004	5.38	0.17244	0.473015	ENSGALG00000004809	1	down
GO:0071285	cellular response to lithium ion	0.0022	0.0004	5.38	0.17244	0.473015	ENSGALG00000000172	1	up
GO:0071313	cellular response to caffeine	0.0022	0.0004	5.38	0.17244	0.473015	NewGene_478	1	up
GO:0071349	cellular response to interleukin-12	0.0022	0.0004	5.38	0.17244	0.473015	ENSGALG00000007170	1	down
GO:0071455	cellular response to hyperoxia	0.0022	0.0004	5.38	0.17244	0.473015	ENSGALG00000006707	1	down
GO:0072014	proximal tubule development	0.0022	0.0004	5.38	0.17244	0.473015	ENSGALG00000031734	1	down
GO:0072321	chaperone-mediated protein transport	0.0022	0.0004	5.38	0.17244	0.473015	ENSGALG00000004963	1	down
GO:0072413	signal transduction involved in mitotic cell cycle checkpoint	0.0022	0.0004	5.38	0.17244	0.473015	NewGene_478	1	up
GO:0072678	T cell migration	0.0022	0.0004	5.38	0.17244	0.473015	NewGene_6831	1	up
GO:0086009	membrane repolarization	0.0022	0.0004	5.38	0.17244	0.473015	ENSGALG00000007666	1	up
GO:0090383	phagosome acidification	0.0022	0.0004	5.38	0.17244	0.473015	ENSGALG00000016844	1	up
GO:0098532	histone H3-K27 trimethylation	0.0022	0.0004	5.38	0.17244	0.473015	ENSGALG00000015314	1	down
GO:1902035	positive regulation of hematopoietic stem cell proliferation	0.0022	0.0004	5.38	0.17244	0.473015	ENSGALG00000011206	1	down
GO:1902041	regulation of extrinsic apoptotic signaling pathway via death domain receptors	0.0022	0.0004	5.38	0.17244	0.473015	ENSGALG00000010745	1	up
GO:1902177	positive regulation of oxidative stress-induced intrinsic apoptotic signaling pathway	0.0022	0.0004	5.38	0.17244	0.473015	ENSGALG00000006707	1	down
GO:1902402	signal transduction involved in mitotic DNA damage checkpoint	0.0022	0.0004	5.38	0.17244	0.473015	NewGene_478	1	up
GO:1902403	signal transduction involved in mitotic DNA integrity checkpoint	0.0022	0.0004	5.38	0.17244	0.473015	NewGene_478	1	up
GO:1903251	multi-ciliated epithelial cell differentiation	0.0022	0.0004	5.38	0.17244	0.473015	ENSGALG00000028595	1	down
GO:1905037	autophagosome organization	0.0022	0.0004	5.38	0.17244	0.473015	ENSGALG00000006613	1	down
GO:1990264	peptidyl-tyrosine dephosphorylation involved in inactivation of protein kinase activity	0.0022	0.0004	5.38	0.17244	0.473015	ENSGALG00000010049	1	down
GO:2000035	regulation of stem cell division	0.0022	0.0004	5.38	0.17244	0.473015	ENSGALG00000041775	1	down
GO:2000271	positive regulation of fibroblast apoptotic process	0.0022	0.0004	5.38	0.17244	0.473015	ENSGALG00000007324	1	up
GO:2000427	positive regulation of apoptotic cell clearance	0.0022	0.0004	5.38	0.17244	0.473015	ENSGALG00000030038	1	up
GO:2000510	positive regulation of dendritic cell chemotaxis	0.0022	0.0004	5.38	0.17244	0.473015	ENSGALG00000035733	1	up
GO:2000727	positive regulation of cardiac muscle cell differentiation	0.0022	0.0004	5.38	0.17244	0.473015	ENSGALG00000015422	1	up
GO:2000969	positive regulation of AMPA receptor activity	0.0022	0.0004	5.38	0.17244	0.473015	ENSGALG00000005553	1	up
GO:2001269	positive regulation of cysteine-type endopeptidase activity involved in apoptotic signaling pathway	0.0022	0.0004	5.38	0.17244	0.473015	ENSGALG00000041981	1	up
GO:0050776	regulation of immune response	0.0156	0.0102	1.53	0.173224	0.474626	ENSGALG00000010745;ENSGALG00000022875;ENSGALG00000028037;ENSGALG00000049372;NewGene_2418;NewGene_6376;NewGene_6831	7	up&down
GO:0070372	regulation of ERK1 and ERK2 cascade	0.0067	0.0032	2.07	0.175469	0.478629	ENSGALG00000014561;ENSGALG00000043662;NewGene_2418	3	up&down
GO:0070373	negative regulation of ERK1 and ERK2 cascade	0.0067	0.0032	2.07	0.175469	0.478629	ENSGALG00000001633;ENSGALG00000038604;ENSGALG00000040855	3	down
GO:0012501	programmed cell death	0.0089	0.0049	1.83	0.17548	0.478629	ENSGALG00000006613;ENSGALG00000010745;ENSGALG00000049372;NewGene_478	4	up&down
GO:0016042	lipid catabolic process	0.0089	0.0049	1.83	0.17548	0.478629	ENSGALG00000003345;ENSGALG00000012185;ENSGALG00000013874;ENSGALG00000050831	4	up&down
GO:0051252	regulation of RNA metabolic process	0.0356	0.0275	1.29	0.176503	0.480876	ENSGALG00000010745;ENSGALG00000011133;ENSGALG00000013086;ENSGALG00000013352;ENSGALG00000018815;ENSGALG00000026558;ENSGALG00000028037;ENSGALG00000041775;ENSGALG00000041949;ENSGALG00000043433;ENSGALG00000048773;ENSGALG00000049241;ENSGALG00000049372;ENSGALG00000049721;NewGene_478;NewGene_881	16	up&down
GO:0071495	cellular response to endogenous stimulus	0.0111	0.0067	1.66	0.182355	0.4879	ENSGALG00000013617;ENSGALG00000028037;ENSGALG00000043433;ENSGALG00000049372;NewGene_478	5	up&down
GO:0001954	positive regulation of cell-matrix adhesion	0.0044	0.0017	2.56	0.182384	0.4879	ENSGALG00000007416;ENSGALG00000008827	2	up
GO:0032729	positive regulation of interferon-gamma production	0.0044	0.0017	2.56	0.182384	0.4879	ENSGALG00000007416;ENSGALG00000011094	2	up&down
GO:0048736	appendage development	0.0067	0.0033	2.02	0.184833	0.4879	ENSGALG00000026558;ENSGALG00000043433;NewGene_881	3	up&down
GO:0060395	SMAD protein signal transduction	0.0067	0.0033	2.02	0.184833	0.4879	ENSGALG00000009170;ENSGALG00000028037;ENSGALG00000033083	3	up&down
GO:1901214	regulation of neuron death	0.0067	0.0033	2.02	0.184833	0.4879	ENSGALG00000015352;ENSGALG00000026146;ENSGALG00000028037	3	up&down
GO:0045597	positive regulation of cell differentiation	0.0133	0.0086	1.55	0.189733	0.4879	ENSGALG00000010175;ENSGALG00000010745;ENSGALG00000013086;ENSGALG00000028037;ENSGALG00000041949;ENSGALG00000043662	6	up&down
GO:0044271	cellular nitrogen compound biosynthetic process	0.0178	0.0123	1.45	0.190064	0.4879	ENSGALG00000009654;ENSGALG00000011133;ENSGALG00000028037;ENSGALG00000041775;ENSGALG00000043433;ENSGALG00000049721;ENSGALG00000054562;NewGene_881	8	up&down
GO:0044772	mitotic cell cycle phase transition	0.0067	0.0034	1.97	0.194325	0.4879	ENSGALG00000028595;ENSGALG00000041775;NewGene_478	3	up&down
GO:0007165	signal transduction	0.0644	0.0544	1.18	0.194623	0.4879	ENSGALG00000003550;ENSGALG00000005263;ENSGALG00000007170;ENSGALG00000007579;ENSGALG00000007906;ENSGALG00000009301;ENSGALG00000012422;ENSGALG00000013617;ENSGALG00000015352;ENSGALG00000016251;ENSGALG00000026146;ENSGALG00000027778;ENSGALG00000028037;ENSGALG00000033694;ENSGALG00000034337;ENSGALG00000035194;ENSGALG00000037029;ENSGALG00000041775;ENSGALG00000042652;ENSGALG00000043433;ENSGALG00000043662;…	29	up&down
GO:0002696	positive regulation of leukocyte activation	0.0044	0.0018	2.45	0.19598	0.4879	ENSGALG00000013086;NewGene_1728	2	up
GO:0008016	regulation of heart contraction	0.0044	0.0018	2.45	0.19598	0.4879	ENSGALG00000031754;NewGene_881	2	up
GO:0032720	negative regulation of tumor necrosis factor production	0.0044	0.0018	2.45	0.19598	0.4879	ENSGALG00000014561;ENSGALG00000032854	2	up
GO:0035249	synaptic transmission, glutamatergic	0.0044	0.0018	2.45	0.19598	0.4879	ENSGALG00000006638;ENSGALG00000026241	2	up
GO:0050867	positive regulation of cell activation	0.0044	0.0018	2.45	0.19598	0.4879	ENSGALG00000013086;NewGene_1728	2	up
GO:0051251	positive regulation of lymphocyte activation	0.0044	0.0018	2.45	0.19598	0.4879	ENSGALG00000013086;NewGene_1728	2	up
GO:0071158	positive regulation of cell cycle arrest	0.0044	0.0018	2.45	0.19598	0.4879	ENSGALG00000000172;ENSGALG00000016954	2	up
GO:0071320	cellular response to cAMP	0.0044	0.0018	2.45	0.19598	0.4879	ENSGALG00000011468;ENSGALG00000037138	2	up
GO:0090276	regulation of peptide hormone secretion	0.0044	0.0018	2.45	0.19598	0.4879	ENSGALG00000031754;ENSGALG00000054562	2	up&down
GO:1902105	regulation of leukocyte differentiation	0.0044	0.0018	2.45	0.19598	0.4879	ENSGALG00000013086;ENSGALG00000028037	2	up&down
GO:0044238	primary metabolic process	0.0578	0.0483	1.2	0.196269	0.4879	ENSGALG00000006613;ENSGALG00000007170;ENSGALG00000009654;ENSGALG00000010745;ENSGALG00000011133;ENSGALG00000013617;ENSGALG00000013874;ENSGALG00000013940;ENSGALG00000014189;ENSGALG00000015352;ENSGALG00000018815;ENSGALG00000028037;ENSGALG00000032845;ENSGALG00000041775;ENSGALG00000043433;ENSGALG00000049241;ENSGALG00000049372;ENSGALG00000049721;ENSGALG00000052333;ENSGALG00000054562;NewGene_1728;NewGen…	26	up&down
GO:0051092	positive regulation of NF-kappaB transcription factor activity	0.0089	0.0051	1.74	0.198083	0.4879	ENSGALG00000000769;ENSGALG00000004398;ENSGALG00000007485;ENSGALG00000009864	4	up&down
GO:0008284	positive regulation of cell population proliferation	0.0267	0.0202	1.32	0.201166	0.4879	ENSGALG00000006707;ENSGALG00000010745;ENSGALG00000012456;ENSGALG00000014561;ENSGALG00000015352;ENSGALG00000015422;ENSGALG00000026146;ENSGALG00000031734;ENSGALG00000033510;ENSGALG00000043433;ENSGALG00000052051;NewGene_1728	12	up&down
GO:0044260	cellular macromolecule metabolic process	0.0444	0.0362	1.23	0.202091	0.4879	ENSGALG00000009654;ENSGALG00000010745;ENSGALG00000011133;ENSGALG00000013617;ENSGALG00000013940;ENSGALG00000015352;ENSGALG00000018815;ENSGALG00000028037;ENSGALG00000032845;ENSGALG00000041775;ENSGALG00000043433;ENSGALG00000049241;ENSGALG00000049372;ENSGALG00000049721;ENSGALG00000052333;NewGene_1728;NewGene_478;NewGene_6685;NewGene_6686;NewGene_881	20	up&down
GO:0043170	macromolecule metabolic process	0.0511	0.0423	1.21	0.202176	0.4879	ENSGALG00000006613;ENSGALG00000007170;ENSGALG00000009654;ENSGALG00000010745;ENSGALG00000011133;ENSGALG00000013617;ENSGALG00000013940;ENSGALG00000015352;ENSGALG00000018815;ENSGALG00000028037;ENSGALG00000032845;ENSGALG00000041775;ENSGALG00000043433;ENSGALG00000049241;ENSGALG00000049372;ENSGALG00000049721;ENSGALG00000052333;NewGene_1728;NewGene_478;NewGene_6376;NewGene_6685;NewGene_6686;NewGene_881	23	up&down
GO:0000183	rDNA heterochromatin assembly	0.0022	0.0005	4.49	0.203189	0.4879	ENSGALG00000015314	1	down
GO:0001542	ovulation from ovarian follicle	0.0022	0.0005	4.49	0.203189	0.4879	ENSGALG00000050508	1	down
GO:0001892	embryonic placenta development	0.0022	0.0005	4.49	0.203189	0.4879	ENSGALG00000041775	1	down
GO:0002687	positive regulation of leukocyte migration	0.0022	0.0005	4.49	0.203189	0.4879	ENSGALG00000011206	1	down
GO:0002704	negative regulation of leukocyte mediated immunity	0.0022	0.0005	4.49	0.203189	0.4879	ENSGALG00000049372	1	down
GO:0002707	negative regulation of lymphocyte mediated immunity	0.0022	0.0005	4.49	0.203189	0.4879	ENSGALG00000049372	1	down
GO:0002709	regulation of T cell mediated immunity	0.0022	0.0005	4.49	0.203189	0.4879	ENSGALG00000049372	1	down
GO:0003081	regulation of systemic arterial blood pressure by renin-angiotensin	0.0022	0.0005	4.49	0.203189	0.4879	ENSGALG00000006707	1	down
GO:0006071	glycerol metabolic process	0.0022	0.0005	4.49	0.203189	0.4879	ENSGALG00000015486	1	down
GO:0006207	'de novo' pyrimidine nucleobase biosynthetic process	0.0022	0.0005	4.49	0.203189	0.4879	ENSGALG00000002944	1	up
GO:0006308	DNA catabolic process	0.0022	0.0005	4.49	0.203189	0.4879	ENSGALG00000010745	1	up
GO:0006369	termination of RNA polymerase II transcription	0.0022	0.0005	4.49	0.203189	0.4879	ENSGALG00000049721	1	up
GO:0006458	'de novo' protein folding	0.0022	0.0005	4.49	0.203189	0.4879	ENSGALG00000015352	1	down
GO:0006536	glutamate metabolic process	0.0022	0.0005	4.49	0.203189	0.4879	ENSGALG00000010703	1	up
GO:0006689	ganglioside catabolic process	0.0022	0.0005	4.49	0.203189	0.4879	ENSGALG00000037467	1	up
GO:0007168	receptor guanylyl cyclase signaling pathway	0.0022	0.0005	4.49	0.203189	0.4879	ENSGALG00000027630	1	up
GO:0007306	eggshell chorion assembly	0.0022	0.0005	4.49	0.203189	0.4879	ENSGALG00000011133	1	up
GO:0007478	leg disc morphogenesis	0.0022	0.0005	4.49	0.203189	0.4879	ENSGALG00000026558	1	up
GO:0007480	imaginal disc-derived leg morphogenesis	0.0022	0.0005	4.49	0.203189	0.4879	ENSGALG00000026558	1	up
GO:0007632	visual behavior	0.0022	0.0005	4.49	0.203189	0.4879	ENSGALG00000043662	1	up
GO:0008407	chaeta morphogenesis	0.0022	0.0005	4.49	0.203189	0.4879	NewGene_881	1	up
GO:0009313	oligosaccharide catabolic process	0.0022	0.0005	4.49	0.203189	0.4879	ENSGALG00000037467	1	up
GO:0010032	meiotic chromosome condensation	0.0022	0.0005	4.49	0.203189	0.4879	ENSGALG00000007525	1	down
GO:0015734	taurine transport	0.0022	0.0005	4.49	0.203189	0.4879	ENSGALG00000020805	1	up
GO:0016486	peptide hormone processing	0.0022	0.0005	4.49	0.203189	0.4879	ENSGALG00000009725	1	up
GO:0018026	peptidyl-lysine monomethylation	0.0022	0.0005	4.49	0.203189	0.4879	ENSGALG00000034802	1	up
GO:0019227	neuronal action potential propagation	0.0022	0.0005	4.49	0.203189	0.4879	ENSGALG00000023580	1	up
GO:0019395	fatty acid oxidation	0.0022	0.0005	4.49	0.203189	0.4879	ENSGALG00000013874	1	down
GO:0021860	pyramidal neuron development	0.0022	0.0005	4.49	0.203189	0.4879	ENSGALG00000028302	1	down
GO:0030810	positive regulation of nucleotide biosynthetic process	0.0022	0.0005	4.49	0.203189	0.4879	ENSGALG00000041775	1	down
GO:0031053	primary miRNA processing	0.0022	0.0005	4.49	0.203189	0.4879	ENSGALG00000003067	1	down
GO:0031274	positive regulation of pseudopodium assembly	0.0022	0.0005	4.49	0.203189	0.4879	ENSGALG00000023364	1	down
GO:0031572	G2 DNA damage checkpoint	0.0022	0.0005	4.49	0.203189	0.4879	NewGene_478	1	up
GO:0032691	negative regulation of interleukin-1 beta production	0.0022	0.0005	4.49	0.203189	0.4879	ENSGALG00000032854	1	up
GO:0032695	negative regulation of interleukin-12 production	0.0022	0.0005	4.49	0.203189	0.4879	ENSGALG00000032854	1	up
GO:0032780	negative regulation of ATPase activity	0.0022	0.0005	4.49	0.203189	0.4879	ENSGALG00000004809	1	down
GO:0032926	negative regulation of activin receptor signaling pathway	0.0022	0.0005	4.49	0.203189	0.4879	ENSGALG00000042356	1	up
GO:0033089	positive regulation of T cell differentiation in thymus	0.0022	0.0005	4.49	0.203189	0.4879	ENSGALG00000037437	1	up
GO:0033314	mitotic DNA replication checkpoint	0.0022	0.0005	4.49	0.203189	0.4879	NewGene_478	1	up
GO:0033522	histone H2A ubiquitination	0.0022	0.0005	4.49	0.203189	0.4879	ENSGALG00000018815	1	up
GO:0033865	nucleoside bisphosphate metabolic process	0.0022	0.0005	4.49	0.203189	0.4879	ENSGALG00000014189	1	up
GO:0033875	ribonucleoside bisphosphate metabolic process	0.0022	0.0005	4.49	0.203189	0.4879	ENSGALG00000014189	1	up
GO:0034032	purine nucleoside bisphosphate metabolic process	0.0022	0.0005	4.49	0.203189	0.4879	ENSGALG00000014189	1	up
GO:0034121	regulation of toll-like receptor signaling pathway	0.0022	0.0005	4.49	0.203189	0.4879	NewGene_2418	1	down
GO:0034243	regulation of transcription elongation from RNA polymerase II promoter	0.0022	0.0005	4.49	0.203189	0.4879	ENSGALG00000013086	1	up
GO:0034773	histone H4-K20 trimethylation	0.0022	0.0005	4.49	0.203189	0.4879	ENSGALG00000015314	1	down
GO:0034983	peptidyl-lysine deacetylation	0.0022	0.0005	4.49	0.203189	0.4879	ENSGALG00000007244	1	down
GO:0035316	non-sensory hair organization	0.0022	0.0005	4.49	0.203189	0.4879	NewGene_881	1	up
GO:0035317	imaginal disc-derived wing hair organization	0.0022	0.0005	4.49	0.203189	0.4879	NewGene_881	1	up
GO:0035902	response to immobilization stress	0.0022	0.0005	4.49	0.203189	0.4879	ENSGALG00000028037	1	down
GO:0040034	regulation of development, heterochronic	0.0022	0.0005	4.49	0.203189	0.4879	ENSGALG00000026558	1	up
GO:0042158	lipoprotein biosynthetic process	0.0022	0.0005	4.49	0.203189	0.4879	ENSGALG00000028928	1	up
GO:0043129	surfactant homeostasis	0.0022	0.0005	4.49	0.203189	0.4879	ENSGALG00000039320	1	down
GO:0043589	skin morphogenesis	0.0022	0.0005	4.49	0.203189	0.4879	ENSGALG00000007324	1	up
GO:0043616	keratinocyte proliferation	0.0022	0.0005	4.49	0.203189	0.4879	ENSGALG00000008827	1	up
GO:0044743	protein transmembrane import into intracellular organelle	0.0022	0.0005	4.49	0.203189	0.4879	ENSGALG00000013874	1	down
GO:0045080	positive regulation of chemokine biosynthetic process	0.0022	0.0005	4.49	0.203189	0.4879	ENSGALG00000007669	1	down
GO:0045603	positive regulation of endothelial cell differentiation	0.0022	0.0005	4.49	0.203189	0.4879	ENSGALG00000033083	1	up
GO:0045647	negative regulation of erythrocyte differentiation	0.0022	0.0005	4.49	0.203189	0.4879	ENSGALG00000023296	1	down
GO:0045815	positive regulation of gene expression, epigenetic	0.0022	0.0005	4.49	0.203189	0.4879	NewGene_478	1	up
GO:0045981	positive regulation of nucleotide metabolic process	0.0022	0.0005	4.49	0.203189	0.4879	ENSGALG00000041775	1	down
GO:0046331	lateral inhibition	0.0022	0.0005	4.49	0.203189	0.4879	ENSGALG00000034512	1	down
GO:0046931	pore complex assembly	0.0022	0.0005	4.49	0.203189	0.4879	ENSGALG00000029679	1	up
GO:0048339	paraxial mesoderm development	0.0022	0.0005	4.49	0.203189	0.4879	ENSGALG00000026276	1	down
GO:0048743	positive regulation of skeletal muscle fiber development	0.0022	0.0005	4.49	0.203189	0.4879	ENSGALG00000000172	1	up
GO:0050663	cytokine secretion	0.0022	0.0005	4.49	0.203189	0.4879	ENSGALG00000002113	1	up
GO:0050891	multicellular organismal water homeostasis	0.0022	0.0005	4.49	0.203189	0.4879	ENSGALG00000015352	1	down
GO:0051220	cytoplasmic sequestering of protein	0.0022	0.0005	4.49	0.203189	0.4879	ENSGALG00000052051	1	down
GO:0051754	meiotic sister chromatid cohesion, centromeric	0.0022	0.0005	4.49	0.203189	0.4879	ENSGALG00000045898	1	up
GO:0060009	Sertoli cell development	0.0022	0.0005	4.49	0.203189	0.4879	ENSGALG00000005263	1	up
GO:0060087	relaxation of vascular associated smooth muscle	0.0022	0.0005	4.49	0.203189	0.4879	ENSGALG00000042744	1	down
GO:0060260	regulation of transcription initiation from RNA polymerase II promoter	0.0022	0.0005	4.49	0.203189	0.4879	ENSGALG00000013086	1	up
GO:0060334	regulation of interferon-gamma-mediated signaling pathway	0.0022	0.0005	4.49	0.203189	0.4879	ENSGALG00000010175	1	up
GO:0060561	apoptotic process involved in morphogenesis	0.0022	0.0005	4.49	0.203189	0.4879	ENSGALG00000007945	1	down
GO:0060576	intestinal epithelial cell development	0.0022	0.0005	4.49	0.203189	0.4879	ENSGALG00000016927	1	up
GO:0061003	positive regulation of dendritic spine morphogenesis	0.0022	0.0005	4.49	0.203189	0.4879	ENSGALG00000012947	1	up
GO:0061484	hematopoietic stem cell homeostasis	0.0022	0.0005	4.49	0.203189	0.4879	ENSGALG00000024094	1	up
GO:0070168	negative regulation of biomineral tissue development	0.0022	0.0005	4.49	0.203189	0.4879	ENSGALG00000050508	1	down
GO:0070266	necroptotic process	0.0022	0.0005	4.49	0.203189	0.4879	ENSGALG00000004809	1	down
GO:0070989	oxidative demethylation	0.0022	0.0005	4.49	0.203189	0.4879	ENSGALG00000001844	1	down
GO:0071340	skeletal muscle acetylcholine-gated channel clustering	0.0022	0.0005	4.49	0.203189	0.4879	ENSGALG00000005768	1	up
GO:0071493	cellular response to UV-B	0.0022	0.0005	4.49	0.203189	0.4879	ENSGALG00000010331	1	up
GO:0097094	craniofacial suture morphogenesis	0.0022	0.0005	4.49	0.203189	0.4879	ENSGALG00000005426	1	up
GO:0097722	sperm motility	0.0022	0.0005	4.49	0.203189	0.4879	ENSGALG00000011133	1	up
GO:1900027	regulation of ruffle assembly	0.0022	0.0005	4.49	0.203189	0.4879	ENSGALG00000016362	1	up
GO:1900373	positive regulation of purine nucleotide biosynthetic process	0.0022	0.0005	4.49	0.203189	0.4879	ENSGALG00000041775	1	down
GO:1900544	positive regulation of purine nucleotide metabolic process	0.0022	0.0005	4.49	0.203189	0.4879	ENSGALG00000041775	1	down
GO:1900744	regulation of p38MAPK cascade	0.0022	0.0005	4.49	0.203189	0.4879	NewGene_2418	1	down
GO:1901098	positive regulation of autophagosome maturation	0.0022	0.0005	4.49	0.203189	0.4879	ENSGALG00000024082	1	down
GO:1903753	negative regulation of p38MAPK cascade	0.0022	0.0005	4.49	0.203189	0.4879	ENSGALG00000040360	1	down
GO:1990869	cellular response to chemokine	0.0022	0.0005	4.49	0.203189	0.4879	ENSGALG00000040360	1	down
GO:2000048	negative regulation of cell-cell adhesion mediated by cadherin	0.0022	0.0005	4.49	0.203189	0.4879	ENSGALG00000016954	1	up
GO:2000434	regulation of protein neddylation	0.0022	0.0005	4.49	0.203189	0.4879	ENSGALG00000052051	1	down
GO:2001028	positive regulation of endothelial cell chemotaxis	0.0022	0.0005	4.49	0.203189	0.4879	ENSGALG00000036883	1	up
GO:0010557	positive regulation of macromolecule biosynthetic process	0.0178	0.0125	1.42	0.204347	0.490194	ENSGALG00000010745;ENSGALG00000013086;ENSGALG00000028037;ENSGALG00000041775;ENSGALG00000041949;ENSGALG00000043433;ENSGALG00000049721;NewGene_478	8	up&down
GO:0006325	chromatin organization	0.0111	0.007	1.58	0.208356	0.499048	ENSGALG00000007170;ENSGALG00000010745;ENSGALG00000018815;ENSGALG00000049241;NewGene_478	5	up&down
GO:0033673	negative regulation of kinase activity	0.0044	0.0019	2.34	0.209696	0.499048	ENSGALG00000039458;ENSGALG00000049372	2	down
GO:0046676	negative regulation of insulin secretion	0.0044	0.0019	2.34	0.209696	0.499048	ENSGALG00000007244;ENSGALG00000054562	2	down
GO:0048741	skeletal muscle fiber development	0.0044	0.0019	2.34	0.209696	0.499048	ENSGALG00000000172;ENSGALG00000025921	2	up&down
GO:0050829	defense response to Gram-negative bacterium	0.0044	0.0019	2.34	0.209696	0.499048	ENSGALG00000010745;ENSGALG00000027165	2	up
GO:0050900	leukocyte migration	0.0044	0.0019	2.34	0.209696	0.499048	NewGene_517;NewGene_6831	2	up
GO:0051384	response to glucocorticoid	0.0044	0.0019	2.34	0.209696	0.499048	ENSGALG00000007484;ENSGALG00000028037	2	down
GO:0097237	cellular response to toxic substance	0.0044	0.0019	2.34	0.209696	0.499048	ENSGALG00000018815;ENSGALG00000037593	2	up&down
GO:0071277	cellular response to calcium ion	0.0067	0.0035	1.88	0.213651	0.507959	ENSGALG00000001316;ENSGALG00000004809;ENSGALG00000028037	3	up&down
GO:0009968	negative regulation of signal transduction	0.0156	0.0109	1.43	0.219797	0.508318	ENSGALG00000010745;ENSGALG00000018815;ENSGALG00000033510;ENSGALG00000043662;ENSGALG00000049372;NewGene_1728;NewGene_2418	7	up&down
GO:0001501	skeletal system development	0.0111	0.0072	1.55	0.221789	0.508318	ENSGALG00000007324;ENSGALG00000013874;ENSGALG00000018815;ENSGALG00000043433;ENSGALG00000043584	5	up&down
GO:0042327	positive regulation of phosphorylation	0.0111	0.0072	1.55	0.221789	0.508318	ENSGALG00000026146;ENSGALG00000041775;ENSGALG00000043662;ENSGALG00000049372;NewGene_2418	5	up&down
GO:0002694	regulation of leukocyte activation	0.0067	0.0036	1.84	0.223464	0.508318	ENSGALG00000013086;ENSGALG00000049372;NewGene_1728	3	up&down
GO:0051249	regulation of lymphocyte activation	0.0067	0.0036	1.84	0.223464	0.508318	ENSGALG00000013086;ENSGALG00000049372;NewGene_1728	3	up&down
GO:0030282	bone mineralization	0.0044	0.002	2.24	0.223505	0.508318	ENSGALG00000017183;ENSGALG00000026970	2	up&down
GO:0030901	midbrain development	0.0044	0.002	2.24	0.223505	0.508318	ENSGALG00000028302;ENSGALG00000054131	2	up&down
GO:0032008	positive regulation of TOR signaling	0.0044	0.002	2.24	0.223505	0.508318	ENSGALG00000024082;ENSGALG00000053058	2	down
GO:0010941	regulation of cell death	0.0178	0.0129	1.38	0.224029	0.508318	ENSGALG00000010745;ENSGALG00000015352;ENSGALG00000018815;ENSGALG00000026146;ENSGALG00000026558;ENSGALG00000028037;ENSGALG00000041949;ENSGALG00000043433	8	up&down
GO:0070374	positive regulation of ERK1 and ERK2 cascade	0.0133	0.0091	1.47	0.224864	0.508318	ENSGALG00000014585;ENSGALG00000016364;ENSGALG00000029983;ENSGALG00000038604;ENSGALG00000043662;NewGene_2418	6	up&down
GO:0051173	positive regulation of nitrogen compound metabolic process	0.0267	0.0208	1.28	0.228058	0.508318	ENSGALG00000010745;ENSGALG00000013086;ENSGALG00000026146;ENSGALG00000028037;ENSGALG00000041775;ENSGALG00000041949;ENSGALG00000043433;ENSGALG00000043662;ENSGALG00000049372;ENSGALG00000049721;NewGene_2418;NewGene_478	12	up&down
GO:0002028	regulation of sodium ion transport	0.0022	0.0006	3.85	0.232798	0.508318	ENSGALG00000050508	1	down
GO:0002562	somatic diversification of immune receptors via germline recombination within a single locus	0.0022	0.0006	3.85	0.232798	0.508318	ENSGALG00000010745	1	up
GO:0006107	oxaloacetate metabolic process	0.0022	0.0006	3.85	0.232798	0.508318	ENSGALG00000007484	1	down
GO:0006112	energy reserve metabolic process	0.0022	0.0006	3.85	0.232798	0.508318	ENSGALG00000039320	1	down
GO:0006305	DNA alkylation	0.0022	0.0006	3.85	0.232798	0.508318	ENSGALG00000028037	1	down
GO:0006625	protein targeting to peroxisome	0.0022	0.0006	3.85	0.232798	0.508318	ENSGALG00000013874	1	down
GO:0006851	mitochondrial calcium ion transmembrane transport	0.0022	0.0006	3.85	0.232798	0.508318	ENSGALG00000013661	1	down
GO:0006896	Golgi to vacuole transport	0.0022	0.0006	3.85	0.232798	0.508318	ENSGALG00000015352	1	down
GO:0007304	chorion-containing eggshell formation	0.0022	0.0006	3.85	0.232798	0.508318	ENSGALG00000011133	1	up
GO:0007530	sex determination	0.0022	0.0006	3.85	0.232798	0.508318	ENSGALG00000007170	1	down
GO:0009629	response to gravity	0.0022	0.0006	3.85	0.232798	0.508318	ENSGALG00000028037	1	down
GO:0010171	body morphogenesis	0.0022	0.0006	3.85	0.232798	0.508318	ENSGALG00000043433	1	down
GO:0010676	positive regulation of cellular carbohydrate metabolic process	0.0022	0.0006	3.85	0.232798	0.508318	ENSGALG00000041775	1	down
GO:0010739	positive regulation of protein kinase A signaling	0.0022	0.0006	3.85	0.232798	0.508318	ENSGALG00000024083	1	down
GO:0010884	positive regulation of lipid storage	0.0022	0.0006	3.85	0.232798	0.508318	ENSGALG00000030038	1	up
GO:0010907	positive regulation of glucose metabolic process	0.0022	0.0006	3.85	0.232798	0.508318	ENSGALG00000041775	1	down
GO:0014015	positive regulation of gliogenesis	0.0022	0.0006	3.85	0.232798	0.508318	ENSGALG00000005263	1	up
GO:0014016	neuroblast differentiation	0.0022	0.0006	3.85	0.232798	0.508318	ENSGALG00000026558	1	up
GO:0014850	response to muscle activity	0.0022	0.0006	3.85	0.232798	0.508318	ENSGALG00000026875	1	down
GO:0015810	aspartate transmembrane transport	0.0022	0.0006	3.85	0.232798	0.508318	ENSGALG00000020805	1	up
GO:0016444	somatic cell DNA recombination	0.0022	0.0006	3.85	0.232798	0.508318	ENSGALG00000010745	1	up
GO:0018210	peptidyl-threonine modification	0.0022	0.0006	3.85	0.232798	0.508318	NewGene_478	1	up
GO:0021799	cerebral cortex radially oriented cell migration	0.0022	0.0006	3.85	0.232798	0.508318	ENSGALG00000020788	1	up
GO:0022010	central nervous system myelination	0.0022	0.0006	3.85	0.232798	0.508318	ENSGALG00000000112	1	up
GO:0030214	hyaluronan catabolic process	0.0022	0.0006	3.85	0.232798	0.508318	NewGene_5787	1	down
GO:0030311	poly-N-acetyllactosamine biosynthetic process	0.0022	0.0006	3.85	0.232798	0.508318	ENSGALG00000032526	1	down
GO:0030431	sleep	0.0022	0.0006	3.85	0.232798	0.508318	ENSGALG00000028037	1	down
GO:0030703	eggshell formation	0.0022	0.0006	3.85	0.232798	0.508318	ENSGALG00000011133	1	up
GO:0030811	regulation of nucleotide catabolic process	0.0022	0.0006	3.85	0.232798	0.508318	ENSGALG00000041775	1	down
GO:0031167	rRNA methylation	0.0022	0.0006	3.85	0.232798	0.508318	ENSGALG00000010651	1	down
GO:0032392	DNA geometric change	0.0022	0.0006	3.85	0.232798	0.508318	ENSGALG00000010745	1	up
GO:0032516	positive regulation of phosphoprotein phosphatase activity	0.0022	0.0006	3.85	0.232798	0.508318	ENSGALG00000010175	1	up
GO:0033151	V(D)J recombination	0.0022	0.0006	3.85	0.232798	0.508318	ENSGALG00000010745	1	up
GO:0034405	response to fluid shear stress	0.0022	0.0006	3.85	0.232798	0.508318	ENSGALG00000050508	1	down
GO:0035308	negative regulation of protein dephosphorylation	0.0022	0.0006	3.85	0.232798	0.508318	NewGene_2418	1	down
GO:0035458	cellular response to interferon-beta	0.0022	0.0006	3.85	0.232798	0.508318	ENSGALG00000039212	1	down
GO:0035988	chondrocyte proliferation	0.0022	0.0006	3.85	0.232798	0.508318	ENSGALG00000001709	1	up
GO:0036353	histone H2A-K119 monoubiquitination	0.0022	0.0006	3.85	0.232798	0.508318	ENSGALG00000018815	1	up
GO:0038095	Fc-epsilon receptor signaling pathway	0.0022	0.0006	3.85	0.232798	0.508318	ENSGALG00000028037	1	down
GO:0038202	TORC1 signaling	0.0022	0.0006	3.85	0.232798	0.508318	ENSGALG00000004398	1	up
GO:0042026	protein refolding	0.0022	0.0006	3.85	0.232798	0.508318	ENSGALG00000027506	1	down
GO:0043304	regulation of mast cell degranulation	0.0022	0.0006	3.85	0.232798	0.508318	ENSGALG00000012456	1	up
GO:0045621	positive regulation of lymphocyte differentiation	0.0022	0.0006	3.85	0.232798	0.508318	ENSGALG00000013086	1	up
GO:0046325	negative regulation of glucose import	0.0022	0.0006	3.85	0.232798	0.508318	ENSGALG00000013100	1	down
GO:0046602	regulation of mitotic centrosome separation	0.0022	0.0006	3.85	0.232798	0.508318	NewGene_478	1	up
GO:0046686	response to cadmium ion	0.0022	0.0006	3.85	0.232798	0.508318	ENSGALG00000028037	1	down
GO:0046847	filopodium assembly	0.0022	0.0006	3.85	0.232798	0.508318	ENSGALG00000002193	1	up
GO:0048009	insulin-like growth factor receptor signaling pathway	0.0022	0.0006	3.85	0.232798	0.508318	ENSGALG00000013100	1	down
GO:0050435	amyloid-beta metabolic process	0.0022	0.0006	3.85	0.232798	0.508318	ENSGALG00000010331	1	up
GO:0050710	negative regulation of cytokine secretion	0.0022	0.0006	3.85	0.232798	0.508318	ENSGALG00000016954	1	up
GO:0050847	progesterone receptor signaling pathway	0.0022	0.0006	3.85	0.232798	0.508318	ENSGALG00000038604	1	down
GO:0051103	DNA ligation involved in DNA repair	0.0022	0.0006	3.85	0.232798	0.508318	ENSGALG00000010745	1	up
GO:0051193	obsolete regulation of cofactor metabolic process	0.0022	0.0006	3.85	0.232798	0.508318	ENSGALG00000041775	1	down
GO:0051196	obsolete regulation of coenzyme metabolic process	0.0022	0.0006	3.85	0.232798	0.508318	ENSGALG00000041775	1	down
GO:0055017	cardiac muscle tissue growth	0.0022	0.0006	3.85	0.232798	0.508318	ENSGALG00000043662	1	up
GO:0060080	inhibitory postsynaptic potential	0.0022	0.0006	3.85	0.232798	0.508318	ENSGALG00000005553	1	up
GO:0061062	regulation of nematode larval development	0.0022	0.0006	3.85	0.232798	0.508318	ENSGALG00000026558	1	up
GO:0070873	regulation of glycogen metabolic process	0.0022	0.0006	3.85	0.232798	0.508318	ENSGALG00000041775	1	down
GO:0071806	protein transmembrane transport	0.0022	0.0006	3.85	0.232798	0.508318	ENSGALG00000013874	1	down
GO:0072395	signal transduction involved in cell cycle checkpoint	0.0022	0.0006	3.85	0.232798	0.508318	NewGene_478	1	up
GO:0072401	signal transduction involved in DNA integrity checkpoint	0.0022	0.0006	3.85	0.232798	0.508318	NewGene_478	1	up
GO:0090160	Golgi to lysosome transport	0.0022	0.0006	3.85	0.232798	0.508318	ENSGALG00000015352	1	down
GO:0090394	negative regulation of excitatory postsynaptic potential	0.0022	0.0006	3.85	0.232798	0.508318	ENSGALG00000005553	1	up
GO:0097194	execution phase of apoptosis	0.0022	0.0006	3.85	0.232798	0.508318	ENSGALG00000010745	1	up
GO:0098773	skin epidermis development	0.0022	0.0006	3.85	0.232798	0.508318	ENSGALG00000007324	1	up
GO:0099558	maintenance of synapse structure	0.0022	0.0006	3.85	0.232798	0.508318	ENSGALG00000028810	1	down
GO:1901292	nucleoside phosphate catabolic process	0.0022	0.0006	3.85	0.232798	0.508318	ENSGALG00000054562	1	down
GO:1901381	positive regulation of potassium ion transmembrane transport	0.0022	0.0006	3.85	0.232798	0.508318	ENSGALG00000037138	1	up
GO:1901890	positive regulation of cell junction assembly	0.0022	0.0006	3.85	0.232798	0.508318	ENSGALG00000023580	1	up
GO:1902725	negative regulation of satellite cell differentiation	0.0022	0.0006	3.85	0.232798	0.508318	ENSGALG00000039458	1	down
GO:1902750	negative regulation of cell cycle G2/M phase transition	0.0022	0.0006	3.85	0.232798	0.508318	NewGene_478	1	up
GO:1903427	negative regulation of reactive oxygen species biosynthetic process	0.0022	0.0006	3.85	0.232798	0.508318	ENSGALG00000044519	1	down
GO:1903524	positive regulation of blood circulation	0.0022	0.0006	3.85	0.232798	0.508318	NewGene_881	1	up
GO:1904754	positive regulation of vascular associated smooth muscle cell migration	0.0022	0.0006	3.85	0.232798	0.508318	ENSGALG00000011468	1	up
GO:2000574	regulation of microtubule motor activity	0.0022	0.0006	3.85	0.232798	0.508318	ENSGALG00000032590	1	down
GO:2000647	negative regulation of stem cell proliferation	0.0022	0.0006	3.85	0.232798	0.508318	ENSGALG00000008827	1	up
GO:2000816	negative regulation of mitotic sister chromatid separation	0.0022	0.0006	3.85	0.232798	0.508318	ENSGALG00000001506	1	down
GO:2001171	positive regulation of ATP biosynthetic process	0.0022	0.0006	3.85	0.232798	0.508318	ENSGALG00000041775	1	down
GO:2001223	negative regulation of neuron migration	0.0022	0.0006	3.85	0.232798	0.508318	ENSGALG00000015422	1	up
GO:0045935	positive regulation of nucleobase-containing compound metabolic process	0.0178	0.013	1.36	0.234123	0.510748	ENSGALG00000010745;ENSGALG00000013086;ENSGALG00000028037;ENSGALG00000041775;ENSGALG00000041949;ENSGALG00000043433;ENSGALG00000049721;NewGene_478	8	up&down
GO:0008152	metabolic process	0.0622	0.0537	1.16	0.235017	0.512114	ENSGALG00000006613;ENSGALG00000007170;ENSGALG00000009654;ENSGALG00000010745;ENSGALG00000011133;ENSGALG00000013617;ENSGALG00000013874;ENSGALG00000013940;ENSGALG00000014189;ENSGALG00000015352;ENSGALG00000018815;ENSGALG00000028037;ENSGALG00000032845;ENSGALG00000033694;ENSGALG00000041775;ENSGALG00000043433;ENSGALG00000043584;ENSGALG00000049241;ENSGALG00000049372;ENSGALG00000049721;ENSGALG00000052333;…	28	up&down
GO:0045087	innate immune response	0.0111	0.0073	1.51	0.235476	0.512114	ENSGALG00000011551;ENSGALG00000016261;ENSGALG00000016590;ENSGALG00000033694;NewGene_2418	5	up&down
GO:2000112	regulation of cellular macromolecule biosynthetic process	0.0333	0.027	1.24	0.235533	0.512114	ENSGALG00000010745;ENSGALG00000011133;ENSGALG00000013086;ENSGALG00000018815;ENSGALG00000026558;ENSGALG00000028037;ENSGALG00000041775;ENSGALG00000041949;ENSGALG00000043433;ENSGALG00000048773;ENSGALG00000049241;ENSGALG00000049372;ENSGALG00000049721;NewGene_478;NewGene_881	15	up&down
GO:0003006	developmental process involved in reproduction	0.0156	0.0111	1.4	0.236238	0.512114	ENSGALG00000007170;ENSGALG00000010745;ENSGALG00000011133;ENSGALG00000015352;ENSGALG00000026558;ENSGALG00000041775;ENSGALG00000043433	7	up&down
GO:0006635	fatty acid beta-oxidation	0.0044	0.0021	2.15	0.23738	0.512114	ENSGALG00000013874;ENSGALG00000016555	2	down
GO:0008045	motor neuron axon guidance	0.0044	0.0021	2.15	0.23738	0.512114	ENSGALG00000012456;ENSGALG00000040971	2	up
GO:0008306	associative learning	0.0044	0.0021	2.15	0.23738	0.512114	ENSGALG00000028037;ENSGALG00000043662	2	up&down
GO:0032874	positive regulation of stress-activated MAPK cascade	0.0044	0.0021	2.15	0.23738	0.512114	ENSGALG00000049372;NewGene_2418	2	down
GO:0034614	cellular response to reactive oxygen species	0.0044	0.0021	2.15	0.23738	0.512114	ENSGALG00000018815;ENSGALG00000028037	2	up&down
GO:0046661	male sex differentiation	0.0044	0.0021	2.15	0.23738	0.512114	ENSGALG00000010745;ENSGALG00000043433	2	up&down
GO:0048515	spermatid differentiation	0.0044	0.0021	2.15	0.23738	0.512114	ENSGALG00000010745;ENSGALG00000015352	2	up&down
GO:0007611	learning or memory	0.0089	0.0055	1.61	0.237513	0.512114	ENSGALG00000010331;ENSGALG00000023435;ENSGALG00000028037;ENSGALG00000043662	4	up&down
GO:0031647	regulation of protein stability	0.0089	0.0055	1.61	0.237513	0.512114	ENSGALG00000015338;ENSGALG00000033694;NewGene_6685;NewGene_6686	4	up&down
GO:0009892	negative regulation of metabolic process	0.0289	0.023	1.25	0.238787	0.514401	ENSGALG00000010745;ENSGALG00000011133;ENSGALG00000013086;ENSGALG00000018815;ENSGALG00000026558;ENSGALG00000041775;ENSGALG00000043433;ENSGALG00000049241;ENSGALG00000049372;ENSGALG00000052051;NewGene_2418;NewGene_478;NewGene_881	13	up&down
GO:0007444	imaginal disc development	0.0067	0.0038	1.76	0.243341	0.520195	ENSGALG00000026558;NewGene_478;NewGene_881	3	up
GO:0048839	inner ear development	0.0067	0.0038	1.76	0.243341	0.520195	ENSGALG00000004771;ENSGALG00000037138;ENSGALG00000041775	3	up&down
GO:0010562	positive regulation of phosphorus metabolic process	0.0111	0.0075	1.48	0.249391	0.520195	ENSGALG00000026146;ENSGALG00000041775;ENSGALG00000043662;ENSGALG00000049372;NewGene_2418	5	up&down
GO:0043069	negative regulation of programmed cell death	0.0111	0.0075	1.48	0.249391	0.520195	ENSGALG00000010745;ENSGALG00000018815;ENSGALG00000026146;ENSGALG00000041949;ENSGALG00000043433	5	up&down
GO:0045937	positive regulation of phosphate metabolic process	0.0111	0.0075	1.48	0.249391	0.520195	ENSGALG00000026146;ENSGALG00000041775;ENSGALG00000043662;ENSGALG00000049372;NewGene_2418	5	up&down
GO:0031328	positive regulation of cellular biosynthetic process	0.0178	0.0133	1.34	0.249552	0.520195	ENSGALG00000010745;ENSGALG00000013086;ENSGALG00000028037;ENSGALG00000041775;ENSGALG00000041949;ENSGALG00000043433;ENSGALG00000049721;NewGene_478	8	up&down
GO:0042981	regulation of apoptotic process	0.02	0.0153	1.31	0.250324	0.520195	ENSGALG00000004398;ENSGALG00000007669;ENSGALG00000009864;ENSGALG00000010745;ENSGALG00000018815;ENSGALG00000026146;ENSGALG00000037593;ENSGALG00000041949;ENSGALG00000043433	9	up&down
GO:0007528	neuromuscular junction development	0.0044	0.0021	2.07	0.251297	0.520195	ENSGALG00000009301;ENSGALG00000015728	2	up
GO:0030890	positive regulation of B cell proliferation	0.0044	0.0021	2.07	0.251297	0.520195	ENSGALG00000004398;ENSGALG00000007485	2	up&down
GO:0031623	receptor internalization	0.0044	0.0021	2.07	0.251297	0.520195	ENSGALG00000007485;ENSGALG00000047182	2	up&down
GO:0032543	mitochondrial translation	0.0044	0.0021	2.07	0.251297	0.520195	ENSGALG00000008597;ENSGALG00000015338	2	down
GO:0051453	regulation of intracellular pH	0.0044	0.0021	2.07	0.251297	0.520195	ENSGALG00000007867;ENSGALG00000038801	2	down
GO:0010817	regulation of hormone levels	0.0067	0.0039	1.72	0.253384	0.520195	ENSGALG00000005263;ENSGALG00000031754;ENSGALG00000054562	3	up&down
GO:0045766	positive regulation of angiogenesis	0.0089	0.0057	1.56	0.253778	0.520195	ENSGALG00000013218;ENSGALG00000020067;ENSGALG00000030038;ENSGALG00000050508	4	up&down
GO:0048232	male gamete generation	0.0089	0.0057	1.56	0.253778	0.520195	ENSGALG00000007170;ENSGALG00000010745;ENSGALG00000015352;ENSGALG00000041775	4	up&down
GO:0002376	immune system process	0.0222	0.0173	1.28	0.254733	0.520195	ENSGALG00000006613;ENSGALG00000009654;ENSGALG00000010745;ENSGALG00000013086;ENSGALG00000033694;ENSGALG00000039982;ENSGALG00000052333;NewGene_2418;NewGene_6376;NewGene_6831	10	up&down
GO:0009719	response to endogenous stimulus	0.0133	0.0095	1.4	0.255624	0.520195	ENSGALG00000010745;ENSGALG00000013617;ENSGALG00000028037;ENSGALG00000043433;ENSGALG00000049372;NewGene_478	6	up&down
GO:0051094	positive regulation of developmental process	0.0156	0.0115	1.36	0.258755	0.520195	ENSGALG00000010745;ENSGALG00000013086;ENSGALG00000028037;ENSGALG00000041775;ENSGALG00000041949;ENSGALG00000043433;ENSGALG00000043662	7	up&down
GO:0009891	positive regulation of biosynthetic process	0.0178	0.0135	1.32	0.260016	0.520195	ENSGALG00000010745;ENSGALG00000013086;ENSGALG00000028037;ENSGALG00000041775;ENSGALG00000041949;ENSGALG00000043433;ENSGALG00000049721;NewGene_478	8	up&down
GO:0000290	deadenylation-dependent decapping of nuclear-transcribed mRNA	0.0022	0.0007	3.37	0.261309	0.520195	ENSGALG00000041547	1	up
GO:0000727	double-strand break repair via break-induced replication	0.0022	0.0007	3.37	0.261309	0.520195	ENSGALG00000012546	1	up
GO:0000768	syncytium formation by plasma membrane fusion	0.0022	0.0007	3.37	0.261309	0.520195	ENSGALG00000020067	1	up
GO:0001523	retinoid metabolic process	0.0022	0.0007	3.37	0.261309	0.520195	ENSGALG00000034988	1	down
GO:0001779	natural killer cell differentiation	0.0022	0.0007	3.37	0.261309	0.520195	ENSGALG00000013086	1	up
GO:0001886	endothelial cell morphogenesis	0.0022	0.0007	3.37	0.261309	0.520195	ENSGALG00000036883	1	up
GO:0001916	positive regulation of T cell mediated cytotoxicity	0.0022	0.0007	3.37	0.261309	0.520195	ENSGALG00000043052	1	up
GO:0001919	regulation of receptor recycling	0.0022	0.0007	3.37	0.261309	0.520195	ENSGALG00000047182	1	up
GO:0002042	cell migration involved in sprouting angiogenesis	0.0022	0.0007	3.37	0.261309	0.520195	ENSGALG00000037437	1	up
GO:0002200	somatic diversification of immune receptors	0.0022	0.0007	3.37	0.261309	0.520195	ENSGALG00000010745	1	up
GO:0003179	heart valve morphogenesis	0.0022	0.0007	3.37	0.261309	0.520195	ENSGALG00000043433	1	down
GO:0003203	endocardial cushion morphogenesis	0.0022	0.0007	3.37	0.261309	0.520195	ENSGALG00000050508	1	down
GO:0006265	DNA topological change	0.0022	0.0007	3.37	0.261309	0.520195	ENSGALG00000010745	1	up
GO:0006349	regulation of gene expression by genetic imprinting	0.0022	0.0007	3.37	0.261309	0.520195	ENSGALG00000037138	1	up
GO:0006878	cellular copper ion homeostasis	0.0022	0.0007	3.37	0.261309	0.520195	ENSGALG00000030176	1	down
GO:0007031	peroxisome organization	0.0022	0.0007	3.37	0.261309	0.520195	ENSGALG00000013874	1	down
GO:0010614	negative regulation of cardiac muscle hypertrophy	0.0022	0.0007	3.37	0.261309	0.520195	ENSGALG00000042744	1	down
GO:0014866	skeletal myofibril assembly	0.0022	0.0007	3.37	0.261309	0.520195	ENSGALG00000006491	1	up
GO:0016574	histone ubiquitination	0.0022	0.0007	3.37	0.261309	0.520195	ENSGALG00000018815	1	up
GO:0018023	peptidyl-lysine trimethylation	0.0022	0.0007	3.37	0.261309	0.520195	ENSGALG00000034802	1	up
GO:0018401	peptidyl-proline hydroxylation to 4-hydroxy-L-proline	0.0022	0.0007	3.37	0.261309	0.520195	ENSGALG00000010001	1	down
GO:0019433	triglyceride catabolic process	0.0022	0.0007	3.37	0.261309	0.520195	ENSGALG00000002944	1	up
GO:0032469	endoplasmic reticulum calcium ion homeostasis	0.0022	0.0007	3.37	0.261309	0.520195	ENSGALG00000015529	1	down
GO:0032481	positive regulation of type I interferon production	0.0022	0.0007	3.37	0.261309	0.520195	ENSGALG00000010745	1	up
GO:0032703	negative regulation of interleukin-2 production	0.0022	0.0007	3.37	0.261309	0.520195	ENSGALG00000050240	1	up
GO:0032735	positive regulation of interleukin-12 production	0.0022	0.0007	3.37	0.261309	0.520195	ENSGALG00000035733	1	up
GO:0034116	positive regulation of heterotypic cell-cell adhesion	0.0022	0.0007	3.37	0.261309	0.520195	ENSGALG00000006751	1	up
GO:0034375	high-density lipoprotein particle remodeling	0.0022	0.0007	3.37	0.261309	0.520195	ENSGALG00000028928	1	up
GO:0036120	cellular response to platelet-derived growth factor stimulus	0.0022	0.0007	3.37	0.261309	0.520195	ENSGALG00000013617	1	up
GO:0042116	macrophage activation	0.0022	0.0007	3.37	0.261309	0.520195	NewGene_2418	1	down
GO:0042759	long-chain fatty acid biosynthetic process	0.0022	0.0007	3.37	0.261309	0.520195	ENSGALG00000000112	1	up
GO:0042953	lipoprotein transport	0.0022	0.0007	3.37	0.261309	0.520195	ENSGALG00000008704	1	up
GO:0043470	regulation of carbohydrate catabolic process	0.0022	0.0007	3.37	0.261309	0.520195	ENSGALG00000041775	1	down
GO:0043618	regulation of transcription from RNA polymerase II promoter in response to stress	0.0022	0.0007	3.37	0.261309	0.520195	NewGene_478	1	up
GO:0043691	reverse cholesterol transport	0.0022	0.0007	3.37	0.261309	0.520195	ENSGALG00000028928	1	up
GO:0044728	DNA methylation or demethylation	0.0022	0.0007	3.37	0.261309	0.520195	ENSGALG00000028037	1	down
GO:0045579	positive regulation of B cell differentiation	0.0022	0.0007	3.37	0.261309	0.520195	ENSGALG00000013086	1	up
GO:0045646	regulation of erythrocyte differentiation	0.0022	0.0007	3.37	0.261309	0.520195	ENSGALG00000010745	1	up
GO:0045652	regulation of megakaryocyte differentiation	0.0022	0.0007	3.37	0.261309	0.520195	ENSGALG00000010745	1	up
GO:0045730	respiratory burst	0.0022	0.0007	3.37	0.261309	0.520195	ENSGALG00000016261	1	up
GO:0045913	positive regulation of carbohydrate metabolic process	0.0022	0.0007	3.37	0.261309	0.520195	ENSGALG00000041775	1	down
GO:0046434	organophosphate catabolic process	0.0022	0.0007	3.37	0.261309	0.520195	ENSGALG00000054562	1	down
GO:0047496	vesicle transport along microtubule	0.0022	0.0007	3.37	0.261309	0.520195	ENSGALG00000032590	1	down
GO:0048245	eosinophil chemotaxis	0.0022	0.0007	3.37	0.261309	0.520195	ENSGALG00000014585	1	up
GO:0048304	positive regulation of isotype switching to IgG isotypes	0.0022	0.0007	3.37	0.261309	0.520195	ENSGALG00000050240	1	up
GO:0048485	sympathetic nervous system development	0.0022	0.0007	3.37	0.261309	0.520195	ENSGALG00000007324	1	up
GO:0050995	negative regulation of lipid catabolic process	0.0022	0.0007	3.37	0.261309	0.520195	ENSGALG00000023521	1	up
GO:0051451	myoblast migration	0.0022	0.0007	3.37	0.261309	0.520195	ENSGALG00000033609	1	up
GO:0055025	positive regulation of cardiac muscle tissue development	0.0022	0.0007	3.37	0.261309	0.520195	ENSGALG00000033510	1	up
GO:0060323	head morphogenesis	0.0022	0.0007	3.37	0.261309	0.520195	ENSGALG00000043433	1	down
GO:0060546	negative regulation of necroptotic process	0.0022	0.0007	3.37	0.261309	0.520195	ENSGALG00000010614	1	down
GO:0061035	regulation of cartilage development	0.0022	0.0007	3.37	0.261309	0.520195	ENSGALG00000043433	1	down
GO:0065002	intracellular protein transmembrane transport	0.0022	0.0007	3.37	0.261309	0.520195	ENSGALG00000013874	1	down
GO:0070528	protein kinase C signaling	0.0022	0.0007	3.37	0.261309	0.520195	ENSGALG00000006491	1	up
GO:0071354	cellular response to interleukin-6	0.0022	0.0007	3.37	0.261309	0.520195	ENSGALG00000038604	1	down
GO:0071466	cellular response to xenobiotic stimulus	0.0022	0.0007	3.37	0.261309	0.520195	NewGene_478	1	up
GO:0071772	response to BMP	0.0022	0.0007	3.37	0.261309	0.520195	ENSGALG00000043433	1	down
GO:0071850	mitotic cell cycle arrest	0.0022	0.0007	3.37	0.261309	0.520195	ENSGALG00000016954	1	up
GO:0072376	protein activation cascade	0.0022	0.0007	3.37	0.261309	0.520195	NewGene_6376	1	up
GO:0072422	signal transduction involved in DNA damage checkpoint	0.0022	0.0007	3.37	0.261309	0.520195	NewGene_478	1	up
GO:0072655	establishment of protein localization to mitochondrion	0.0022	0.0007	3.37	0.261309	0.520195	ENSGALG00000037593	1	down
GO:0080111	DNA demethylation	0.0022	0.0007	3.37	0.261309	0.520195	ENSGALG00000003226	1	down
GO:0090278	negative regulation of peptide hormone secretion	0.0022	0.0007	3.37	0.261309	0.520195	ENSGALG00000054562	1	down
GO:0097105	presynaptic membrane assembly	0.0022	0.0007	3.37	0.261309	0.520195	ENSGALG00000005553	1	up
GO:0140289	protein mono-ADP-ribosylation	0.0022	0.0007	3.37	0.261309	0.520195	ENSGALG00000007365	1	up
GO:1901862	negative regulation of muscle tissue development	0.0022	0.0007	3.37	0.261309	0.520195	ENSGALG00000011468	1	up
GO:1903578	regulation of ATP metabolic process	0.0022	0.0007	3.37	0.261309	0.520195	ENSGALG00000041775	1	down
GO:1903799	negative regulation of production of miRNAs involved in gene silencing by miRNA	0.0022	0.0007	3.37	0.261309	0.520195	ENSGALG00000037941	1	up
GO:2000142	regulation of DNA-templated transcription, initiation	0.0022	0.0007	3.37	0.261309	0.520195	ENSGALG00000013086	1	up
GO:2000144	positive regulation of DNA-templated transcription, initiation	0.0022	0.0007	3.37	0.261309	0.520195	ENSGALG00000013086	1	up
GO:2000273	positive regulation of signaling receptor activity	0.0022	0.0007	3.37	0.261309	0.520195	ENSGALG00000023296	1	down
GO:2000756	regulation of peptidyl-lysine acetylation	0.0022	0.0007	3.37	0.261309	0.520195	NewGene_478	1	up
GO:0048513	animal organ development	0.0378	0.0317	1.19	0.26158	0.520195	ENSGALG00000009654;ENSGALG00000010745;ENSGALG00000013086;ENSGALG00000013874;ENSGALG00000015352;ENSGALG00000015422;ENSGALG00000018815;ENSGALG00000026146;ENSGALG00000026558;ENSGALG00000028037;ENSGALG00000041775;ENSGALG00000043433;ENSGALG00000043584;ENSGALG00000043662;NewGene_2418;NewGene_478;NewGene_881	17	up&down
GO:0001934	positive regulation of protein phosphorylation	0.0133	0.0096	1.39	0.261911	0.520195	ENSGALG00000023580;ENSGALG00000026146;ENSGALG00000030038;ENSGALG00000043662;ENSGALG00000049372;NewGene_2418	6	up&down
GO:0040007	growth	0.0089	0.0058	1.54	0.261996	0.520195	ENSGALG00000013086;ENSGALG00000041775;ENSGALG00000043662;NewGene_478	4	up&down
GO:0043009	chordate embryonic development	0.0089	0.0058	1.54	0.261996	0.520195	ENSGALG00000018815;ENSGALG00000041775;ENSGALG00000043433;NewGene_478	4	up&down
GO:0006470	protein dephosphorylation	0.0067	0.004	1.68	0.263486	0.522722	ENSGALG00000009170;ENSGALG00000040360;ENSGALG00000049372	3	down
GO:0010648	negative regulation of cell communication	0.0156	0.0116	1.35	0.264481	0.523176	ENSGALG00000010745;ENSGALG00000018815;ENSGALG00000043662;ENSGALG00000049372;ENSGALG00000054562;NewGene_1728;NewGene_2418	7	up&down
GO:0023057	negative regulation of signaling	0.0156	0.0116	1.35	0.264481	0.523176	ENSGALG00000010745;ENSGALG00000018815;ENSGALG00000043662;ENSGALG00000049372;ENSGALG00000054562;NewGene_1728;NewGene_2418	7	up&down
GO:0001894	tissue homeostasis	0.0044	0.0022	1.99	0.265235	0.523176	ENSGALG00000041775;ENSGALG00000043433	2	down
GO:0002062	chondrocyte differentiation	0.0044	0.0022	1.99	0.265235	0.523176	ENSGALG00000001709;ENSGALG00000043433	2	up&down
GO:0002237	response to molecule of bacterial origin	0.0044	0.0022	1.99	0.265235	0.523176	ENSGALG00000010745;ENSGALG00000028037	2	up&down
GO:0008542	visual learning	0.0044	0.0022	1.99	0.265235	0.523176	ENSGALG00000005553;ENSGALG00000043662	2	up
GO:0009411	response to UV	0.0044	0.0022	1.99	0.265235	0.523176	ENSGALG00000052051;NewGene_478	2	up&down
GO:0071704	organic substance metabolic process	0.0578	0.0506	1.14	0.268141	0.528475	ENSGALG00000006613;ENSGALG00000007170;ENSGALG00000009654;ENSGALG00000010745;ENSGALG00000011133;ENSGALG00000013617;ENSGALG00000013874;ENSGALG00000013940;ENSGALG00000014189;ENSGALG00000015352;ENSGALG00000018815;ENSGALG00000028037;ENSGALG00000032845;ENSGALG00000041775;ENSGALG00000043433;ENSGALG00000049241;ENSGALG00000049372;ENSGALG00000049721;ENSGALG00000052333;ENSGALG00000054562;NewGene_1728;NewGen…	26	up&down
GO:0051726	regulation of cell cycle	0.02	0.0156	1.28	0.269942	0.53159	ENSGALG00000003500;ENSGALG00000006491;ENSGALG00000007170;ENSGALG00000009654;ENSGALG00000018815;ENSGALG00000028005;NewGene_478;NewGene_6685;NewGene_6686	9	up&down
GO:0014068	positive regulation of phosphatidylinositol 3-kinase signaling	0.0067	0.004	1.65	0.273636	0.537546	ENSGALG00000014561;ENSGALG00000015728;ENSGALG00000029983	3	up
GO:0050865	regulation of cell activation	0.0067	0.004	1.65	0.273636	0.537546	ENSGALG00000013086;ENSGALG00000049372;NewGene_1728	3	up&down
GO:0071805	potassium ion transmembrane transport	0.0067	0.004	1.65	0.273636	0.537546	ENSGALG00000000505;ENSGALG00000007867;ENSGALG00000031754	3	up&down
GO:0007155	cell adhesion	0.02	0.0157	1.28	0.274919	0.539536	ENSGALG00000002845;ENSGALG00000008945;ENSGALG00000011206;ENSGALG00000016300;ENSGALG00000020788;ENSGALG00000026313;ENSGALG00000037856;ENSGALG00000043584;ENSGALG00000047182	9	up&down
GO:0002682	regulation of immune system process	0.0178	0.0137	1.3	0.275954	0.539536	ENSGALG00000010745;ENSGALG00000013086;ENSGALG00000028037;ENSGALG00000049372;NewGene_1728;NewGene_2418;NewGene_6376;NewGene_6831	8	up&down
GO:0006633	fatty acid biosynthetic process	0.0044	0.0023	1.92	0.279172	0.539536	ENSGALG00000005739;ENSGALG00000029827	2	up
GO:0006997	nucleus organization	0.0044	0.0023	1.92	0.279172	0.539536	ENSGALG00000010745;NewGene_478	2	up
GO:0007498	mesoderm development	0.0044	0.0023	1.92	0.279172	0.539536	ENSGALG00000013086;ENSGALG00000043433	2	up&down
GO:0009150	purine ribonucleotide metabolic process	0.0044	0.0023	1.92	0.279172	0.539536	ENSGALG00000014189;ENSGALG00000054562	2	up&down
GO:0035120	post-embryonic appendage morphogenesis	0.0044	0.0023	1.92	0.279172	0.539536	ENSGALG00000026558;NewGene_881	2	up
GO:0051898	negative regulation of protein kinase B signaling	0.0044	0.0023	1.92	0.279172	0.539536	ENSGALG00000007515;ENSGALG00000039458	2	up&down
GO:0008584	male gonad development	0.0067	0.0041	1.62	0.283827	0.539536	ENSGALG00000010745;ENSGALG00000011206;ENSGALG00000043433	3	up&down
GO:0009617	response to bacterium	0.0111	0.0079	1.4	0.285013	0.539536	ENSGALG00000008704;ENSGALG00000008945;ENSGALG00000010745;ENSGALG00000028037;ENSGALG00000030038	5	up&down
GO:0031325	positive regulation of cellular metabolic process	0.0267	0.022	1.21	0.285712	0.539536	ENSGALG00000010745;ENSGALG00000013086;ENSGALG00000026146;ENSGALG00000028037;ENSGALG00000041775;ENSGALG00000041949;ENSGALG00000043433;ENSGALG00000043662;ENSGALG00000049372;ENSGALG00000049721;NewGene_2418;NewGene_478	12	up&down
GO:0000018	regulation of DNA recombination	0.0022	0.0007	2.99	0.288763	0.539536	NewGene_478	1	up
GO:0001890	placenta development	0.0022	0.0007	2.99	0.288763	0.539536	ENSGALG00000041775	1	down
GO:0006140	regulation of nucleotide metabolic process	0.0022	0.0007	2.99	0.288763	0.539536	ENSGALG00000041775	1	down
GO:0006309	apoptotic DNA fragmentation	0.0022	0.0007	2.99	0.288763	0.539536	ENSGALG00000010745	1	up
GO:0006623	protein targeting to vacuole	0.0022	0.0007	2.99	0.288763	0.539536	ENSGALG00000003743	1	up
GO:0006826	iron ion transport	0.0022	0.0007	2.99	0.288763	0.539536	ENSGALG00000007220	1	down
GO:0009166	nucleotide catabolic process	0.0022	0.0007	2.99	0.288763	0.539536	ENSGALG00000054562	1	down
GO:0010828	positive regulation of glucose transmembrane transport	0.0022	0.0007	2.99	0.288763	0.539536	ENSGALG00000030038	1	up
GO:0010832	negative regulation of myotube differentiation	0.0022	0.0007	2.99	0.288763	0.539536	ENSGALG00000018700	1	down
GO:0014910	regulation of smooth muscle cell migration	0.0022	0.0007	2.99	0.288763	0.539536	ENSGALG00000043662	1	up
GO:0016064	immunoglobulin mediated immune response	0.0022	0.0007	2.99	0.288763	0.539536	NewGene_6376	1	up
GO:0021680	cerebellar Purkinje cell layer development	0.0022	0.0007	2.99	0.288763	0.539536	ENSGALG00000028302	1	down
GO:0022011	myelination in peripheral nervous system	0.0022	0.0007	2.99	0.288763	0.539536	ENSGALG00000015422	1	up
GO:0030033	microvillus assembly	0.0022	0.0007	2.99	0.288763	0.539536	ENSGALG00000016927	1	up
GO:0030521	androgen receptor signaling pathway	0.0022	0.0007	2.99	0.288763	0.539536	ENSGALG00000030879	1	down
GO:0030522	intracellular receptor signaling pathway	0.0022	0.0007	2.99	0.288763	0.539536	ENSGALG00000041775	1	down
GO:0030808	regulation of nucleotide biosynthetic process	0.0022	0.0007	2.99	0.288763	0.539536	ENSGALG00000041775	1	down
GO:0032495	response to muramyl dipeptide	0.0022	0.0007	2.99	0.288763	0.539536	ENSGALG00000039982	1	up
GO:0032784	regulation of DNA-templated transcription, elongation	0.0022	0.0007	2.99	0.288763	0.539536	ENSGALG00000013086	1	up
GO:0033108	mitochondrial respiratory chain complex assembly	0.0022	0.0007	2.99	0.288763	0.539536	ENSGALG00000014194	1	down
GO:0033147	negative regulation of intracellular estrogen receptor signaling pathway	0.0022	0.0007	2.99	0.288763	0.539536	ENSGALG00000007324	1	up
GO:0033628	regulation of cell adhesion mediated by integrin	0.0022	0.0007	2.99	0.288763	0.539536	ENSGALG00000005086	1	down
GO:0034122	negative regulation of toll-like receptor signaling pathway	0.0022	0.0007	2.99	0.288763	0.539536	NewGene_2418	1	down
GO:0036465	synaptic vesicle recycling	0.0022	0.0007	2.99	0.288763	0.539536	ENSGALG00000015352	1	down
GO:0042311	vasodilation	0.0022	0.0007	2.99	0.288763	0.539536	ENSGALG00000002944	1	up
GO:0043171	peptide catabolic process	0.0022	0.0007	2.99	0.288763	0.539536	ENSGALG00000002318	1	up
GO:0043255	regulation of carbohydrate biosynthetic process	0.0022	0.0007	2.99	0.288763	0.539536	ENSGALG00000041775	1	down
GO:0043517	positive regulation of DNA damage response, signal transduction by p53 class mediator	0.0022	0.0007	2.99	0.288763	0.539536	ENSGALG00000006491	1	up
GO:0043951	negative regulation of cAMP-mediated signaling	0.0022	0.0007	2.99	0.288763	0.539536	ENSGALG00000042744	1	down
GO:0044242	cellular lipid catabolic process	0.0022	0.0007	2.99	0.288763	0.539536	ENSGALG00000013874	1	down
GO:0045823	positive regulation of heart contraction	0.0022	0.0007	2.99	0.288763	0.539536	NewGene_881	1	up
GO:0046549	retinal cone cell development	0.0022	0.0007	2.99	0.288763	0.539536	ENSGALG00000006751	1	up
GO:0050884	neuromuscular process controlling posture	0.0022	0.0007	2.99	0.288763	0.539536	ENSGALG00000026276	1	down
GO:0051149	positive regulation of muscle cell differentiation	0.0022	0.0007	2.99	0.288763	0.539536	ENSGALG00000034802	1	up
GO:0055089	fatty acid homeostasis	0.0022	0.0007	2.99	0.288763	0.539536	ENSGALG00000007484	1	down
GO:0060100	positive regulation of phagocytosis, engulfment	0.0022	0.0007	2.99	0.288763	0.539536	ENSGALG00000030038	1	up
GO:0060218	hematopoietic stem cell differentiation	0.0022	0.0007	2.99	0.288763	0.539536	ENSGALG00000023296	1	down
GO:0060333	interferon-gamma-mediated signaling pathway	0.0022	0.0007	2.99	0.288763	0.539536	ENSGALG00000033694	1	up
GO:0061371	determination of heart left/right asymmetry	0.0022	0.0007	2.99	0.288763	0.539536	ENSGALG00000043662	1	up
GO:0070125	mitochondrial translational elongation	0.0022	0.0007	2.99	0.288763	0.539536	ENSGALG00000003067	1	down
GO:0070213	protein auto-ADP-ribosylation	0.0022	0.0007	2.99	0.288763	0.539536	ENSGALG00000007365	1	up
GO:0071276	cellular response to cadmium ion	0.0022	0.0007	2.99	0.288763	0.539536	ENSGALG00000028037	1	down
GO:0071470	cellular response to osmotic stress	0.0022	0.0007	2.99	0.288763	0.539536	ENSGALG00000020805	1	up
GO:0072329	monocarboxylic acid catabolic process	0.0022	0.0007	2.99	0.288763	0.539536	ENSGALG00000013874	1	down
GO:0097104	postsynaptic membrane assembly	0.0022	0.0007	2.99	0.288763	0.539536	ENSGALG00000005553	1	up
GO:0098719	sodium ion import across plasma membrane	0.0022	0.0007	2.99	0.288763	0.539536	ENSGALG00000007867	1	down
GO:0098761	cellular response to interleukin-7	0.0022	0.0007	2.99	0.288763	0.539536	ENSGALG00000038801	1	down
GO:1900371	regulation of purine nucleotide biosynthetic process	0.0022	0.0007	2.99	0.288763	0.539536	ENSGALG00000041775	1	down
GO:1900542	regulation of purine nucleotide metabolic process	0.0022	0.0007	2.99	0.288763	0.539536	ENSGALG00000041775	1	down
GO:1901983	regulation of protein acetylation	0.0022	0.0007	2.99	0.288763	0.539536	NewGene_478	1	up
GO:1902236	negative regulation of endoplasmic reticulum stress-induced intrinsic apoptotic signaling pathway	0.0022	0.0007	2.99	0.288763	0.539536	ENSGALG00000015529	1	down
GO:2001169	regulation of ATP biosynthetic process	0.0022	0.0007	2.99	0.288763	0.539536	ENSGALG00000041775	1	down
GO:0010556	regulation of macromolecule biosynthetic process	0.0333	0.0282	1.18	0.290429	0.542229	ENSGALG00000010745;ENSGALG00000011133;ENSGALG00000013086;ENSGALG00000018815;ENSGALG00000026558;ENSGALG00000028037;ENSGALG00000041775;ENSGALG00000041949;ENSGALG00000043433;ENSGALG00000048773;ENSGALG00000049241;ENSGALG00000049372;ENSGALG00000049721;NewGene_478;NewGene_881	15	up&down
GO:0002040	sprouting angiogenesis	0.0044	0.0024	1.86	0.293091	0.545085	ENSGALG00000007646;ENSGALG00000029983	2	up&down
GO:0009913	epidermal cell differentiation	0.0044	0.0024	1.86	0.293091	0.545085	ENSGALG00000015352;NewGene_881	2	up&down
GO:0031396	regulation of protein ubiquitination	0.0044	0.0024	1.86	0.293091	0.545085	ENSGALG00000010175;ENSGALG00000037593	2	up&down
GO:0035114	imaginal disc-derived appendage morphogenesis	0.0044	0.0024	1.86	0.293091	0.545085	ENSGALG00000026558;NewGene_881	2	up
GO:1902275	regulation of chromatin organization	0.0044	0.0024	1.86	0.293091	0.545085	ENSGALG00000001844;NewGene_478	2	up&down
GO:1901575	organic substance catabolic process	0.0133	0.01	1.34	0.293907	0.546023	ENSGALG00000006613;ENSGALG00000010745;ENSGALG00000013874;ENSGALG00000013940;ENSGALG00000052333;ENSGALG00000054562	6	up&down
GO:0045444	fat cell differentiation	0.0067	0.0042	1.58	0.294048	0.546023	ENSGALG00000005263;ENSGALG00000039320;ENSGALG00000040971	3	up&down
GO:0042391	regulation of membrane potential	0.0089	0.0061	1.46	0.295319	0.547959	ENSGALG00000000505;ENSGALG00000007906;ENSGALG00000008222;ENSGALG00000009301	4	up&down
GO:0044237	cellular metabolic process	0.0556	0.0494	1.13	0.297852	0.552234	ENSGALG00000006613;ENSGALG00000007170;ENSGALG00000009654;ENSGALG00000010745;ENSGALG00000011133;ENSGALG00000013617;ENSGALG00000013874;ENSGALG00000013940;ENSGALG00000014189;ENSGALG00000015352;ENSGALG00000018815;ENSGALG00000028037;ENSGALG00000032845;ENSGALG00000041775;ENSGALG00000043433;ENSGALG00000049241;ENSGALG00000049372;ENSGALG00000049721;ENSGALG00000052333;ENSGALG00000054562;NewGene_1728;NewGen…	25	up&down
GO:0007423	sensory organ development	0.0111	0.0081	1.37	0.299528	0.554915	ENSGALG00000013086;ENSGALG00000015352;ENSGALG00000026558;ENSGALG00000041775;NewGene_881	5	up&down
GO:0010033	response to organic substance	0.02	0.0161	1.24	0.30018	0.555695	ENSGALG00000007170;ENSGALG00000010745;ENSGALG00000013617;ENSGALG00000026146;ENSGALG00000028037;ENSGALG00000033694;ENSGALG00000043433;ENSGALG00000049372;NewGene_478	9	up&down
GO:0007275	multicellular organism development	0.0622	0.0558	1.12	0.300771	0.556362	ENSGALG00000005613;ENSGALG00000005849;ENSGALG00000007170;ENSGALG00000007515;ENSGALG00000007646;ENSGALG00000009654;ENSGALG00000010745;ENSGALG00000011133;ENSGALG00000013086;ENSGALG00000013874;ENSGALG00000015352;ENSGALG00000015728;ENSGALG00000018815;ENSGALG00000023435;ENSGALG00000026146;ENSGALG00000026558;ENSGALG00000028037;ENSGALG00000028041;ENSGALG00000033510;ENSGALG00000036883;ENSGALG00000041775;…	28	up&down
GO:0043433	negative regulation of DNA-binding transcription factor activity	0.0067	0.0043	1.55	0.304293	0.557364	ENSGALG00000007515;ENSGALG00000015529;ENSGALG00000049241	3	up&down
GO:0050728	negative regulation of inflammatory response	0.0067	0.0043	1.55	0.304293	0.557364	ENSGALG00000004168;ENSGALG00000032854;NewGene_2418	3	up&down
GO:0019219	regulation of nucleobase-containing compound metabolic process	0.0333	0.0286	1.17	0.305723	0.557364	ENSGALG00000010745;ENSGALG00000011133;ENSGALG00000013086;ENSGALG00000018815;ENSGALG00000026558;ENSGALG00000028037;ENSGALG00000041775;ENSGALG00000041949;ENSGALG00000043433;ENSGALG00000048773;ENSGALG00000049241;ENSGALG00000049372;ENSGALG00000049721;NewGene_478;NewGene_881	15	up&down
GO:0006790	sulfur compound metabolic process	0.0044	0.0025	1.79	0.306971	0.557364	ENSGALG00000014189;ENSGALG00000035993	2	up&down
GO:0006919	activation of cysteine-type endopeptidase activity involved in apoptotic process	0.0044	0.0025	1.79	0.306971	0.557364	ENSGALG00000007378;ENSGALG00000010001	2	down
GO:0009259	ribonucleotide metabolic process	0.0044	0.0025	1.79	0.306971	0.557364	ENSGALG00000014189;ENSGALG00000054562	2	up&down
GO:0030968	endoplasmic reticulum unfolded protein response	0.0044	0.0025	1.79	0.306971	0.557364	ENSGALG00000007365;ENSGALG00000015529	2	up&down
GO:0048737	imaginal disc-derived appendage development	0.0044	0.0025	1.79	0.306971	0.557364	ENSGALG00000026558;NewGene_881	2	up
GO:0050853	B cell receptor signaling pathway	0.0044	0.0025	1.79	0.306971	0.557364	ENSGALG00000004398;ENSGALG00000014561	2	up
GO:0051225	spindle assembly	0.0044	0.0025	1.79	0.306971	0.557364	ENSGALG00000007447;NewGene_478	2	up&down
GO:0070301	cellular response to hydrogen peroxide	0.0044	0.0025	1.79	0.306971	0.557364	ENSGALG00000004809;ENSGALG00000018815	2	up&down
GO:0070302	regulation of stress-activated protein kinase signaling cascade	0.0044	0.0025	1.79	0.306971	0.557364	ENSGALG00000049372;NewGene_2418	2	down
GO:2001234	negative regulation of apoptotic signaling pathway	0.0044	0.0025	1.79	0.306971	0.557364	ENSGALG00000010745;ENSGALG00000018815	2	up
GO:0065003	protein-containing complex assembly	0.0178	0.0142	1.25	0.308577	0.557364	ENSGALG00000007170;ENSGALG00000010745;ENSGALG00000011551;ENSGALG00000013086;ENSGALG00000013940;ENSGALG00000014194;ENSGALG00000026948;ENSGALG00000049241	8	up&down
GO:0008219	cell death	0.0089	0.0063	1.42	0.312183	0.557364	ENSGALG00000006613;ENSGALG00000010745;ENSGALG00000049372;NewGene_478	4	up&down
GO:0060429	epithelium development	0.0178	0.0143	1.25	0.314096	0.557364	ENSGALG00000011133;ENSGALG00000015352;ENSGALG00000026146;ENSGALG00000026558;ENSGALG00000043433;ENSGALG00000043662;NewGene_478;NewGene_881	8	up&down
GO:0002244	hematopoietic progenitor cell differentiation	0.0067	0.0044	1.52	0.314553	0.557364	ENSGALG00000009654;ENSGALG00000014561;ENSGALG00000042356	3	up&down
GO:0000413	protein peptidyl-prolyl isomerization	0.0022	0.0008	2.69	0.315198	0.557364	ENSGALG00000004809	1	down
GO:0000725	recombinational repair	0.0022	0.0008	2.69	0.315198	0.557364	NewGene_478	1	up
GO:0000737	DNA catabolic process, endonucleolytic	0.0022	0.0008	2.69	0.315198	0.557364	ENSGALG00000010745	1	up
GO:0002076	osteoblast development	0.0022	0.0008	2.69	0.315198	0.557364	ENSGALG00000047182	1	up
GO:0002433	immune response-regulating cell surface receptor signaling pathway involved in phagocytosis	0.0022	0.0008	2.69	0.315198	0.557364	NewGene_6831	1	up
GO:0003016	respiratory system process	0.0022	0.0008	2.69	0.315198	0.557364	ENSGALG00000026276	1	down
GO:0003170	heart valve development	0.0022	0.0008	2.69	0.315198	0.557364	ENSGALG00000043433	1	down
GO:0003184	pulmonary valve morphogenesis	0.0022	0.0008	2.69	0.315198	0.557364	ENSGALG00000050508	1	down
GO:0006590	thyroid hormone generation	0.0022	0.0008	2.69	0.315198	0.557364	ENSGALG00000007748	1	down
GO:0007020	microtubule nucleation	0.0022	0.0008	2.69	0.315198	0.557364	ENSGALG00000032590	1	down
GO:0007035	vacuolar acidification	0.0022	0.0008	2.69	0.315198	0.557364	ENSGALG00000003194	1	down
GO:0007250	activation of NF-kappaB-inducing kinase activity	0.0022	0.0008	2.69	0.315198	0.557364	ENSGALG00000004398	1	up
GO:0009062	fatty acid catabolic process	0.0022	0.0008	2.69	0.315198	0.557364	ENSGALG00000013874	1	down
GO:0014002	astrocyte development	0.0022	0.0008	2.69	0.315198	0.557364	ENSGALG00000000112	1	up
GO:0016558	protein import into peroxisome matrix	0.0022	0.0008	2.69	0.315198	0.557364	ENSGALG00000013874	1	down
GO:0019934	cGMP-mediated signaling	0.0022	0.0008	2.69	0.315198	0.557364	ENSGALG00000009361	1	down
GO:0021527	spinal cord association neuron differentiation	0.0022	0.0008	2.69	0.315198	0.557364	ENSGALG00000023296	1	down
GO:0022617	extracellular matrix disassembly	0.0022	0.0008	2.69	0.315198	0.557364	ENSGALG00000017183	1	down
GO:0022900	electron transport chain	0.0022	0.0008	2.69	0.315198	0.557364	ENSGALG00000008239	1	down
GO:0032728	positive regulation of interferon-beta production	0.0022	0.0008	2.69	0.315198	0.557364	ENSGALG00000010745	1	up
GO:0032743	positive regulation of interleukin-2 production	0.0022	0.0008	2.69	0.315198	0.557364	ENSGALG00000011094	1	down
GO:0033690	positive regulation of osteoblast proliferation	0.0022	0.0008	2.69	0.315198	0.557364	ENSGALG00000005263	1	up
[truncated: 1,203 more rows]

## Sheet: 4WR_vs_4WL_Cellular_Component_e
ID	Description	GeneRatio	BgRatio	enrich_factor	pvalue	qvalue	geneID	gene_number	Contained
[truncated: 381 more rows]

[truncated: 1 more sheets: 4WR_vs_4WL_Molecular_Function_e]
