# Supplementary material for: Transcriptome and Metabolome Profiling Provide New Insights into Disuse Muscle Atrophy in Chicken: The Potential Role of Fast-Twitch Muscle Fibers
Source: Int J Mol Sci. 2024 Mar 20;25(6):3516. doi: 10.3390/ijms25063516 (PMC10971063; doi:10.3390/ijms25063516)
Supplement: Supplementary file 1 [file ijms-25-03516-s001.zip › Table S6.xlsx]

## Sheet: 2WR_vs_2WL_KEGG_pathway_enrich
KEGG_A_class	KEGG_B_class	ID	Pathway	GeneRatio	BgRatio	enrich_factor	pvalue	qvalue	geneID	gene_number	Contained
Organismal Systems	Endocrine system	ko03320	PPAR signaling pathway	0.0814	0.013	6.26	0.000116466	0.0090721	ENSGALG00000001749;ENSGALG00000004974;ENSGALG00000008439;ENSGALG00000010628;ENSGALG00000016285;ENSGALG00000023395;ENSGALG00000030025	7	up&down
Organismal Systems	Circulatory system	ko04260	Cardiac muscle contraction	0.0698	0.012	5.81	0.000546655	0.0212908	ENSGALG00000000302;ENSGALG00000001459;ENSGALG00000003521;ENSGALG00000009844;ENSGALG00000015018;ENSGALG00000047461	6	up
Human Diseases	Cardiovascular disease	ko05410	Hypertrophic cardiomyopathy	0.0233	0.0017	13.56	0.00910026	0.165555	ENSGALG00000008148;ENSGALG00000016342	2	up
Human Diseases	Cardiovascular disease	ko05414	Dilated cardiomyopathy	0.0233	0.0017	13.56	0.00910026	0.165555	ENSGALG00000008148;ENSGALG00000016342	2	up
Metabolism	Lipid metabolism	ko00071	Fatty acid degradation	0.0349	0.0054	6.42	0.0110973	0.165555	ENSGALG00000001749;ENSGALG00000010628;ENSGALG00000011659	3	up&down
Organismal Systems	Endocrine system	ko04920	Adipocytokine signaling pathway	0.0465	0.0106	4.4	0.0127522	0.165555	ENSGALG00000001678;ENSGALG00000001749;ENSGALG00000008439;ENSGALG00000010628	4	up&down
Cellular Processes	Cell growth and death	ko04115	p53 signaling pathway	0.0465	0.0114	4.07	0.016586	0.166661	ENSGALG00000026896;ENSGALG00000028005;ENSGALG00000028318;ENSGALG00000032893	4	up
Metabolism	Lipid metabolism	ko00561	Glycerolipid metabolism	0.0465	0.012	3.87	0.0195039	0.166661	ENSGALG00000011221;ENSGALG00000016285;ENSGALG00000040418;ENSGALG00000049686	4	down
Environmental Information Processing	Signal transduction	ko04371	Apelin signaling pathway	0.0581	0.0192	3.04	0.0242118	0.166661	ENSGALG00000001678;ENSGALG00000011592;ENSGALG00000023395;ENSGALG00000026167;ENSGALG00000037402	5	up&down
Cellular Processes	Cellular community - eukaryotes	ko04530	Tight junction	0.0698	0.0262	2.67	0.0246929	0.166661	ENSGALG00000001678;ENSGALG00000005207;ENSGALG00000011994;ENSGALG00000014988;ENSGALG00000019114;ENSGALG00000045305	6	up&down
Environmental Information Processing	Signal transduction	ko04012	ErbB signaling pathway	0.0465	0.013	3.58	0.0253355	0.166661	ENSGALG00000012155;ENSGALG00000026896;ENSGALG00000028318;ENSGALG00000040926	4	up
Metabolism	Metabolism of cofactors and vitamins	ko00760	Nicotinate and nicotinamide metabolism	0.0349	0.0074	4.69	0.0257204	0.166661	ENSGALG00000002637;ENSGALG00000003816;ENSGALG00000025751	3	up&down
Environmental Information Processing	Signal transduction	ko04068	FoxO signaling pathway	0.0581	0.0199	2.93	0.0278145	0.166661	ENSGALG00000001678;ENSGALG00000012155;ENSGALG00000026896;ENSGALG00000028005;ENSGALG00000028318	5	up
Organismal Systems	Circulatory system	ko04261	Adrenergic signaling in cardiomyocytes	0.0581	0.0207	2.81	0.0325684	0.177366	ENSGALG00000000302;ENSGALG00000001459;ENSGALG00000003521;ENSGALG00000009844;ENSGALG00000026167	5	up
Metabolism	Lipid metabolism	ko00061	Fatty acid biosynthesis	0.0233	0.0034	6.78	0.0346036	0.177366	ENSGALG00000001749;ENSGALG00000010628	2	up&down
Organismal Systems	Immune system	ko04624	Toll and Imd signaling pathway	0.0116	0.0004	27.12	0.0364319	0.177366	ENSGALG00000011314	1	down
Metabolism	Global and overview maps	ko01212	Fatty acid metabolism	0.0349	0.0091	3.81	0.0436905	0.200192	ENSGALG00000001749;ENSGALG00000010628;ENSGALG00000011659	3	up&down
Organismal Systems	Endocrine system	ko04928	Parathyroid hormone synthesis, secretion and action	0.0116	0.0006	20.34	0.0482819	0.208939	ENSGALG00000033609	1	up
Metabolism	Nucleotide metabolism	ko00240	Pyrimidine metabolism	0.0349	0.01	3.49	0.0545033	0.222511	ENSGALG00000003510;ENSGALG00000003816;ENSGALG00000037671	3	up
Environmental Information Processing	Signal transduction	ko04022	cGMP-PKG signaling pathway	0.0116	0.0007	16.27	0.0599878	0.222511	ENSGALG00000042744	1	down
Organismal Systems	Sensory system	ko04740	Olfactory transduction	0.0116	0.0007	16.27	0.0599878	0.222511	ENSGALG00000042744	1	down
Cellular Processes	Cell growth and death	ko04110	Cell cycle	0.0465	0.0183	2.54	0.0722274	0.255734	ENSGALG00000001506;ENSGALG00000026896;ENSGALG00000028005;ENSGALG00000028318	4	up&down
Metabolism	Amino acid metabolism	ko00250	Alanine, aspartate and glutamate metabolism	0.0233	0.0054	4.28	0.0789935	0.258531	ENSGALG00000002944;ENSGALG00000024486	2	up&down
Organismal Systems	Endocrine system	ko04921	Oxytocin signaling pathway	0.0116	0.001	11.62	0.0829743	0.258531	ENSGALG00000042744	1	down
Human Diseases	Neurodegenerative disease	ko05020	Prion disease	0.0116	0.001	11.62	0.0829743	0.258531	ENSGALG00000014835	1	down
Human Diseases	Immune disease	ko05322	Systemic lupus erythematosus	0.0116	0.0013	9.04	0.105405	0.315789	ENSGALG00000014835	1	down
Environmental Information Processing	Membrane transport	ko02010	ABC transporters	0.0233	0.0073	3.19	0.129588	0.373861	ENSGALG00000003736;ENSGALG00000015433	2	down
Metabolism	Metabolism of cofactors and vitamins	ko00130	Ubiquinone and other terpenoid-quinone biosynthesis	0.0116	0.0017	6.78	0.138038	0.375826	ENSGALG00000004343	1	up
Cellular Processes	Cell motility	ko04810	Regulation of actin cytoskeleton	0.0581	0.0322	1.81	0.142712	0.375826	ENSGALG00000009303;ENSGALG00000010027;ENSGALG00000011592;ENSGALG00000012155;ENSGALG00000016867	5	up&down
Cellular Processes	Cell growth and death	ko04218	Cellular senescence	0.0465	0.0236	1.97	0.144744	0.375826	ENSGALG00000011592;ENSGALG00000026896;ENSGALG00000028005;ENSGALG00000028318	4	up
Organismal Systems	Immune system	ko04610	Complement and coagulation cascades	0.0116	0.002	5.81	0.159137	0.39987	ENSGALG00000014835	1	down
Metabolism	Global and overview maps	ko01200	Carbon metabolism	0.0349	0.0164	2.12	0.167706	0.400083	ENSGALG00000002944;ENSGALG00000011659;ENSGALG00000015544	3	up&down
Metabolism	Lipid metabolism	ko00072	Synthesis and degradation of ketone bodies	0.0116	0.0021	5.42	0.169495	0.400083	ENSGALG00000011659	1	up
Metabolism	Amino acid metabolism	ko00360	Phenylalanine metabolism	0.0116	0.0023	5.08	0.179726	0.411756	ENSGALG00000004343	1	up
Metabolism	Xenobiotics biodegradation and metabolism	ko00983	Drug metabolism - other enzymes	0.0233	0.0093	2.5	0.190041	0.418789	ENSGALG00000003510;ENSGALG00000008409	2	up&down
Metabolism	Amino acid metabolism	ko00220	Arginine biosynthesis	0.0116	0.0026	4.52	0.199816	0.418789	ENSGALG00000002944	1	up
Metabolism	Glycan biosynthesis and metabolism	ko00604	Glycosphingolipid biosynthesis - ganglio series	0.0116	0.0026	4.52	0.199816	0.418789	ENSGALG00000035927	1	down
Genetic Information Processing	Folding, sorting and degradation	ko03018	RNA degradation	0.0233	0.0099	2.36	0.20798	0.418789	ENSGALG00000002167;ENSGALG00000003800	2	up&down
Metabolism	Energy metabolism	ko00910	Nitrogen metabolism	0.0116	0.0027	4.28	0.209678	0.418789	ENSGALG00000002944	1	up
Metabolism	Global and overview maps	ko01230	Biosynthesis of amino acids	0.0233	0.0101	2.29	0.217018	0.422613	ENSGALG00000002944;ENSGALG00000015544	2	up&down
Metabolism	Lipid metabolism	ko00100	Steroid biosynthesis	0.0116	0.003	3.87	0.229042	0.435151	ENSGALG00000009365	1	up
Organismal Systems	Digestive system	ko04974	Protein digestion and absorption	0.0116	0.0031	3.7	0.238548	0.44242	ENSGALG00000032220	1	down
Metabolism	Metabolism of terpenoids and polyketides	ko00900	Terpenoid backbone biosynthesis	0.0116	0.0036	3.25	0.266375	0.482541	ENSGALG00000011659	1	up
Cellular Processes	Cellular community - eukaryotes	ko04520	Adherens junction	0.0233	0.012	1.94	0.276339	0.489213	ENSGALG00000002845;ENSGALG00000027853	2	up&down
Metabolism	Glycan biosynthesis and metabolism	ko00515	Mannose type O-glycan biosynthesis	0.0116	0.004	2.91	0.293197	0.489959	ENSGALG00000008418	1	up
Environmental Information Processing	Signaling molecules and interaction	ko04080	Neuroactive ligand-receptor interaction	0.0698	0.0527	1.32	0.300439	0.489959	ENSGALG00000006575;ENSGALG00000007899;ENSGALG00000007906;ENSGALG00000009301;ENSGALG00000015895;ENSGALG00000049848	6	up&down
Metabolism	Carbohydrate metabolism	ko00030	Pentose phosphate pathway	0.0116	0.0041	2.81	0.301921	0.489959	ENSGALG00000015544	1	down
Metabolism	Carbohydrate metabolism	ko00650	Butanoate metabolism	0.0116	0.0041	2.81	0.301921	0.489959	ENSGALG00000011659	1	up
Environmental Information Processing	Signal transduction	ko04020	Calcium signaling pathway	0.0465	0.0352	1.32	0.358203	0.527208	ENSGALG00000001459;ENSGALG00000012155;ENSGALG00000015018;ENSGALG00000047461	4	up
Metabolism	Xenobiotics biodegradation and metabolism	ko00982	Drug metabolism - cytochrome P450	0.0116	0.0051	2.26	0.360076	0.527208	ENSGALG00000008409	1	down
Genetic Information Processing	Translation	ko03015	mRNA surveillance pathway	0.0233	0.0147	1.58	0.362399	0.527208	ENSGALG00000003800;ENSGALG00000049544	2	up&down
Cellular Processes	Cell growth and death	ko04216	Ferroptosis	0.0116	0.0053	2.2	0.367983	0.527208	ENSGALG00000010628	1	down
Environmental Information Processing	Signal transduction	ko04350	TGF-beta signaling pathway	0.0233	0.015	1.55	0.371279	0.527208	ENSGALG00000002955;ENSGALG00000034661	2	up&down
Metabolism	Carbohydrate metabolism	ko00051	Fructose and mannose metabolism	0.0116	0.0056	2.09	0.383509	0.527208	ENSGALG00000015544	1	down
Metabolism	Lipid metabolism	ko00564	Glycerophospholipid metabolism	0.0233	0.0154	1.51	0.384508	0.527208	ENSGALG00000011221;ENSGALG00000012061	2	down
Metabolism	Carbohydrate metabolism	ko00630	Glyoxylate and dicarboxylate metabolism	0.0116	0.0057	2.03	0.391129	0.527208	ENSGALG00000011659	1	up
Metabolism	Carbohydrate metabolism	ko00640	Propanoate metabolism	0.0116	0.0057	2.03	0.391129	0.527208	ENSGALG00000011659	1	up
Metabolism	Xenobiotics biodegradation and metabolism	ko00980	Metabolism of xenobiotics by cytochrome P450	0.0116	0.0059	1.98	0.398657	0.527208	ENSGALG00000008409	1	down
Metabolism	Amino acid metabolism	ko00350	Tyrosine metabolism	0.0116	0.006	1.94	0.406093	0.527208	ENSGALG00000004343	1	up
Genetic Information Processing	Replication and repair	ko03440	Homologous recombination	0.0116	0.006	1.94	0.406093	0.527208	ENSGALG00000003484	1	up
Environmental Information Processing	Signaling molecules and interaction	ko04514	Cell adhesion molecules	0.0349	0.0273	1.28	0.418417	0.528544	ENSGALG00000008656;ENSGALG00000016867;ENSGALG00000019114	3	up&down
Metabolism	Amino acid metabolism	ko00260	Glycine, serine and threonine metabolism	0.0116	0.0063	1.85	0.420693	0.528544	ENSGALG00000016651	1	down
Metabolism	Amino acid metabolism	ko00380	Tryptophan metabolism	0.0116	0.0064	1.81	0.427859	0.529016	ENSGALG00000011659	1	up
Metabolism	Carbohydrate metabolism	ko00620	Pyruvate metabolism	0.0116	0.0069	1.69	0.448837	0.546281	ENSGALG00000011659	1	up
Metabolism	Metabolism of other amino acids	ko00480	Glutathione metabolism	0.0116	0.0074	1.56	0.475628	0.569984	ENSGALG00000008409	1	down
Metabolism	Amino acid metabolism	ko00280	Valine, leucine and isoleucine degradation	0.0116	0.008	1.45	0.501132	0.591448	ENSGALG00000011659	1	up
Environmental Information Processing	Signal transduction	ko04010	MAPK signaling pathway	0.0465	0.0432	1.08	0.51259	0.595942	ENSGALG00000011592;ENSGALG00000012155;ENSGALG00000028005;ENSGALG00000040926	4	up
Metabolism	Carbohydrate metabolism	ko00010	Glycolysis / Gluconeogenesis	0.0116	0.0087	1.33	0.531294	0.600639	ENSGALG00000015544	1	down
Cellular Processes	Cell growth and death	ko04210	Apoptosis	0.0233	0.0206	1.13	0.532053	0.600639	ENSGALG00000006511;ENSGALG00000028005	2	up
Cellular Processes	Cellular community - eukaryotes	ko04510	Focal adhesion	0.0349	0.0336	1.04	0.556218	0.61895	ENSGALG00000008351;ENSGALG00000012155;ENSGALG00000016867	3	up&down
Cellular Processes	Transport and catabolism	ko04137	Mitophagy - animal	0.0116	0.0099	1.18	0.575845	0.631765	ENSGALG00000011592	1	up
Metabolism	Amino acid metabolism	ko00310	Lysine degradation	0.0116	0.0106	1.1	0.601536	0.647153	ENSGALG00000011659	1	up
Organismal Systems	Immune system	ko04672	Intestinal immune network for IgA production	0.0116	0.0107	1.08	0.606487	0.647153	ENSGALG00000008656	1	up
Genetic Information Processing	Folding, sorting and degradation	ko04141	Protein processing in endoplasmic reticulum	0.0233	0.0249	0.94	0.635664	0.668818	ENSGALG00000015529;ENSGALG00000038328	2	up&down
Metabolism	Carbohydrate metabolism	ko00562	Inositol phosphate metabolism	0.0116	0.0119	0.98	0.643964	0.668818	ENSGALG00000034500	1	down
Cellular Processes	Transport and catabolism	ko04146	Peroxisome	0.0116	0.0126	0.92	0.665572	0.682165	ENSGALG00000010628	1	down
Cellular Processes	Transport and catabolism	ko04145	Phagosome	0.0233	0.0276	0.84	0.691624	0.691438	ENSGALG00000008439;ENSGALG00000012119	2	up&down
Cellular Processes	Cellular community - eukaryotes	ko04540	Gap junction	0.0116	0.0139	0.84	0.701249	0.691438	ENSGALG00000012155	1	up
Organismal Systems	Immune system	ko04625	C-type lectin receptor signaling pathway	0.0116	0.0139	0.84	0.701249	0.691438	ENSGALG00000011592	1	up
Environmental Information Processing	Signaling molecules and interaction	ko04512	ECM-receptor interaction	0.0349	0.0432	0.81	0.724769	0.705053	ENSGALG00000008439;ENSGALG00000016867;ENSGALG00000054321	3	up&down
Environmental Information Processing	Signal transduction	ko04070	Phosphatidylinositol signaling system	0.0116	0.0152	0.77	0.73316	0.705053	ENSGALG00000034500	1	down
Cellular Processes	Cell growth and death	ko04114	Oocyte meiosis	0.0116	0.016	0.73	0.752538	0.714862	ENSGALG00000001506	1	down
Genetic Information Processing	Translation	ko03010	Ribosome	0.0116	0.0182	0.64	0.795106	0.746199	ENSGALG00000026311	1	down
Genetic Information Processing	Transcription	ko03040	Spliceosome	0.0116	0.019	0.61	0.810029	0.751155	ENSGALG00000035187	1	down
Organismal Systems	Endocrine system	ko04910	Insulin signaling pathway	0.0116	0.0204	0.57	0.83255	0.752879	ENSGALG00000001678	1	up
Metabolism	Nucleotide metabolism	ko00230	Purine metabolism	0.0116	0.0212	0.55	0.842799	0.752879	ENSGALG00000003816	1	up
Cellular Processes	Transport and catabolism	ko04140	Autophagy - animal	0.0116	0.0212	0.55	0.842799	0.752879	ENSGALG00000011592	1	up
Cellular Processes	Transport and catabolism	ko04142	Lysosome	0.0116	0.0217	0.54	0.85055	0.752879	ENSGALG00000003736	1	down
Human Diseases	Infectious disease: bacterial	ko05132	Salmonella infection	0.0116	0.0344	0.34	0.951857	0.82436	ENSGALG00000013124	1	up
Environmental Information Processing	Signaling molecules and interaction	ko04060	Cytokine-cytokine receptor interaction	0.0116	0.0346	0.34	0.95247	0.82436	ENSGALG00000041491	1	down
Cellular Processes	Transport and catabolism	ko04144	Endocytosis	0.0116	0.0423	0.27	0.976273	0.835676	ENSGALG00000008351	1	up
Genetic Information Processing	Translation	ko03013	RNA transport	0.0116	0.0563	0.21	0.993372	0.84107	ENSGALG00000003800	1	up

## Sheet: 4WR_vs_4WL_KEGG_pathway_enrich
KEGG_A_class	KEGG_B_class	ID	Pathway	GeneRatio	BgRatio	enrich_factor	pvalue	qvalue	geneID	gene_number	Contained
Metabolism	Energy metabolism	ko00190	Oxidative phosphorylation	0.1362	0.018	7.56	6.23708e-24	9.25714e-22	ENSGALG00000001096;ENSGALG00000001330;ENSGALG00000003194;ENSGALG00000005465;ENSGALG00000005789;ENSGALG00000006073;ENSGALG00000006899;ENSGALG00000007863;ENSGALG00000008066;ENSGALG00000008084;ENSGALG00000008239;ENSGALG00000008606;ENSGALG00000008821;ENSGALG00000009076;ENSGALG00000009286;ENSGALG00000013167;ENSGALG00000014121;ENSGALG00000015372;ENSGALG00000015751;ENSGALG00000017380;ENSGALG00000021692;…	38	down
Organismal Systems	Circulatory system	ko04260	Cardiac muscle contraction	0.0538	0.012	4.48	8.73583e-07	6.4829e-05	ENSGALG00000000302;ENSGALG00000001096;ENSGALG00000005789;ENSGALG00000007863;ENSGALG00000008066;ENSGALG00000008593;ENSGALG00000014121;ENSGALG00000017380;ENSGALG00000025819;ENSGALG00000027963;ENSGALG00000028302;ENSGALG00000029319;ENSGALG00000037996;ENSGALG00000045362;NewGene_6297	15	up&down
Metabolism	Carbohydrate metabolism	ko00020	Citrate cycle (TCA cycle)	0.0251	0.0044	5.66	0.000171533	0.00848637	ENSGALG00000001949;ENSGALG00000008858;ENSGALG00000011950;ENSGALG00000013167;ENSGALG00000016430;ENSGALG00000029576;ENSGALG00000030466	7	down
Metabolism	Metabolism of other amino acids	ko00471	D-Glutamine and D-glutamate metabolism	0.0072	0.0004	16.72	0.00462926	0.144382	ENSGALG00000010703;ENSGALG00000030419	2	up&down
Metabolism	Amino acid metabolism	ko00220	Arginine biosynthesis	0.0143	0.0026	5.57	0.00486394	0.144382	ENSGALG00000002944;ENSGALG00000007484;ENSGALG00000030419;ENSGALG00000050508	4	up&down
Metabolism	Global and overview maps	ko01200	Carbon metabolism	0.0394	0.0164	2.4	0.00595846	0.147394	ENSGALG00000001949;ENSGALG00000002944;ENSGALG00000007072;ENSGALG00000007484;ENSGALG00000008858;ENSGALG00000011950;ENSGALG00000013167;ENSGALG00000016430;ENSGALG00000016697;ENSGALG00000029576;ENSGALG00000030466	11	up&down
Metabolism	Metabolism of cofactors and vitamins	ko00780	Biotin metabolism	0.0072	0.0006	12.54	0.00901487	0.191142	ENSGALG00000011216;ENSGALG00000047143	2	up&down
Metabolism	Metabolism of cofactors and vitamins	ko00130	Ubiquinone and other terpenoid-quinone biosynthesis	0.0108	0.0017	6.27	0.0105602	0.19592	ENSGALG00000004343;ENSGALG00000007185;ENSGALG00000015486	3	up&down
Metabolism	Global and overview maps	ko01210	2-Oxocarboxylic acid metabolism	0.0108	0.0019	5.79	0.0133292	0.219814	ENSGALG00000007484;ENSGALG00000011950;ENSGALG00000030466	3	down
Metabolism	Carbohydrate metabolism	ko00630	Glyoxylate and dicarboxylate metabolism	0.0179	0.0057	3.13	0.0204309	0.303238	ENSGALG00000001949;ENSGALG00000008858;ENSGALG00000011950;ENSGALG00000016697;ENSGALG00000030466	5	down
Metabolism	Amino acid metabolism	ko00280	Valine, leucine and isoleucine degradation	0.0215	0.008	2.69	0.0232619	0.313868	ENSGALG00000001557;ENSGALG00000007072;ENSGALG00000016555;ENSGALG00000016697;ENSGALG00000040702;ENSGALG00000051260	6	down
Organismal Systems	Immune system	ko04660	T cell receptor signaling pathway	0.0072	0.001	7.16	0.0291417	0.358168	ENSGALG00000002113;ENSGALG00000004398	2	up
Cellular Processes	Cell growth and death	ko04110	Cell cycle	0.0358	0.0183	1.96	0.0313715	0.358168	ENSGALG00000001506;ENSGALG00000010623;ENSGALG00000012546;ENSGALG00000026896;ENSGALG00000028005;ENSGALG00000028318;ENSGALG00000033631;ENSGALG00000052592;NewGene_2778;NewGene_478	10	up&down
Metabolism	Carbohydrate metabolism	ko00620	Pyruvate metabolism	0.0179	0.0069	2.61	0.0411826	0.436598	ENSGALG00000001949;ENSGALG00000008858;ENSGALG00000016430;ENSGALG00000029576;ENSGALG00000035836	5	down
Metabolism	Lipid metabolism	ko00100	Steroid biosynthesis	0.0108	0.003	3.58	0.0490652	0.464112	ENSGALG00000007493;ENSGALG00000009365;ENSGALG00000010798	3	up
Organismal Systems	Immune system	ko04611	Platelet activation	0.0072	0.0014	5.02	0.0577233	0.464112	ENSGALG00000002113;ENSGALG00000007579	2	up
Cellular Processes	Cell growth and death	ko04216	Ferroptosis	0.0143	0.0053	2.71	0.0582996	0.464112	ENSGALG00000006838;ENSGALG00000007220;ENSGALG00000007485;ENSGALG00000016261	4	up&down
Metabolism	Lipid metabolism	ko00071	Fatty acid degradation	0.0143	0.0054	2.64	0.0632032	0.464112	ENSGALG00000002891;ENSGALG00000007072;ENSGALG00000016555;ENSGALG00000051260	4	down
Metabolism	Amino acid metabolism	ko00250	Alanine, aspartate and glutamate metabolism	0.0143	0.0054	2.64	0.0632032	0.464112	ENSGALG00000002944;ENSGALG00000007484;ENSGALG00000009748;ENSGALG00000030419	4	up&down
Cellular Processes	Cell growth and death	ko04218	Cellular senescence	0.0394	0.0236	1.67	0.0650426	0.464112	ENSGALG00000003500;ENSGALG00000007979;ENSGALG00000010614;ENSGALG00000011133;ENSGALG00000011592;ENSGALG00000015026;ENSGALG00000026896;ENSGALG00000028005;ENSGALG00000028318;ENSGALG00000033631;NewGene_478	11	up&down
Environmental Information Processing	Signal transduction	ko04015	Rap1 signaling pathway	0.0108	0.0034	3.13	0.0684751	0.464112	ENSGALG00000002113;ENSGALG00000007579;ENSGALG00000053105	3	up
Environmental Information Processing	Signal transduction	ko04012	ErbB signaling pathway	0.0251	0.013	1.93	0.0703368	0.464112	ENSGALG00000000949;ENSGALG00000001289;ENSGALG00000015422;ENSGALG00000026896;ENSGALG00000028318;ENSGALG00000033510;ENSGALG00000033631	7	up&down
Metabolism	Carbohydrate metabolism	ko00640	Propanoate metabolism	0.0143	0.0057	2.51	0.0736373	0.464112	ENSGALG00000007072;ENSGALG00000016697;ENSGALG00000035836;ENSGALG00000040702	4	down
Human Diseases	Endocrine and metabolic disease	ko04933	AGE-RAGE signaling pathway in diabetic complications	0.0036	0.0003	12.54	0.0781749	0.464112	ENSGALG00000017235	1	down
Human Diseases	Cancer: specific types	ko05211	Renal cell carcinoma	0.0036	0.0003	12.54	0.0781749	0.464112	ENSGALG00000010001	1	down
Metabolism	Amino acid metabolism	ko00260	Glycine, serine and threonine metabolism	0.0143	0.0063	2.28	0.0969227	0.553284	ENSGALG00000003948;ENSGALG00000004491;ENSGALG00000023435;ENSGALG00000043290	4	up&down
Metabolism	Global and overview maps	ko01212	Fatty acid metabolism	0.0179	0.0091	1.96	0.110883	0.563853	ENSGALG00000002891;ENSGALG00000005739;ENSGALG00000007072;ENSGALG00000016555;ENSGALG00000051260	5	up&down
Environmental Information Processing	Signal transduction	ko04066	HIF-1 signaling pathway	0.0036	0.0004	8.36	0.114948	0.563853	ENSGALG00000010001	1	down
Human Diseases	Cancer: specific types	ko05222	Small cell lung cancer	0.0036	0.0004	8.36	0.114948	0.563853	ENSGALG00000028664	1	up
Metabolism	Amino acid metabolism	ko00270	Cysteine and methionine metabolism	0.0143	0.0067	2.13	0.116372	0.563853	ENSGALG00000001949;ENSGALG00000007484;ENSGALG00000008858;ENSGALG00000035836	4	down
Cellular Processes	Cellular community - eukaryotes	ko04520	Adherens junction	0.0215	0.012	1.79	0.117769	0.563853	ENSGALG00000002845;ENSGALG00000010049;ENSGALG00000012456;ENSGALG00000014561;ENSGALG00000032656;ENSGALG00000036883	6	up&down
Metabolism	Amino acid metabolism	ko00360	Phenylalanine metabolism	0.0072	0.0023	3.13	0.131855	0.595532	ENSGALG00000004343;ENSGALG00000007484	2	up&down
Metabolism	Amino acid metabolism	ko00330	Arginine and proline metabolism	0.0143	0.0071	2.01	0.137374	0.595532	ENSGALG00000007484;ENSGALG00000015602;ENSGALG00000023435;ENSGALG00000050508	4	up&down
Human Diseases	Cancer: overview	ko05200	Pathways in cancer	0.0072	0.0024	2.95	0.145679	0.595532	ENSGALG00000010001;ENSGALG00000028664	2	up&down
Environmental Information Processing	Signal transduction	ko04010	MAPK signaling pathway	0.0573	0.0432	1.33	0.149471	0.595532	ENSGALG00000007646;ENSGALG00000010440;ENSGALG00000011206;ENSGALG00000011592;ENSGALG00000012456;ENSGALG00000013617;ENSGALG00000028005;ENSGALG00000028037;ENSGALG00000029983;ENSGALG00000033510;ENSGALG00000033631;ENSGALG00000036883;ENSGALG00000040360;ENSGALG00000040855;ENSGALG00000044018;ENSGALG00000044874	16	up&down
Organismal Systems	Endocrine system	ko04928	Parathyroid hormone synthesis, secretion and action	0.0036	0.0006	6.27	0.150259	0.595532	ENSGALG00000033609	1	up
Metabolism	Metabolism of cofactors and vitamins	ko00760	Nicotinate and nicotinamide metabolism	0.0143	0.0074	1.93	0.152163	0.595532	ENSGALG00000007244;ENSGALG00000014869;ENSGALG00000025751;ENSGALG00000035596	4	up&down
Metabolism	Global and overview maps	ko01230	Biosynthesis of amino acids	0.0179	0.0101	1.77	0.152473	0.595532	ENSGALG00000002944;ENSGALG00000007484;ENSGALG00000009748;ENSGALG00000011950;ENSGALG00000030466	5	up&down
Environmental Information Processing	Signaling molecules and interaction	ko04060	Cytokine-cytokine receptor interaction	0.0466	0.0346	1.35	0.16861	0.607424	ENSGALG00000001882;ENSGALG00000005638;ENSGALG00000013865;ENSGALG00000013869;ENSGALG00000014585;ENSGALG00000026146;ENSGALG00000031094;ENSGALG00000032260;ENSGALG00000034213;ENSGALG00000035733;ENSGALG00000039458;ENSGALG00000044874;ENSGALG00000046192	13	up&down
Metabolism	Amino acid metabolism	ko00400	Phenylalanine, tyrosine and tryptophan biosynthesis	0.0036	0.0007	5.02	0.184166	0.607424	ENSGALG00000007484	1	down
Environmental Information Processing	Signal transduction	ko04022	cGMP-PKG signaling pathway	0.0036	0.0007	5.02	0.184166	0.607424	ENSGALG00000042744	1	down
Organismal Systems	Immune system	ko04612	Antigen processing and presentation	0.0036	0.0007	5.02	0.184166	0.607424	ENSGALG00000033694	1	up
Organismal Systems	Sensory system	ko04740	Olfactory transduction	0.0036	0.0007	5.02	0.184166	0.607424	ENSGALG00000042744	1	down
Organismal Systems	Endocrine system	ko04919	Thyroid hormone signaling pathway	0.0036	0.0007	5.02	0.184166	0.607424	ENSGALG00000026005	1	down
Human Diseases	Immune disease	ko05340	Primary immunodeficiency	0.0036	0.0007	5.02	0.184166	0.607424	NewGene_6376	1	up
Metabolism	Metabolism of cofactors and vitamins	ko00770	Pantothenate and CoA biosynthesis	0.0072	0.003	2.39	0.203355	0.656133	ENSGALG00000013993;ENSGALG00000027981	2	up&down
Cellular Processes	Cell growth and death	ko04115	p53 signaling pathway	0.0179	0.0114	1.57	0.213813	0.656458	ENSGALG00000011020;ENSGALG00000026896;ENSGALG00000028005;ENSGALG00000028318;NewGene_478	5	up&down
Organismal Systems	Immune system	ko04662	B cell receptor signaling pathway	0.0036	0.0009	4.18	0.216724	0.656458	ENSGALG00000004398	1	up
Organismal Systems	Immune system	ko04664	Fc epsilon RI signaling pathway	0.0036	0.0009	4.18	0.216724	0.656458	ENSGALG00000002113	1	up
Organismal Systems	Circulatory system	ko04261	Adrenergic signaling in cardiomyocytes	0.0287	0.0207	1.38	0.221575	0.657728	ENSGALG00000000302;ENSGALG00000007979;ENSGALG00000008593;ENSGALG00000027583;ENSGALG00000030550;ENSGALG00000034512;ENSGALG00000037138;NewGene_6297	8	up&down
Metabolism	Glycan biosynthesis and metabolism	ko00511	Other glycan degradation	0.0072	0.0033	2.18	0.233076	0.678303	ENSGALG00000001604;ENSGALG00000037467	2	up&down
Environmental Information Processing	Signal transduction	ko04064	NF-kappa B signaling pathway	0.0036	0.001	3.58	0.247988	0.694465	ENSGALG00000004398	1	up
Organismal Systems	Endocrine system	ko04921	Oxytocin signaling pathway	0.0036	0.001	3.58	0.247988	0.694465	ENSGALG00000042744	1	down
Environmental Information Processing	Signal transduction	ko04370	VEGF signaling pathway	0.0143	0.0093	1.54	0.259981	0.714568	ENSGALG00000001289;ENSGALG00000012456;ENSGALG00000050508;ENSGALG00000053601	4	up&down
Organismal Systems	Immune system	ko04650	Natural killer cell mediated cytotoxicity	0.0036	0.0011	3.13	0.278008	0.736827	ENSGALG00000002113	1	up
Human Diseases	Neurodegenerative disease	ko05010	Alzheimer disease	0.0036	0.0011	3.13	0.278008	0.736827	ENSGALG00000017235	1	down
Human Diseases	Infectious disease: bacterial	ko05135	Yersinia infection	0.0036	0.0013	2.79	0.306834	0.786043	ENSGALG00000002113	1	up
Metabolism	Glycan biosynthesis and metabolism	ko00601	Glycosphingolipid biosynthesis - lacto and neolacto series	0.0072	0.004	1.79	0.307946	0.786043	ENSGALG00000010083;ENSGALG00000032526	2	down
Metabolism	Carbohydrate metabolism	ko00650	Butanoate metabolism	0.0072	0.0041	1.73	0.32282	0.786043	ENSGALG00000007072;ENSGALG00000029827	2	up&down
Metabolism	Metabolism of cofactors and vitamins	ko00740	Riboflavin metabolism	0.0036	0.0014	2.51	0.334513	0.786043	ENSGALG00000032854	1	up
Organismal Systems	Development and regeneration	ko04380	Osteoclast differentiation	0.0036	0.0014	2.51	0.334513	0.786043	ENSGALG00000002113	1	up
Metabolism	Lipid metabolism	ko00062	Fatty acid elongation	0.0072	0.0043	1.67	0.337612	0.786043	ENSGALG00000009292;ENSGALG00000016555	2	down
Organismal Systems	Endocrine system	ko04910	Insulin signaling pathway	0.0251	0.0204	1.23	0.344514	0.786043	ENSGALG00000001289;ENSGALG00000001678;ENSGALG00000003500;ENSGALG00000006670;ENSGALG00000007979;ENSGALG00000010440;ENSGALG00000030303	7	up&down
Cellular Processes	Cellular community - eukaryotes	ko04540	Gap junction	0.0179	0.0139	1.29	0.344665	0.786043	ENSGALG00000000433;ENSGALG00000007447;ENSGALG00000009361;ENSGALG00000011324;ENSGALG00000040260	5	up&down
Cellular Processes	Cell growth and death	ko04210	Apoptosis	0.0251	0.0206	1.22	0.351069	0.786043	ENSGALG00000000433;ENSGALG00000006613;ENSGALG00000011020;ENSGALG00000011324;ENSGALG00000028005;ENSGALG00000028037;ENSGALG00000040260	7	up&down
Organismal Systems	Development and regeneration	ko04320	Dorso-ventral axis formation	0.0036	0.0016	2.28	0.361091	0.786043	ENSGALG00000043240	1	up
Cellular Processes	Transport and catabolism	ko04145	Phagosome	0.0323	0.0276	1.17	0.363639	0.786043	ENSGALG00000000433;ENSGALG00000000769;ENSGALG00000003194;ENSGALG00000007447;ENSGALG00000007485;ENSGALG00000011324;ENSGALG00000016261;ENSGALG00000030038;ENSGALG00000040260	9	up&down
Metabolism	Nucleotide metabolism	ko00230	Purine metabolism	0.0251	0.0212	1.19	0.377404	0.786043	ENSGALG00000008563;ENSGALG00000009361;ENSGALG00000011094;ENSGALG00000027630;ENSGALG00000035596;ENSGALG00000037029;ENSGALG00000054562	7	up&down
Cellular Processes	Transport and catabolism	ko04140	Autophagy - animal	0.0251	0.0212	1.19	0.377404	0.786043	ENSGALG00000000769;ENSGALG00000003500;ENSGALG00000006613;ENSGALG00000008889;ENSGALG00000011592;ENSGALG00000016300;ENSGALG00000024082	7	up&down
Metabolism	Glycan biosynthesis and metabolism	ko00534	Glycosaminoglycan biosynthesis - heparan sulfate / heparin	0.0072	0.0047	1.52	0.381337	0.786043	ENSGALG00000035761;ENSGALG00000047475	2	up
Genetic Information Processing	Folding, sorting and degradation	ko04122	Sulfur relay system	0.0036	0.0017	2.09	0.386611	0.786043	ENSGALG00000048467	1	down
Human Diseases	Cardiovascular disease	ko05410	Hypertrophic cardiomyopathy	0.0036	0.0017	2.09	0.386611	0.786043	ENSGALG00000008148	1	up
Human Diseases	Cardiovascular disease	ko05414	Dilated cardiomyopathy	0.0036	0.0017	2.09	0.386611	0.786043	ENSGALG00000008148	1	up
Environmental Information Processing	Signal transduction	ko04020	Calcium signaling pathway	0.0394	0.0352	1.12	0.392217	0.786666	ENSGALG00000000824;ENSGALG00000003863;ENSGALG00000004240;ENSGALG00000004809;ENSGALG00000007979;ENSGALG00000010614;ENSGALG00000027583;ENSGALG00000030550;ENSGALG00000033510;ENSGALG00000050508;NewGene_6297	11	up&down
Metabolism	Lipid metabolism	ko01040	Biosynthesis of unsaturated fatty acids	0.0072	0.005	1.43	0.409804	0.802869	ENSGALG00000005739;ENSGALG00000009292	2	up&down
Metabolism	Energy metabolism	ko00920	Sulfur metabolism	0.0036	0.0019	1.93	0.411115	0.802869	ENSGALG00000035993	1	down
Metabolism	Lipid metabolism	ko00564	Glycerophospholipid metabolism	0.0179	0.0154	1.16	0.432523	0.827054	ENSGALG00000012185;ENSGALG00000028928;ENSGALG00000031932;ENSGALG00000034741;ENSGALG00000047182	5	up&down
Human Diseases	Cancer: overview	ko05202	Transcriptional misregulation in cancer	0.0036	0.002	1.79	0.434643	0.827054	ENSGALG00000009654	1	down
Metabolism	Carbohydrate metabolism	ko00010	Glycolysis / Gluconeogenesis	0.0108	0.0087	1.23	0.441539	0.82722	ENSGALG00000016430;ENSGALG00000029576;ENSGALG00000035836	3	down
Environmental Information Processing	Signal transduction	ko04371	Apelin signaling pathway	0.0215	0.0192	1.12	0.445877	0.82722	ENSGALG00000000824;ENSGALG00000001678;ENSGALG00000007669;ENSGALG00000007979;ENSGALG00000011592;ENSGALG00000050508	6	up&down
Organismal Systems	Circulatory system	ko04270	Vascular smooth muscle contraction	0.0215	0.0196	1.1	0.467174	0.85603	ENSGALG00000000824;ENSGALG00000007979;ENSGALG00000009361;ENSGALG00000012185;ENSGALG00000027630;ENSGALG00000045668	6	up&down
Metabolism	Glycan biosynthesis and metabolism	ko00533	Glycosaminoglycan biosynthesis - keratan sulfate	0.0036	0.0023	1.57	0.478927	0.866863	ENSGALG00000010083	1	down
Organismal Systems	Endocrine system	ko03320	PPAR signaling pathway	0.0143	0.013	1.1	0.494485	0.88424	ENSGALG00000002891;ENSGALG00000005739;ENSGALG00000041344;ENSGALG00000051260	4	up&down
Metabolism	Amino acid metabolism	ko00350	Tyrosine metabolism	0.0072	0.006	1.19	0.503861	0.89028	ENSGALG00000004343;ENSGALG00000007484	2	up&down
Metabolism	Glycan biosynthesis and metabolism	ko00604	Glycosphingolipid biosynthesis - ganglio series	0.0036	0.0026	1.39	0.519753	0.893132	ENSGALG00000001604	1	down
Environmental Information Processing	Signal transduction	ko04014	Ras signaling pathway	0.0036	0.0026	1.39	0.519753	0.893132	NewGene_1728	1	up
Cellular Processes	Transport and catabolism	ko04137	Mitophagy - animal	0.0108	0.0099	1.09	0.523527	0.893132	ENSGALG00000000769;ENSGALG00000011592;ENSGALG00000037593	3	up&down
Metabolism	Energy metabolism	ko00910	Nitrogen metabolism	0.0036	0.0027	1.32	0.538955	0.906526	ENSGALG00000002944	1	up
Organismal Systems	Immune system	ko04625	C-type lectin receptor signaling pathway	0.0143	0.0139	1.03	0.545155	0.906526	ENSGALG00000007979;ENSGALG00000011592;ENSGALG00000037437;ENSGALG00000040971	4	up
Cellular Processes	Cell growth and death	ko04217	Necroptosis	0.0215	0.0213	1.01	0.549702	0.906526	ENSGALG00000007220;ENSGALG00000009864;ENSGALG00000010175;ENSGALG00000010614;ENSGALG00000013865;ENSGALG00000016261	6	up&down
Metabolism	Metabolism of cofactors and vitamins	ko00830	Retinol metabolism	0.0072	0.007	1.02	0.587717	0.940795	ENSGALG00000015147;ENSGALG00000034988	2	up&down
Organismal Systems	Digestive system	ko04974	Protein digestion and absorption	0.0036	0.0031	1.14	0.592089	0.940795	ENSGALG00000038022	1	down
Cellular Processes	Cellular community - eukaryotes	ko04510	Focal adhesion	0.0323	0.0336	0.96	0.598668	0.940795	ENSGALG00000000824;ENSGALG00000001289;ENSGALG00000004946;ENSGALG00000007646;ENSGALG00000012456;ENSGALG00000013617;ENSGALG00000036883;ENSGALG00000043041;ENSGALG00000053601	9	up&down
Environmental Information Processing	Signal transduction	ko04350	TGF-beta signaling pathway	0.0143	0.015	0.96	0.6084	0.940795	ENSGALG00000009724;ENSGALG00000033631;ENSGALG00000034661;ENSGALG00000037160	4	up&down
Metabolism	Glycan biosynthesis and metabolism	ko00531	Glycosaminoglycan degradation	0.0036	0.0033	1.09	0.608408	0.940795	ENSGALG00000001604	1	down
Genetic Information Processing	Transcription	ko03040	Spliceosome	0.0179	0.019	0.94	0.617532	0.940795	ENSGALG00000007170;ENSGALG00000007237;ENSGALG00000013352;ENSGALG00000021679;ENSGALG00000035187	5	up&down
Metabolism	Lipid metabolism	ko00600	Sphingolipid metabolism	0.0072	0.0079	0.91	0.650887	0.940795	ENSGALG00000001604;ENSGALG00000037467	2	up&down
Genetic Information Processing	Translation	ko00970	Aminoacyl-tRNA biosynthesis	0.0072	0.0079	0.91	0.650887	0.940795	ENSGALG00000015338;ENSGALG00000048773	2	down
Organismal Systems	Sensory system	ko04744	Phototransduction	0.0036	0.0037	0.96	0.653563	0.940795	ENSGALG00000007979	1	up
Cellular Processes	Cell growth and death	ko04114	Oocyte meiosis	0.0143	0.016	0.9	0.659124	0.940795	ENSGALG00000001506;ENSGALG00000007979;ENSGALG00000030879;ENSGALG00000052592	4	up&down
Metabolism	Glycan biosynthesis and metabolism	ko00515	Mannose type O-glycan biosynthesis	0.0036	0.004	0.9	0.680745	0.940795	ENSGALG00000010083	1	down
Metabolism	Glycan biosynthesis and metabolism	ko00563	Glycosylphosphatidylinositol (GPI)-anchor biosynthesis	0.0036	0.004	0.9	0.680745	0.940795	ENSGALG00000027608	1	down
Organismal Systems	Immune system	ko04620	Toll-like receptor signaling pathway	0.0143	0.0166	0.86	0.686052	0.940795	ENSGALG00000014585;ENSGALG00000016590;ENSGALG00000028037;ENSGALG00000039982	4	up&down
Metabolism	Glycan biosynthesis and metabolism	ko00512	Mucin type O-glycan biosynthesis	0.0036	0.0041	0.86	0.693528	0.940795	ENSGALG00000015166	1	down
Metabolism	Metabolism of other amino acids	ko00410	beta-Alanine metabolism	0.0036	0.0043	0.84	0.705801	0.940795	ENSGALG00000007072	1	down
Metabolism	Lipid metabolism	ko00592	alpha-Linolenic acid metabolism	0.0036	0.0043	0.84	0.705801	0.940795	ENSGALG00000012185	1	down
Metabolism	Lipid metabolism	ko00590	Arachidonic acid metabolism	0.0072	0.0087	0.82	0.706139	0.940795	ENSGALG00000012185;ENSGALG00000033760	2	down
Cellular Processes	Transport and catabolism	ko04136	Autophagy - other	0.0036	0.0044	0.81	0.717584	0.940795	ENSGALG00000008889	1	up
Cellular Processes	Transport and catabolism	ko04142	Lysosome	0.0179	0.0217	0.82	0.73157	0.940795	ENSGALG00000001604;ENSGALG00000003194;ENSGALG00000006613;ENSGALG00000016300;ENSGALG00000032854	5	up&down
Environmental Information Processing	Signal transduction	ko04310	Wnt signaling pathway	0.0215	0.0259	0.83	0.73516	0.940795	ENSGALG00000007515;ENSGALG00000012456;ENSGALG00000028041;ENSGALG00000032656;ENSGALG00000033631;ENSGALG00000051146	6	up&down
Organismal Systems	Endocrine system	ko04912	GnRH signaling pathway	0.0108	0.0137	0.78	0.743578	0.940795	ENSGALG00000000949;ENSGALG00000007669;ENSGALG00000007979	3	up&down
Cellular Processes	Cellular community - eukaryotes	ko04530	Tight junction	0.0215	0.0262	0.82	0.744721	0.940795	ENSGALG00000000433;ENSGALG00000001678;ENSGALG00000011324;ENSGALG00000023580;ENSGALG00000040260;ENSGALG00000043052	6	up&down
Organismal Systems	Endocrine system	ko04916	Melanogenesis	0.0108	0.0139	0.78	0.74991	0.940795	ENSGALG00000007979;ENSGALG00000011206;ENSGALG00000032656	3	up&down
Genetic Information Processing	Transcription	ko03020	RNA polymerase	0.0036	0.005	0.72	0.760197	0.940795	ENSGALG00000003348	1	down
Genetic Information Processing	Folding, sorting and degradation	ko03018	RNA degradation	0.0072	0.0099	0.73	0.768305	0.940795	ENSGALG00000011276;ENSGALG00000041547	2	up
Metabolism	Lipid metabolism	ko00591	Linoleic acid metabolism	0.0036	0.0051	0.7	0.769808	0.940795	ENSGALG00000012185	1	down
Genetic Information Processing	Replication and repair	ko03030	DNA replication	0.0036	0.0051	0.7	0.769808	0.940795	ENSGALG00000012546	1	up
Metabolism	Nucleotide metabolism	ko00240	Pyrimidine metabolism	0.0072	0.01	0.72	0.775217	0.940795	ENSGALG00000008563;ENSGALG00000035596	2	up&down
Environmental Information Processing	Signaling molecules and interaction	ko04514	Cell adhesion molecules	0.0215	0.0273	0.79	0.780484	0.940795	ENSGALG00000005553;ENSGALG00000008656;ENSGALG00000015132;ENSGALG00000023580;ENSGALG00000036925;ENSGALG00000038559	6	up
Genetic Information Processing	Translation	ko03015	mRNA surveillance pathway	0.0108	0.0147	0.73	0.785315	0.940795	ENSGALG00000007237;ENSGALG00000023364;ENSGALG00000034512	3	up&down
Metabolism	Carbohydrate metabolism	ko00500	Starch and sucrose metabolism	0.0036	0.0054	0.66	0.787895	0.940795	ENSGALG00000042771	1	down
Human Diseases	Infectious disease: viral	ko05164	Influenza A	0.0179	0.0236	0.76	0.794135	0.940795	ENSGALG00000010614;ENSGALG00000011020;ENSGALG00000013865;ENSGALG00000016590;ENSGALG00000023364	5	up&down
Cellular Processes	Cell motility	ko04810	Regulation of actin cytoskeleton	0.0251	0.0322	0.78	0.80072	0.940795	ENSGALG00000000824;ENSGALG00000002193;ENSGALG00000009303;ENSGALG00000011592;ENSGALG00000012456;ENSGALG00000043041;ENSGALG00000053601	7	up&down
Organismal Systems	Endocrine system	ko04920	Adipocytokine signaling pathway	0.0072	0.0106	0.68	0.801093	0.940795	ENSGALG00000001678;ENSGALG00000034213	2	up
Environmental Information Processing	Signaling molecules and interaction	ko04080	Neuroactive ligand-receptor interaction	0.043	0.0527	0.82	0.808203	0.940795	ENSGALG00000003021;ENSGALG00000003863;ENSGALG00000006638;ENSGALG00000007899;ENSGALG00000007906;ENSGALG00000009301;ENSGALG00000009509;ENSGALG00000013218;ENSGALG00000023521;ENSGALG00000026241;ENSGALG00000030038;ENSGALG00000046632	12	up&down
Environmental Information Processing	Signal transduction	ko04068	FoxO signaling pathway	0.0143	0.0199	0.72	0.811683	0.940795	ENSGALG00000001678;ENSGALG00000026896;ENSGALG00000028005;ENSGALG00000028318	4	up
Organismal Systems	Development and regeneration	ko04360	Axon guidance	0.0036	0.0059	0.61	0.812404	0.940795	ENSGALG00000002790	1	up
Metabolism	Carbohydrate metabolism	ko00052	Galactose metabolism	0.0036	0.006	0.6	0.819929	0.940795	ENSGALG00000001604	1	down
Genetic Information Processing	Replication and repair	ko03440	Homologous recombination	0.0036	0.006	0.6	0.819929	0.940795	ENSGALG00000011210	1	up
Metabolism	Metabolism of cofactors and vitamins	ko00860	Porphyrin and chlorophyll metabolism	0.0036	0.0061	0.58	0.827154	0.940795	ENSGALG00000003948	1	down
Genetic Information Processing	Folding, sorting and degradation	ko04141	Protein processing in endoplasmic reticulum	0.0179	0.0249	0.72	0.830368	0.940795	ENSGALG00000007945;ENSGALG00000010175;ENSGALG00000015529;ENSGALG00000025921;ENSGALG00000027506	5	up&down
Metabolism	Amino acid metabolism	ko00380	Tryptophan metabolism	0.0036	0.0064	0.56	0.840748	0.944422	ENSGALG00000001955	1	up
Human Diseases	Infectious disease: bacterial	ko05132	Salmonella infection	0.0251	0.0344	0.73	0.853286	0.944422	ENSGALG00000000769;ENSGALG00000004918;ENSGALG00000010175;ENSGALG00000011020;ENSGALG00000028037;ENSGALG00000032656;ENSGALG00000033631	7	up&down
Organismal Systems	Endocrine system	ko04914	Progesterone-mediated oocyte maturation	0.0072	0.0121	0.59	0.859133	0.944422	ENSGALG00000010175;ENSGALG00000052592	2	up&down
Cellular Processes	Transport and catabolism	ko04146	Peroxisome	0.0072	0.0126	0.57	0.872037	0.944422	ENSGALG00000013874;ENSGALG00000050229	2	down
Environmental Information Processing	Membrane transport	ko02010	ABC transporters	0.0036	0.0073	0.49	0.875463	0.944422	ENSGALG00000047352	1	up
Metabolism	Glycan biosynthesis and metabolism	ko00514	Other types of O-glycan biosynthesis	0.0036	0.0076	0.47	0.885269	0.944422	ENSGALG00000010083	1	down
Genetic Information Processing	Translation	ko03010	Ribosome	0.0108	0.0182	0.59	0.887909	0.944422	ENSGALG00000004871;ENSGALG00000008597;ENSGALG00000045753	3	up&down
Metabolism	Carbohydrate metabolism	ko00520	Amino sugar and nucleotide sugar metabolism	0.0036	0.0077	0.46	0.889879	0.944422	ENSGALG00000037371	1	down
Metabolism	Glycan biosynthesis and metabolism	ko00513	Various types of N-glycan biosynthesis	0.0036	0.0079	0.46	0.894305	0.944422	ENSGALG00000010083	1	down
Metabolism	Lipid metabolism	ko00565	Ether lipid metabolism	0.0036	0.008	0.45	0.898553	0.944422	ENSGALG00000012185	1	down
Organismal Systems	Immune system	ko04621	NOD-like receptor signaling pathway	0.0143	0.0237	0.6	0.903564	0.944422	ENSGALG00000003863;ENSGALG00000009864;ENSGALG00000010175;ENSGALG00000016261	4	up
Cellular Processes	Transport and catabolism	ko04144	Endocytosis	0.0287	0.0423	0.68	0.910928	0.945461	ENSGALG00000003743;ENSGALG00000005638;ENSGALG00000007485;ENSGALG00000009413;ENSGALG00000011170;ENSGALG00000023279;ENSGALG00000032958;ENSGALG00000037941	8	up&down
Genetic Information Processing	Replication and repair	ko03460	Fanconi anemia pathway	0.0036	0.0089	0.4	0.920699	0.946138	ENSGALG00000054746	1	up
Metabolism	Xenobiotics biodegradation and metabolism	ko00983	Drug metabolism - other enzymes	0.0036	0.0093	0.39	0.929893	0.946138	ENSGALG00000050831	1	up
Metabolism	Glycan biosynthesis and metabolism	ko00510	N-Glycan biosynthesis	0.0036	0.0094	0.38	0.932715	0.946138	ENSGALG00000025921	1	down
Metabolism	Amino acid metabolism	ko00310	Lysine degradation	0.0036	0.0106	0.34	0.951574	0.946138	ENSGALG00000041949	1	down
Organismal Systems	Immune system	ko04672	Intestinal immune network for IgA production	0.0036	0.0107	0.33	0.953526	0.946138	ENSGALG00000008656	1	up
Organismal Systems	Immune system	ko04622	RIG-I-like receptor signaling pathway	0.0036	0.0109	0.33	0.9554	0.946138	ENSGALG00000009012	1	up
Human Diseases	Infectious disease: viral	ko05168	Herpes simplex virus 1 infection	0.0251	0.0426	0.59	0.957556	0.946138	ENSGALG00000003500;ENSGALG00000007237;ENSGALG00000009864;ENSGALG00000011020;ENSGALG00000013865;ENSGALG00000030038;ENSGALG00000032405	7	up&down
Metabolism	Lipid metabolism	ko00561	Glycerolipid metabolism	0.0036	0.012	0.3	0.967916	0.946138	ENSGALG00000031932	1	down
Environmental Information Processing	Signal transduction	ko04150	mTOR signaling pathway	0.0108	0.0243	0.44	0.968952	0.946138	ENSGALG00000003500;ENSGALG00000013100;ENSGALG00000053058	3	down
Environmental Information Processing	Signal transduction	ko04330	Notch signaling pathway	0.0036	0.0136	0.26	0.979615	0.950297	ENSGALG00000051146	1	down
Environmental Information Processing	Signal transduction	ko04070	Phosphatidylinositol signaling system	0.0036	0.0152	0.24	0.987058	0.9513	ENSGALG00000007979	1	up
Environmental Information Processing	Signaling molecules and interaction	ko04512	ECM-receptor interaction	0.0072	0.0432	0.17	0.999951	0.951417	ENSGALG00000004946;ENSGALG00000005426	2	up
Genetic Information Processing	Translation	ko03013	RNA transport	0.0036	0.0563	0.06	1	0.951417	ENSGALG00000007237	1	up
