# Supplementary material for: Transcriptome and Metabolome Profiling Provide New Insights into Disuse Muscle Atrophy in Chicken: The Potential Role of Fast-Twitch Muscle Fibers
Source: Int J Mol Sci. 2024 Mar 20;25(6):3516. doi: 10.3390/ijms25063516 (PMC10971063; doi:10.3390/ijms25063516)
Supplement: Supplementary file 1 [file ijms-25-03516-s001.zip › Table S8.xlsx]

## Sheet: 2W-R_vs_2W-L.KEGG_diff_anno
KEGG Pathway of Differential accumulated metabolites in gastrocnemius muscle between the 2W-R group and 2W-L group.
#ID	name	2W-R4	2W-R3	2W-R2	2W-R1	2W-L1	2W-L4	2W-L3	2W-L2	2W-R_Mean	2W-L_Mean	Fold_change	log2FC	Pvalue	VIP	regulated	KEGG_pathway_annotation
neg_1000	p-Coumaroyl vitisin A	168.068	188.941	189.635	151.294	135.981	116.28	150.621	106.487	174.484	127.342	0.72982	-0.454386	0.0131139	1.94153	down	--
neg_1008	FADH	219.707	288.261	314.459	292.56	188.667	147.371	223.555	204.292	278.747	190.972	0.685108	-0.545597	0.016481	1.90438	down	--
neg_1034	Quercetin 3-(6-[4-glucosyl-p-coumaryl]glucosyl)(1->2)-rhamnoside	293.468	289.376	289.769	263.607	251.92	232.473	254.242	246.823	284.055	246.364	0.867313	-0.205376	0.00545292	2.04963	down	--
neg_1040	3-Hydroxy-3-(4-methylpent-3-en-1-yl)glutaryl-CoA	264.125	286.148	307.636	293.987	235.089	236.48	234.401	242.16	287.974	237.032	0.823103	-0.280855	0.0097982	2.17795	down	--
neg_1077	Propenoyl-CoA	935.343	893.507	1169.7	1071.81	646.42	573.417	881.218	792.481	1017.59	723.384	0.710879	-0.492325	0.0206783	1.84878	down	beta-Alanine metabolism(ko00410);;Propanoate metabolism(ko00640)
neg_1080	3-Methylcrotonyl-CoA	125.419	104.632	110.825	100.926	69.8041	78.0446	73.3326	83.9735	110.45	76.2887	0.690707	-0.533855	0.00314798	2.15538	down	Valine, leucine and isoleucine degradation(ko00280)
neg_1113	cis-Aconitic acid	51.3831	39.8524	64.4968	60.5952	99.2984	87.906	110.594	97.7961	54.0819	98.8987	1.82868	0.870807	0.000870528	2.21865	up	C5-Branched dibasic acid metabolism(ko00660);;Citrate cycle (TCA cycle)(ko00020);;Glyoxylate and dicarboxylate metabolism(ko00630)
neg_1121	5-Hydroxypyrazinamide	40.0733	39.5502	41.9593	43.4061	51.3181	50.0849	48.0192	46.1597	41.2472	48.8955	1.18542	0.245403	0.00218532	2.13135	up	--
neg_1156	Malonic semialdehyde	140.135	65.8356	213.185	117.561	473.25	340.242	452.8	494.303	134.179	440.149	3.28031	1.71383	0.000589675	2.25341	up	--
neg_1158	tri-glyceride	11.9006	4.01093e-07	15.7762	3.98888	36.5365	28.2366	25.718	26.2642	7.91642	29.1888	3.68712	1.8825	0.00390338	2.12344	up	--
neg_1167	Cytidine-5'-diphosphocholine	19.9049	8.73429	47.9027	26.7135	82.1294	62.3916	65.5056	89.4775	25.8138	74.876	2.90061	1.53636	0.00392936	2.12194	up	--
neg_118	Basellasaponin D	143.349	153.136	140.818	129.199	118.681	86.5302	87.1153	105.433	141.625	99.4399	0.702133	-0.510183	0.00570663	2.06255	down	--
neg_1192	Protodeoxyviolaceinic acid	12.144	9.86917	9.85403	17.9426	20.5913	21.4741	17.3655	16.9303	12.4524	19.0903	1.53306	0.616412	0.0313216	1.80551	up	--
neg_1199	dTDP-5-dimethyl-L-lyxose	185.298	217.836	232.675	215.739	119.357	103.967	158.032	123.098	212.887	126.113	0.592396	-0.755367	0.00130521	2.17846	down	Polyketide sugar unit biosynthesis(ko00523)
neg_1217	4,5-seco-dopa	24.4923	38.8247	29.2136	41.0482	16.6277	12.2421	30.1662	20.5955	33.3947	19.9079	0.596138	-0.746281	0.0489968	1.67098	down	--
neg_1226	Pteroyltriglutamic acid	72.4028	105.417	88.0527	74.051	47.9634	22.9454	60.7932	36.6945	84.9809	42.0992	0.495395	-1.01335	0.00845071	1.98505	down	--
neg_1238	12alpha,13alpha-Dihydroxyfumitremorgin C	20.8665	20.8481	14.5063	14.5333	9.15523	11.1302	16.0657	7.28999	17.6886	10.9103	0.616799	-0.697127	0.0419392	1.72476	down	--
neg_1244	inosine pyruvate	262.358	282.746	213.288	202.469	141.233	107.914	210.487	168.99	240.215	157.156	0.65423	-0.61213	0.0292137	1.76202	down	--
neg_1296	N-Acetylaspartylglutamate	46.9287	10.5622	34.8103	35.3885	68.5817	79.1641	45.7457	60.6875	31.9224	63.5448	1.9906	0.993202	0.0229196	1.82988	up	Neuroactive ligand-receptor interaction(ko04080);;Alanine, aspartate and glutamate metabolism(ko00250)
neg_1386	delphinidin 3-O-glucosyl-5-O-caffeoylglucoside	2.37061	4.62607	2.36046	3.70632	7.53402	9.12487	4.91255	12.4886	3.26587	8.51502	2.60728	1.38254	0.0388855	1.88065	up	--
neg_1431	Imipenem	131.311	159.962	109.11	118.868	211.026	161.121	161.831	185.097	129.813	179.769	1.38483	0.469713	0.0214925	1.89429	up	--
neg_2235	Lucuminic acid	52.462	36.0608	40.8856	50.7359	90.8082	61.4538	58.2471	75.4983	45.0361	71.5019	1.58766	0.6669	0.029086	1.90754	up	--
neg_2238	Dihydrostreptomycin 6-phosphate	61.6568	150.463	85.4792	88.7395	186.703	209.417	163.163	117.621	96.5846	169.226	1.7521	0.809088	0.0374122	1.69889	up	--
neg_2263	Poppy acid	28.0791	31.9871	27.2512	35.4918	37.8067	40.5609	38.4153	37.947	30.7023	38.6825	1.25992	0.333333	0.0194135	1.99563	up	--
neg_2781	Uridine 2',3'-cyclic phosphate	60.5287	60.9189	57.35	66.0272	68.3012	72.5525	63.0127	69.7139	61.2062	68.3951	1.11745	0.160215	0.0371882	1.72447	up	--
neg_2818	L-Ascorbate 6-phosphate	33.2803	28.6223	26.3331	33.0671	35.8952	35.6423	35.7646	37.908	30.3257	36.3025	1.19709	0.259529	0.0341537	1.93473	up	Ascorbate and aldarate metabolism(ko00053)
neg_2844	beta-D-Fructose 2,6-bisphosphate	38.8925	40.4437	36.5346	38.196	42.3074	43.6367	39.5836	40.9888	38.5167	41.6291	1.08081	0.112109	0.0399175	1.70664	up	Central carbon metabolism in cancer(ko05230);;Fructose and mannose metabolism(ko00051);;AMPK signaling pathway(ko04152);;Glucagon signaling pathway(ko04922)
neg_2876	6-Thioinosine-5'-monophosphate	34.1554	30.9584	30.264	33.2718	36.3506	36.1485	33.9209	36.765	32.1624	35.7962	1.11298	0.154432	0.0210651	1.90702	up	Drug metabolism - other enzymes(ko00983)
neg_3200	2-hydroxyhexadecanoic acid	220.151	200.8	209.396	272.954	268.758	260.207	331.235	288.789	225.825	287.247	1.27199	0.347087	0.035078	1.77334	up	--
neg_621	D-Alanyl glycine	1853.72	1691.92	1910.61	1779.52	2322.76	2460.32	2468.02	1851.19	1808.94	2275.57	1.25796	0.331084	0.0430961	1.8076	up	--
neg_657	L-alpha-Aminobutyric acid	19.2528	11.5512	9.56504	15.2601	31.115	22.6796	19.44	24.0588	13.9073	24.3234	1.74896	0.806501	0.0192356	1.90855	up	--
neg_699	Taurine	7483.83	8487.75	9421.7	8776.15	6120.74	5600.64	7885.12	6701.01	8542.36	6576.88	0.769914	-0.377232	0.0222931	1.85038	down	Taurine and hypotaurine metabolism(ko00430);;Neuroactive ligand-receptor interaction(ko04080);;Sulfur metabolism(ko00920);;Primary bile acid biosynthesis(ko00120);;ABC transporters(ko02010)
neg_705	4-Hydroxyproline	22.1579	32.4397	13.6043	2.72861	45.9312	33.4307	55.4254	57.3144	17.7326	48.0254	2.70831	1.43739	0.0113809	2.0098	up	--
neg_713	Deoxyguanosine	13.4359	7.17116	12.9168	17.2369	20.4903	46.058	45.0862	40.6021	12.6902	38.0592	2.99911	1.58453	0.0185023	2.00225	up	Purine metabolism(ko00230);;ABC transporters(ko02010)
neg_725	L-DOPA 3'-glucoside	41.8256	55.717	60.0596	50.1966	28.7758	22.4647	46.5088	36.9765	51.9497	33.6814	0.648347	-0.625162	0.033678	1.7659	down	--
neg_738	7,8-Dihydro-7,8-dihydroxykynurenate	19.5702	36.8969	44.9238	32.7621	13.3661	6.51012	25.5939	16.4091	33.5383	15.4698	0.461259	-1.11635	0.0368738	1.75975	down	Tryptophan metabolism(ko00380)
neg_740	Kanokoside A	119.588	128.619	130.787	105.971	84.14	100.308	106.188	87.7603	121.241	94.5989	0.780252	-0.357987	0.0133348	1.96199	down	--
neg_746	Chrysophanol 8-(6-galloylglucoside)	22.164	27.4113	28.5769	16.7254	5.41936	7.3702	18.0264	12.0039	23.7194	10.705	0.451316	-1.14779	0.0157619	1.90085	down	--
neg_757	Cyanidin 3-O-[b-D-Xylopyranosyl-(1->2)-[b-D-glucopyranosyl-(1->6)]-b-D-galactopyranoside]	16.5368	12.7039	23.5246	21.484	10.3878	11.5602	4.36851	6.66818	18.5623	8.24617	0.444242	-1.17058	0.0159071	1.97215	down	--
neg_762	Gallocatechin-(4alpha->8)-catechin-(4alpha->8)-catechin	9.52761	8.73153	17.0216	8.94215	4.01093e-07	3.55121	3.05401	5.58572	11.0557	3.04773	0.27567	-1.85898	0.0189665	1.94418	down	--
neg_776	D-Ribulose	182.362	173.897	161.25	143.92	211.398	240.951	182.419	213.64	165.357	212.102	1.28269	0.359172	0.0216316	1.8663	up	Pentose and glucuronate interconversions(ko00040)
neg_779	Cinnamoside	25.204	36.0016	30.6231	39.0707	18.081	13.3648	22.3648	11.0741	32.7249	16.2212	0.495684	-1.01251	0.00635587	2.05721	down	--
neg_780	Pelargonidin 3-(6''-malonylglucoside)	19.5678	13.9519	16.4819	16.3129	28.4432	25.3454	30.5173	21.2395	16.5786	26.3864	1.59159	0.670467	0.00923589	2.05089	up	--
neg_784	Uroporphyrinogen III	171.665	230.514	182.399	150.45	122.822	124.362	142.372	133.97	183.757	130.881	0.712252	-0.48954	0.04798	1.83389	down	Porphyrin metabolism(ko00860)
neg_819	N-Allylsecoboldine	128.481	227.024	169.183	177.601	123.771	78.2182	120.129	119.597	175.572	110.429	0.628964	-0.668952	0.0400036	1.77952	down	--
neg_822	Plicatic acid	14.2101	4.36831	11.3634	5.77762	32.1359	39.194	19.125	36.985	8.92987	31.86	3.5678	1.83504	0.00802164	2.08281	up	--
neg_824	5-Ribosylparomamine	19.1999	7.9604	16.2807	20.5236	30.8733	49.9828	26.0939	27.5483	15.9912	33.6246	2.1027	1.07224	0.0415867	1.7408	up	Neomycin, kanamycin and gentamicin biosynthesis(ko00524)
neg_837	Elloramycin A	85.3219	58.0144	85.4414	98.6969	142.248	165.86	110.461	140.033	81.8687	139.651	1.70579	0.770439	0.00770265	2.007	up	--
neg_847	L-Alanine	32.86	30.9598	32.4934	33.9805	39.0972	35.3469	37.1502	36.8237	32.5735	37.1045	1.1391	0.187897	0.00425733	2.11513	up	Sulfur relay system(ko04122);;Taurine and hypotaurine metabolism(ko00430);;Selenocompound metabolism(ko00450);;D-Amino acid metabolism(ko00470);;ABC transporters(ko02010);;Alanine, aspartate and glutamate metabolism(ko00250);;Cysteine and methionine metabolism(ko00270);;Mineral absorption(ko04978);;Central carbon metabolism in cancer(ko05230);;Protein digestion and absorption(ko04974);;Aminoacyl-…
neg_857	Psma-hbed-CC	84.8142	49.8127	75.4465	80.9837	112.782	135.007	86.5576	95.2824	72.7643	107.407	1.4761	0.561791	0.0435475	1.68798	up	--
neg_876	methyl 2-amino-4-oxopentanoate	116.663	127.287	62.7279	44.3558	128.224	166.167	171.048	159.958	87.7582	156.349	1.78159	0.833164	0.0342197	1.85875	up	--
neg_878	Sedoheptulose	59.9476	64.3422	54.2422	56.8792	87.9197	84.4006	60.5273	85.9006	58.8528	79.6871	1.35401	0.437234	0.0416783	1.86058	up	--
neg_894	Dibutyryl cyclic gmp	268.182	321.05	385.063	372.503	252.428	215.05	288.546	265.217	336.7	255.31	0.758273	-0.399211	0.0479017	1.73531	down	--
neg_904	Piroxicam	148.72	152.098	233.333	206.11	99.5201	109.671	150.239	60.9639	185.065	105.099	0.5679	-0.816291	0.0283526	1.84225	down	--
neg_92	6-Hydroxykaempferol 3-glucoside	13.7005	5.48323	10.5664	7.37713	17.8898	16.1822	12.6126	20.1171	9.28182	16.7004	1.79926	0.847403	0.0219549	1.88902	up	--
neg_928	2-epi-5-epi-Valiolone	5.39455	4.03202	5.60828	1.22603	6.36159	9.9192	8.52045	6.2391	4.06522	7.76009	1.9089	0.93274	0.0339818	1.73836	up	--
neg_984	Cefoxitin	9041.9	10458.1	13645.6	12506.9	6756.6	5143.86	8817.76	8223.47	11413.1	7235.42	0.633957	-0.657544	0.0205528	1.86393	down	--
neg_990	Ceftizoxime alapivoxil	598.374	744.821	863.03	783.378	482.041	344.123	580.916	541.983	747.401	487.266	0.651947	-0.617173	0.0141279	1.91093	down	--
neg_992	Rutin	298.525	392.657	346.715	349.947	302.074	263.81	316.352	261.008	346.961	285.811	0.823756	-0.279712	0.0456072	1.72562	down	--
pos_1005	Ethenoadenosine	83.8705	96.5837	78.92	81.1536	78.4321	68.2779	62.2644	74.9654	85.132	70.985	0.833823	-0.262188	0.0383231	1.71765	down	--
pos_1007	Gly Arg Glu	63.4786	52.6094	52.5172	67.6165	81.6834	77.928	80.5527	78.1115	59.0554	79.5689	1.34736	0.430134	0.0105348	2.15255	up	--
pos_1020	Acetoacetyl-CoA	324.901	383.77	301.94	297.617	243.166	293.34	262.72	248.987	327.057	262.053	0.801247	-0.319682	0.0379288	1.82712	down	Terpenoid backbone biosynthesis(ko00900);;Valine, leucine and isoleucine degradation(ko00280);;Fatty acid degradation(ko00071);;Tryptophan metabolism(ko00380);;Pyruvate metabolism(ko00620);;Glyoxylate and dicarboxylate metabolism(ko00630);;Butanoate metabolism(ko00650);;Lysine degradation(ko00310)
pos_1066	Monepantel	2710.36	2853.13	3449.48	3055.5	1952.17	1797.35	2757.95	2433.01	3017.12	2235.12	0.740813	-0.432819	0.0316554	1.7845	down	--
pos_1088	Isoleucyl-Cysteine	656.052	468.43	486.035	567.526	679.454	851.594	752.493	694.668	544.511	744.552	1.36738	0.451412	0.0138973	1.90664	up	--
pos_1095	Inosine 5'-monophosphate (IMP)	32337.9	33634.3	40097.6	36588.5	25122.6	27596.1	32173.3	30042.1	35664.6	28733.5	0.80566	-0.311758	0.0241014	1.84709	down	--
pos_1108	Aflatoxin B1exo-8,9-epoxide-GSH	642.824	657.201	665.3	656.615	521.383	484.737	637.174	543.052	655.485	546.586	0.833866	-0.262113	0.0425874	1.88647	down	Metabolism of xenobiotics by cytochrome P450(ko00980)
pos_1110	NADPH	216.024	217.379	162.834	191.765	139.68	142.151	164.967	142.564	197.001	147.341	0.74792	-0.419044	0.0224297	1.93457	down	Aldosterone synthesis and secretion(ko04925);;Chemical carcinogenesis - reactive oxygen species(ko05208);;Diabetic cardiomyopathy(ko05415);;Thyroid hormone synthesis(ko04918);;Alcoholic liver disease(ko04936);;Glutathione metabolism(ko00480)
pos_1114	Cyanidin 3-O-dimalonyl-laminaribioside	937.423	934.544	1280.12	1073.42	653.796	723.001	944.77	860.782	1056.38	795.587	0.753128	-0.409032	0.0486459	1.69253	down	--
pos_1119	Phenylglyoxylyl-CoA	68.7803	80.3868	66.6502	74.3598	49.836	56.6865	59.6573	44.5822	72.5443	52.6905	0.726322	-0.461319	0.0050308	2.09433	down	Phenylalanine metabolism(ko00360)
pos_1126	arabinofuranosylguanine	164.338	139.096	143.282	140.811	171.51	214.027	252.869	182.392	146.882	205.2	1.39704	0.482373	0.0438849	1.82956	up	--
pos_1130	5'-Benzoylphosphoadenosine	1911.5	2192.99	2914.16	2355.37	1205.73	1135.61	1824.66	1765.41	2343.5	1482.85	0.63275	-0.660293	0.021945	1.84787	down	Purine metabolism(ko00230)
pos_1133	5-Fluorodeoxyuridine triphosphate	316.312	325.885	404.018	351.456	226.256	235.094	335.037	276.59	349.418	268.245	0.76769	-0.381405	0.0446875	1.71073	down	Drug metabolism - other enzymes(ko00983)
pos_1135	GTP	7.055	21.7258	21.674	13.7008	4.01093e-07	2.97451	9.57756	6.27881	16.0389	4.70772	0.293519	-1.76848	0.0410861	1.78391	down	Purine metabolism(ko00230);;Riboflavin metabolism(ko00740);;Rap1 signaling pathway(ko04015);;Folate biosynthesis(ko00790);;Ras signaling pathway(ko04014);;Sulfur relay system(ko04122);;Endocytosis(ko04144);;Autophagy - animal(ko04140)
pos_1136	Delphinidin 3-sambubioside	1724.34	1762.97	1873.05	1905.01	1276.75	1119.98	1619.41	1406.96	1816.34	1355.78	0.746432	-0.421918	0.0158634	2.00624	down	--
pos_1170	Norrubrofusarin 6-beta-gentiobioside	94.9387	107.578	113.013	99.4973	73.8632	63.8214	86.5078	78.7758	103.757	75.742	0.729997	-0.454038	0.00440694	2.06433	down	--
pos_1188	Petunidin 3-(4'''-p-coumaroyl-rutinoside)	66.0245	79.5909	56.392	52.9939	42.7253	42.3874	55.8921	39.0507	63.7503	45.0139	0.706097	-0.502062	0.0442045	1.74225	down	--
pos_1192	Arginylphenylalaninamide	118.98	80.2769	84.5321	75.4148	125.272	175.657	127.815	117.41	89.8008	136.539	1.52046	0.604508	0.03263	1.75383	up	--
pos_1196	Ascorbigen	257.955	301.846	261.35	275.863	243.816	226.247	248.144	244.413	274.254	240.655	0.877491	-0.188544	0.0349473	1.82434	down	--
pos_1197	Lepidimoic acid	40.114	74.0059	96.2819	69.2661	38.0412	18.2321	29.095	30.7546	69.917	29.0307	0.415217	-1.26806	0.0319873	1.91327	down	--
pos_1228	3-Oxopimeloyl-CoA	129.909	154.804	188.431	163.128	109.464	97.6239	118.68	123.354	159.068	112.28	0.705863	-0.50254	0.0222346	1.93989	down	--
pos_1257	5-Hydroxymethyldeoxycytidylate	23.1487	23.6311	29.5728	32.6191	14.5882	13.7863	20.1912	17.1761	27.2429	16.4355	0.603293	-0.72907	0.0105563	2.01931	down	Pyrimidine metabolism(ko00240)
pos_1312	Biopterin	269.889	301.232	208.665	157.301	295.313	374.284	350.527	308.433	234.272	332.139	1.41775	0.503605	0.0475848	1.72693	up	Folate biosynthesis(ko00790)
pos_1510	Isoachifolidiene	101.342	136.671	127.497	118.97	178.794	138.424	187.962	150.698	121.12	163.969	1.35378	0.436989	0.0261238	1.87747	up	--
pos_1541	L-Dihydroanticapsin	21.3844	28.6409	42.847	31.1815	57.1313	58.1799	57.9321	45.6204	31.0135	54.7159	1.76426	0.819065	0.00618321	2.04268	up	--
pos_185	5-(3',5')-Dihydroxyphenyl-gamma-valerolactone	5995.41	5900.16	5326.05	5920.23	5620.47	4386.17	4667.32	4505.43	5785.46	4794.85	0.828775	-0.270948	0.0298934	1.83294	down	--
pos_215	2-Hydroxyundec-2-enoylcarnitine	16.8245	17.5496	21.6654	13.0786	51.4893	66.257	30.5124	35.9158	17.2795	46.0436	2.66463	1.41394	0.0347036	1.89636	up	--
pos_2251	Palmitoleoyl 3-carbacyclic Phosphatidic Acid	1248.26	1393.38	1263.7	1339.91	1088.2	1209.11	1153.04	1077.92	1311.31	1132.07	0.86331	-0.21205	0.00792033	2.05525	down	--
pos_2504	D-Octopine	185.761	173.249	167.425	175.87	188.778	187.423	185.923	208.03	175.576	192.538	1.09661	0.133049	0.0424032	1.78511	up	Arginine and proline metabolism(ko00330);;ABC transporters(ko02010)
pos_3116	S-Sulfo-L-cysteine	98.0776	94.0838	93.4023	98.6044	98.0805	100.239	102.964	100.283	96.042	100.392	1.04529	0.0639021	0.0435178	1.73047	up	Cysteine and methionine metabolism(ko00270)
pos_3161	voxtalisib	85.1909	90.2303	119.159	87.5034	181.641	173.905	180.399	144.177	95.5208	170.031	1.78004	0.831909	0.000780724	2.19496	up	--
pos_3192	Mizoribine	36.1312	31.1131	30.9342	36.1317	38.8409	40.5233	38.8778	35.975	33.5776	38.5542	1.14821	0.199392	0.0353366	1.77219	up	--
pos_3202	Abscisic acid glucose ester	2.68694	4.01093e-07	8.66729	3.96686	17.7772	11.9628	8.58807	10.6799	3.83027	12.252	3.19873	1.6775	0.0200558	1.87045	up	--
pos_3294	Blasticidin S	65.5968	41.0415	45.2269	50.034	154.983	163.36	127.71	121.668	50.4748	141.93	2.81191	1.49155	0.000779509	2.25232	up	--
pos_3300	Gly Val Phe	0.748601	4.01093e-07	4.01093e-07	4.01093e-07	26.1803	23.3103	18.071	11.5139	0.187151	19.7689	105.631	6.72289	0.00882343	2.18101	up	--
pos_3306	Amrubicin	112.473	82.1869	122.721	120.022	162.277	200.153	153.972	153.615	109.351	167.504	1.53181	0.615235	0.00737439	1.98558	up	--
pos_3323	Glycine, N-[1-(phenylacetyl)-L-prolyl]-	144.623	199.105	73.4331	4.01093e-07	249.442	253.874	220.43	381.227	104.29	276.243	2.64879	1.40533	0.023117	1.88699	up	--
pos_3339	5'-Deoxy-5-fluorocytidine	35.6712	39.6268	30.0042	24.5587	43.6018	43.1409	46.5781	42.0958	32.4652	43.8541	1.3508	0.433817	0.035765	1.92152	up	Drug metabolism - other enzymes(ko00983)
pos_3342	Tyrosyl-Valine	67.6212	60.5489	66.5601	69.0089	112.221	98.6112	98.1831	72.5714	65.9348	95.3966	1.44683	0.532899	0.0346285	1.91721	up	--
pos_3347	Desulfoglucotropeolin	159.048	202.407	85.81	4.52041	273.54	280.836	267.7	450.718	112.946	318.199	2.81726	1.49429	0.0161993	1.94393	up	--
pos_3363	Prodigiosin	33.0247	9.82472	12.0792	3.97626	30.8631	39.7877	58.255	27.7612	14.7262	39.1667	2.65966	1.41124	0.0398798	1.73271	up	--
pos_3398	Val Pro Leu	32.9553	24.8552	38.1367	26.1269	47.8266	76.6524	64.8571	62.4696	30.5186	62.9514	2.06273	1.04455	0.00603703	2.08998	up	--
pos_3403	7,8-Didemethyl-8-hydroxy-5-deazariboflavin	5.3968	11.3221	4.01093e-07	4.01093e-07	18.2267	51.3103	47.9788	37.0385	4.17971	38.6386	9.24431	3.20857	0.0138569	2.04173	up	--
pos_3478	Elatoside G	100.043	78.1517	146.829	47.2281	179.292	184.367	198.468	169.305	93.0629	182.858	1.96488	0.974443	0.0191649	2.03613	up	--
pos_3497	Ximoprofen	21.0672	25.0567	48.0973	36.114	75.8825	59.4031	87.1402	54.3288	32.5838	69.1886	2.12341	1.08638	0.00999499	1.98621	up	--
pos_3509	Aurachin A	76.4883	48.4314	71.6781	43.9858	71.8147	109.5	111.07	86.6036	60.1459	94.747	1.57529	0.655614	0.0332417	1.75358	up	--
pos_3524	Phorbol	13.9593	7.31328	21.421	16.4643	28.385	44.6526	53.5715	30.9939	14.7895	39.4008	2.66411	1.41366	0.0172456	1.95323	up	Inflammatory mediator regulation of TRP channels(ko04750)
pos_3566	(1S,2S,4R)-p-Menth-8-ene-1,2,10-triol 2-glucoside	12.4025	10.2667	27.6107	9.28427	73.4807	78.1034	38.5805	60.1803	14.891	62.5862	4.20295	2.0714	0.00681853	2.09932	up	--
pos_4057	6'-Dehydro-6'-oxoparomamine	66.6084	66.1907	83.6907	52.0981	127.178	96.1104	79.4041	133.912	67.147	109.151	1.62556	0.700934	0.038574	1.85346	up	Neomycin, kanamycin and gentamicin biosynthesis(ko00524)
pos_4402	alpha-hydroxy myristic acid	197.634	211.439	206.339	192.569	221.136	228.455	213.347	221.092	201.995	221.008	1.09412	0.129773	0.0129146	1.94547	up	--
pos_443	Demethyloleuropein	3895	3132.5	2950	4263.95	3327.94	1978.71	2088.09	2336.09	3560.36	2432.71	0.683276	-0.54946	0.0419601	1.69349	down	--
pos_4507	gamma-Tocopherol	609.086	438.616	667.822	541.013	878.007	715.713	659.591	789.204	564.134	760.629	1.34831	0.431155	0.0281295	1.83072	up	Ubiquinone and other terpenoid-quinone biosynthesis(ko00130)
pos_4710	(E)-7-Tetradecene	76.7326	86.1508	88.6568	92.5766	68.0025	78.0311	72.0546	75.1711	86.0292	73.3148	0.852208	-0.230722	0.0238672	1.91846	down	--
pos_4812	Ginsenoside Rh7	67.1223	120.16	42.6735	79.9836	17.3358	23.7547	30.3388	10.4616	77.4847	20.4727	0.264217	-1.92021	0.0347256	1.93492	down	--
pos_5003	PA(PGE1/22:0)	1865.18	1687.71	1921.51	1993.11	2276.42	2059.87	2042.84	2303.54	1866.88	2170.67	1.16273	0.21751	0.0188051	1.91359	up	--
pos_5122	Leucylproline	29.854	16.5835	16.4146	24.461	8.49436	15.0838	14.06	6.25408	21.8283	10.9731	0.5027	-0.99223	0.0375243	1.80043	down	--
pos_5141	CDP-DG(a-15:0/PGJ2)	179.331	115.48	145.753	124.481	214.872	193.184	203.052	196.953	141.261	202.015	1.43009	0.516102	0.0182862	2.05415	up	--
pos_5368	(±)-Methamidophos	34.0982	57.8034	41.6334	27.7125	14.333	3.31301	33.047	19.4428	40.3119	17.5339	0.434957	-1.20106	0.0439271	1.68037	down	--
pos_5407	Icosenoic acid	209.853	219.269	221.3	229.389	245.326	237.628	233.628	251.844	219.953	242.107	1.10072	0.138449	0.00813618	2.02107	up	Biosynthesis of unsaturated fatty acids(ko01040)
pos_767	6-Hydroxy-2-bornanone glucoside	23.3617	20.9661	20.3995	24.3523	8.76049	5.73281	13.4629	10.0796	22.2699	9.50895	0.426987	-1.22774	0.00112107	2.21592	down	--
pos_776	2'-Deoxy-5-hydroxymethylcytidine-5'-triphosphate	235.387	329.299	451.979	258.699	83.5086	80.0952	211.417	184.942	318.841	139.991	0.439061	-1.18751	0.0271533	1.83097	down	Pyrimidine metabolism(ko00240)
pos_779	(2S,3S,4S,5R)-6-[2-(3,4-Dihydroxyphenyl)-7-hydroxy-4-oxo-3-sulfooxychromen-5-yl]oxy-3,4,5-trihydroxyoxane-2-carboxylic acid	383.673	474.553	420.837	314.806	149.067	183.923	299.912	234.192	398.467	216.773	0.544018	-0.878273	0.00822975	1.99588	down	--
pos_781	Isopentenyladenosine-5'-triphosphate	130.347	138.128	160.839	152.595	82.4054	73.1727	130.84	118.036	145.477	101.113	0.695045	-0.524821	0.0406955	1.77771	down	--
pos_783	UDP-2-acetamido-2-deoxy-alpha-D-galacturonamide	110.458	123.509	145.579	148.164	87.7015	81.775	127.709	90.3062	131.928	96.8729	0.734288	-0.445583	0.0449273	1.71179	down	--
pos_788	1-(5-Phospho-D-ribosyl)-ATP	95.1894	106.015	97.6259	71.8721	48.5242	56.519	58.3003	56.8841	92.6757	55.0569	0.594081	-0.751268	0.0107274	2.12208	down	Histidine metabolism(ko00340)
pos_855	Streptidine	4543.06	5608.83	5119.79	5071.55	4157.22	3810.12	4285.07	4170.11	5085.81	4105.63	0.807272	-0.308873	0.0133375	2.02495	down	--
pos_864	8-Hydroxydesmethylclomipramine	58.9378	67.7511	83.3054	62.5357	40.9649	37.9791	57.8182	47.2821	68.1325	46.0111	0.675318	-0.566361	0.0198898	1.87453	down	--
pos_879	Fluocortin	24.8916	36.5953	33.9539	35.3945	23.8528	13.7312	21.3232	23.4414	32.7088	20.5871	0.629406	-0.667937	0.0145969	1.90327	down	--
pos_926	Sarcosine	11027	12793.4	12636.1	12228.9	10354.4	10115.9	11145.9	10451.7	12171.4	10517	0.864075	-0.210771	0.0170171	1.97049	down	Glycine, serine and threonine metabolism(ko00260);;Arginine and proline metabolism(ko00330)
pos_963	Dehydromonocrotaline	23.546	20.1607	3.5443	5.89539	34.1442	46.4296	75.1625	27.9078	13.2866	45.911	3.45544	1.78887	0.0445469	1.77802	up	--
pos_982	2-Oxepin-2(3H)-ylideneacetyl-CoA	754.536	833.127	858.672	745.96	646.912	681.352	732.448	733.484	798.074	698.549	0.875294	-0.192161	0.0325875	1.78856	down	Phenylalanine metabolism(ko00360)

## Sheet: 4W-R_vs_4W-L.KEGG_diff_anno
KEGG Pathway of Differential accumulated metabolites in gastrocnemius muscle between the 4W-R group and 4W-L group.
	name	4W-R4	4W-R3	4W-R2	4W-R1	4W-L4	4W-L3	4W-L2	4W-L1	4W-R_Mean	4W-L_Mean	Fold_change	log2FC	Pvalue	VIP	regulated	KEGG_pathway_annotation
neg_1000	p-Coumaroyl vitisin A	158.82	179.287	185.093	198.183	118.48	131.265	153.841	92.6082	180.346	124.049	0.687837	-0.539861	0.013335	1.57546	down	--
neg_1008	FADH	336.182	247.127	299.157	291.768	177.084	168.02	255.621	194.41	293.559	198.784	0.677152	-0.562448	0.0125603	1.57762	down	--
neg_1034	Quercetin 3-(6-[4-glucosyl-p-coumaryl]glucosyl)(1->2)-rhamnoside	308.403	264.916	308.443	303.683	241.487	255.692	270.11	229.421	296.361	249.178	0.84079	-0.250183	0.0145779	1.53959	down	--
neg_1053	GDP-beta-L-colitose	808.682	856.391	816.145	761.545	608.838	701.77	738.484	693.289	810.691	685.595	0.845693	-0.241795	0.011845	1.60655	down	--
neg_1056	phosphoenol pyruvate	13.5244	15.0047	21.2325	26.9445	1.96307	8.83941	8.55448	6.19694	19.1765	6.38848	0.333141	-1.5858	0.0171507	1.54569	down	--
neg_1058	Cytochlor	8.73663	21.0947	25.1968	34.2094	4.01093e-07	12.324	6.30244	4.37667	22.3094	5.75078	0.257774	-1.95582	0.0437308	1.38739	down	--
neg_1077	Propenoyl-CoA	946.12	1051.74	1054.35	1021.21	634.791	777.021	968.513	781.977	1018.36	790.576	0.776325	-0.365268	0.0379691	1.50697	down	Propanoate metabolism(ko00640);;beta-Alanine metabolism(ko00410)
neg_1079	Theogallinin	169.211	481.117	434.414	476.039	52.8783	267.128	210.462	108.449	390.195	159.729	0.409357	-1.28857	0.0470881	1.35282	down	--
neg_1113	cis-Aconitic acid	75.6745	75.1371	40.9441	72.9105	144.995	116.25	109.083	139.555	66.1665	127.471	1.92651	0.945992	0.00234685	1.69841	up	Glyoxylate and dicarboxylate metabolism(ko00630);;Citrate cycle (TCA cycle)(ko00020);;C5-Branched dibasic acid metabolism(ko00660)
neg_1115	3-Nitrobenzaldehyde	859.609	323.863	432.158	533.088	121.541	137.528	266.291	202.969	537.18	182.082	0.33896	-1.56081	0.0496731	1.47717	down	--
neg_1126	3-(2,4-Dichlorophenyl)-4-(1-methyl-1H-indol-3-yl)-1H-pyrrole-2,5-dione	16.6577	18.9221	10.1781	17.1732	37.6213	32.017	23.1128	24.4155	15.7328	29.2916	1.86182	0.896715	0.0194488	1.55386	up	--
neg_1127	5-Fluorouridine diphosphate	320.551	297.472	201.788	273.603	890.273	673.131	410.306	476.949	273.354	612.665	2.24129	1.16433	0.0479933	1.48968	up	Drug metabolism - other enzymes(ko00983)
neg_1142	2-Methylacetoacetyl-CoA	901.684	1050.33	978.957	944.677	640.607	733.785	856.689	802.528	968.913	758.402	0.782735	-0.353404	0.0121948	1.60031	down	Valine, leucine and isoleucine degradation(ko00280)
neg_1166	5-Methylthioribose 1-phosphate	122.639	122.294	125.347	109.378	57.1378	82.0253	70.2617	103.047	119.915	78.1179	0.651446	-0.618281	0.0174927	1.61307	down	--
neg_1174	3,4-Dihydro-7-methoxy-2-methylene-3-oxo-2H-1,4-benzoxazine-5-carbonyl-CoA	768.61	797.98	752.76	751.821	593.589	703.007	691.895	672.338	767.793	665.207	0.866389	-0.206913	0.0181334	1.60567	down	--
neg_1199	dTDP-5-dimethyl-L-lyxose	207.956	215.996	218.047	220.221	128.044	147.165	175.597	133.693	215.555	146.124	0.677898	-0.560859	0.00548599	1.77378	down	Polyketide sugar unit biosynthesis(ko00523)
neg_1200	Gladiatoside C1	2253.8	2861.01	1765.55	1785.59	3536.92	5610.12	3043.79	3797.74	2166.49	3997.14	1.84499	0.883613	0.0385168	1.46809	up	--
neg_1202	CMP-N-acetylneuraminate	81.5206	92.4434	53.8348	72.4788	130.834	112.301	115.19	97.9617	75.0694	114.072	1.51955	0.603644	0.0109728	1.55089	up	Amino sugar and nucleotide sugar metabolism(ko00520)
neg_1212	FADH2	258.549	188.245	229.893	190.706	88.8043	105.762	144.594	119.409	216.848	114.642	0.528675	-0.919547	0.00346546	1.71602	down	Thermogenesis(ko04714);;Riboflavin metabolism(ko00740)
neg_1217	4,5-seco-dopa	29.7085	38.3074	35.0032	36.3036	19.74	15.2545	23.1637	13.7335	34.8307	17.9729	0.516008	-0.954534	0.00108742	1.75381	down	--
neg_1226	Pteroyltriglutamic acid	93.7744	113.84	118.119	114.706	19.903	47.2103	68.2528	52.4666	110.11	46.9582	0.426467	-1.22949	0.00338317	1.72965	down	--
neg_1230	3-[(3aS,4S,7aS)-7a-Methyl-1,5-dioxo-octahydro-1H-inden-4-yl]propanoyl-CoA	185.155	192.378	199.523	176.899	123.381	146.18	174.624	142.447	188.489	146.658	0.778073	-0.362022	0.020959	1.58757	down	--
neg_1238	12alpha,13alpha-Dihydroxyfumitremorgin C	29.8997	20.1549	26.6553	19.6587	18.6052	15.0582	14.2818	14.5432	24.0921	15.6221	0.648432	-0.624972	0.0357258	1.49722	down	--
neg_1239	gamma-L-Glutamyl-gamma-L-glutamyl-L-methionine	126.841	72.9098	117.62	100.661	38.8967	34.8667	54.8782	35.0266	104.508	40.917	0.391521	-1.35284	0.00789015	1.70231	down	--
neg_1241	13-Dihydrocarminomycin	373.886	357.729	364.29	339.427	249.644	253.49	279.707	275.326	358.833	264.542	0.737228	-0.439818	0.000108029	1.83864	down	--
neg_1244	inosine pyruvate	324.024	287.921	344.166	290.058	150.136	146.496	213.419	168.196	311.542	169.562	0.544265	-0.877618	0.000483841	1.79358	down	--
neg_1248	Zeanoside B	152.864	153.303	140.728	132.264	92.3607	116.08	134.75	116.45	144.79	114.91	0.793635	-0.333453	0.0325147	1.50018	down	--
neg_1251	Cetefloxacin	36.6343	20.8703	25.7982	23.7073	20.8519	14.5381	17.8041	11.3911	26.7525	16.1463	0.603543	-0.728472	0.0466761	1.40951	down	--
neg_1252	Cyanidin 3-O-(2"-xylosyl-6"-(6"'-p-hydroxybenzoyl-glucosyl)-galactoside)	300.737	314.612	315.494	275.855	134.577	216.585	239.505	204.617	301.674	198.821	0.659059	-0.601521	0.0137403	1.65217	down	--
neg_1253	Cyclo(Ac-cys-asn-dmt-amf-gly-asp-cys)	128.335	100.364	146.581	101.066	47.6412	65.7251	62.5229	66.3693	119.087	60.5646	0.508576	-0.975464	0.00893017	1.68449	down	--
neg_1277	Betalamic acid	47.7912	44.9135	45.6205	59.0509	4.01093e-07	7.18336	30.8045	23.3626	49.344	15.3376	0.31083	-1.6858	0.0107804	1.65704	down	--
neg_1278	Zalcitabine	21.963	20.4889	16.4202	10.6525	33.563	37.6331	22.4984	42.3131	17.3811	34.0019	1.95625	0.968094	0.020465	1.53464	up	Bile secretion(ko04976)
neg_1283	Neuraminic acid	178.918	214.714	159.309	154.066	206.878	238.664	227.941	228.801	176.752	225.571	1.2762	0.351855	0.0293926	1.47036	up	--
neg_1287	L-Glutathione reduced	64.9335	93.6216	41.7818	56.9426	161.476	160.703	93.8878	100.391	64.3199	129.114	2.00738	1.00531	0.0306354	1.4758	up	--
neg_1293	trans-zeatin riboside monophosphate	34.0063	44.3865	54.5828	53.5987	95.947	74.3727	86.2788	58.9723	46.6436	78.8927	1.69139	0.758213	0.0183926	1.55226	up	--
neg_1296	N-Acetylaspartylglutamate	69.799	35.9829	35.8689	10.4605	118.667	62.3373	64.6107	98.2677	38.0278	85.9706	2.26073	1.17679	0.0399791	1.36514	up	Neuroactive ligand-receptor interaction(ko04080);;Alanine, aspartate and glutamate metabolism(ko00250)
neg_1311	Cyanidin 3-O-[b-D-Xylopyranosyl-(1->2)-[4-hydroxycinnamoyl-(->6)-b-D-glucopyranosyl-(1->6)]-b-D-galactopyranoside]	212.379	208.77	180.656	170.32	122.17	153.339	149.255	154.836	193.031	144.9	0.750656	-0.413777	0.0112977	1.61037	down	--
neg_1314	Quercetin 3-[p-coumaroyl-(->6)-glucosyl-(1->2)-glucosyl-(1->2)-glucoside]	193.671	190.489	197.302	160.671	128.933	158.082	160.245	161.82	185.533	152.27	0.820715	-0.285047	0.027558	1.46807	down	--
neg_1320	Guanosine diphosphate	34.8667	30.3241	25.1427	13.5568	55.2978	45.7473	48.2524	46.3509	25.9725	48.9121	1.88322	0.913204	0.00907384	1.63282	up	Endocytosis(ko04144);;Autophagy - animal(ko04140);;Purine metabolism(ko00230);;Ras signaling pathway(ko04014);;Rap1 signaling pathway(ko04015)
neg_1327	2'',6''-Digalloyliriflophenone 3-C-glucoside	127.939	157.517	144.53	155.377	171.793	194.13	187.42	252.536	146.341	201.47	1.37672	0.461233	0.0453094	1.4586	up	--
neg_1334	Pomalidomide	9.15781	14.6486	8.1146	1.99532	29.8054	21.2778	18.9363	38.4355	8.47908	27.1138	3.19772	1.67704	0.0160442	1.56243	up	--
neg_1336	1-(2-Methyl-4-methoxyphenyl)-4-((2-hydroxyethyl)amino)-6-trifluoromethoxy-2,3-dihydropyrrolo(3,2-c)quinoline	759.624	1103.71	533.741	429.434	1404.41	1720.92	1302.27	1430.4	706.626	1464.5	2.07252	1.05139	0.00762017	1.63399	up	--
neg_1344	NADH	5010.39	4005.99	3804.69	5074.42	991.394	1535.53	1248.12	1888.06	4473.87	1415.78	0.316454	-1.65993	0.000587537	1.80313	down	Oxidative phosphorylation(ko00190);;Calcium signaling pathway(ko04020);;Aldosterone synthesis and secretion(ko04925);;Thermogenesis(ko04714)
neg_1351	Hydroxyproline	24.5543	14.3331	18.5424	14.5518	37.9874	25.0621	42.3306	34.3372	17.9954	34.9293	1.94102	0.956812	0.0111508	1.56312	up	ABC transporters(ko02010);;D-Amino acid metabolism(ko00470);;Arginine and proline metabolism(ko00330)
neg_1354	Ophthalmic acid	75.0556	173.325	55.678	100.088	113.046	222.287	292.726	263.485	101.037	222.886	2.20599	1.14143	0.0472774	1.34298	up	--
neg_1365	CDP-choline	100.435	132.385	123.984	116.095	48.2508	91.0683	102.407	74.1847	118.225	78.9776	0.66803	-0.582014	0.0359556	1.45282	down	Choline metabolism in cancer(ko05231);;Glycerophospholipid metabolism(ko00564)
neg_137	Carcinine	161.74	106.445	132.525	152.804	83.5709	60.3545	75.8112	71.9858	138.378	72.9306	0.527037	-0.924023	0.00817074	1.69288	down	--
neg_139	Carnosine	17905.6	12171.3	15410.6	17460.1	10394.2	8404	9264.5	9966.68	15736.9	9507.36	0.604145	-0.727034	0.013055	1.65328	down	Histidine metabolism(ko00340);;beta-Alanine metabolism(ko00410)
neg_1420	L-4-Chlorotryptophan	33.1165	31.4016	45.3497	39.9069	2.47738	25.3682	17.0991	13.727	37.4437	14.6679	0.391732	-1.35206	0.00949495	1.5907	down	--
neg_1421	(1R,6R)-6-Hydroxy-2-succinylcyclohexa-2,4-diene-1-carboxylate	1350.67	3700.5	3375.66	2918.71	296.014	1556.15	1551.49	701.897	2836.38	1026.39	0.361866	-1.46647	0.0314814	1.44924	down	Ubiquinone and other terpenoid-quinone biosynthesis(ko00130)
neg_1431	Imipenem	143.902	147.809	142.383	107.07	252.41	248.518	253.258	141.103	135.291	223.822	1.65437	0.726284	0.0427616	1.45185	up	--
neg_1433	Nitrazepam	16.7906	17.9743	9.64475	17.3055	41.9141	48.7166	38.8027	20.2335	15.4288	37.4167	2.42513	1.27806	0.0310037	1.53669	up	--
neg_1436	N5-Citryl-D-ornithine	60.3471	57.624	51.1719	70.4745	111.972	111.925	66.3833	85.2324	59.9044	93.8782	1.56714	0.648129	0.0486228	1.47358	up	--
neg_144	Sorgolactone	85.6879	105.004	88.6445	123.513	201.484	184.364	155.509	165.643	100.712	176.75	1.755	0.81147	0.00139748	1.75565	up	--
neg_1478	7-Hydroxy-2',5,6-trimethoxy-4',5'-methylenedioxyisoflavone 7-(2-p-coumaroylglucoside)	39.2643	85.4655	74.3876	74.8215	5.36719	57.3363	30.6782	31.6039	68.4847	31.2464	0.456254	-1.13209	0.043857	1.34009	down	--
neg_1502	Vaccinoside	96.2597	203.675	214.619	224.364	36.8504	135.632	118.62	69.4087	184.73	90.128	0.487892	-1.03537	0.0475732	1.33363	down	--
neg_1509	Guanosine monophosphate	115.083	184.902	137.688	127.497	285.07	250.606	252.008	209.727	141.292	249.353	1.7648	0.819505	0.00249865	1.68974	up	Phototransduction(ko04744);;cGMP-PKG signaling pathway(ko04022);;Purine metabolism(ko00230);;Olfactory transduction(ko04740);;Taste transduction(ko04742);;Antifolate resistance(ko01523)
neg_1515	2'',3'',6''-Tris-O-(3,4,5-trihydroxybenzoyl)-3'-Glucosyl-2',4',6'-trihydroxyacetophenone	22.7398	10.9406	18.6121	12.2187	11.4094	4.1142	2.42316	4.01093e-07	16.1278	4.4867	0.278196	-1.84582	0.0203514	1.49225	down	--
neg_1518	Cyanidin 3-O-(6''-malonyl-arabinoside)	1050.3	662.106	624.201	691.057	460.723	505.488	317.406	489.396	756.916	443.253	0.585604	-0.772002	0.0423196	1.4555	down	--
neg_152	3-O-Methyl-D-glucopyranose	1497.09	1285.65	1044.74	1463.71	1188.4	976.315	848.568	901.825	1322.8	978.776	0.73993	-0.43454	0.0394862	1.39494	down	--
neg_1561	2-Aminophenoxazin-3-one-8-aldehyde	111.115	354.299	357.818	328.198	6.14044	124.452	148.389	54.4242	287.857	83.3513	0.289558	-1.78808	0.0320625	1.4537	down	--
neg_1594	Peonidin 3-arabinoside cation	2668.53	9558.71	7728.32	6959.66	117.246	4280.26	3087.53	1477.69	6728.81	2240.68	0.332999	-1.58641	0.0474438	1.36566	down	--
neg_1597	3-Hydroxy-4,6-heptadiyne-1-yl 1-glucoside	88.5734	337.43	302.367	293.122	4.01093e-07	150.02	106.43	55.0856	255.373	77.8838	0.304981	-1.71321	0.043333	1.38633	down	--
neg_1602	4-Methoxybenzenepropanol 1-(2-sulfoglucoside)	19.2459	10.2668	33.7387	10.7766	80.923	63.4829	52.0367	30.7159	18.507	56.7896	3.06854	1.61755	0.0269812	1.51556	up	--
neg_1604	5-epi-Valiolol 7-phosphate	12.5422	10.2215	16.9889	10.8273	27.7538	17.1309	21.8709	16.4728	12.645	20.8071	1.64548	0.718512	0.0442702	1.39863	up	--
neg_1606	5-(2'-Formylethyl)-4,6-dihydroxypicolinate	136.835	239.822	262.412	289.508	25.254	79.2266	120.519	79.3017	232.144	76.0754	0.327707	-1.60952	0.010625	1.59992	down	Tryptophan metabolism(ko00380)
neg_1612	Luteolinidin 3-O-glucoside	1497.36	4921.39	4370.57	3661.75	58.627	2396.76	1598.2	862.602	3612.77	1229.05	0.340196	-1.55556	0.0439116	1.3709	down	--
neg_164	Pyridinoline	157.828	90.7802	135.287	142.762	93.9806	89.6487	50.0583	66.9386	131.664	75.1566	0.57082	-0.808893	0.0215699	1.47362	down	--
neg_1652	Calcitriol	59.1228	52.4911	55.5117	44.2835	81.5345	76.7547	85.7351	58.8603	52.8523	75.7211	1.43269	0.51873	0.0217878	1.50696	up	Steroid biosynthesis(ko00100);;Tuberculosis(ko05152);;Endocrine and other factor-regulated calcium reabsorption(ko04961);;Mineral absorption(ko04978);;Parathyroid hormone synthesis, secretion and action(ko04928)
neg_170	N2-Maltulosylarginine	970.693	564.928	865.716	943.659	450.028	386.012	431.755	674.415	836.249	485.553	0.580632	-0.784305	0.02472	1.46774	down	--
neg_186	(2R,3S,5R)-5-(4,5-Dihydroimidazo[2,1-f]purin-3-yl)-2-(hydroxymethyl)oxolan-3-ol	51.566	29.0556	35.1048	38.6716	32.2383	21.1417	15.6771	15.1572	38.5995	21.0536	0.545437	-0.874516	0.0308855	1.42708	down	--
neg_200	Pisumoside B	659.768	276.545	609.884	616.418	248.558	184.398	184.35	232.138	540.654	212.361	0.392785	-1.34819	0.0320376	1.55066	down	--
neg_211	5'-(1,4-Dihydro-1-methyl-3-pyridinylcarbonyl)-3'-azido-3'-deoxythymidine	8.0794	17.3316	4.20301	12.7601	31.2543	17.6853	24.436	22.8447	10.5935	24.0551	2.27073	1.18316	0.0150154	1.51577	up	--
neg_2239	Formylfusarochromanone	32.7303	36.5873	30.6322	31.7069	39.9973	54.8703	37.7682	52.4128	32.9142	46.2622	1.40554	0.491124	0.0483131	1.47355	up	--
neg_2251	Laccaic acid D	78.3076	106.555	104.443	142.598	372.56	299.135	233.869	140.88	107.976	261.611	2.42287	1.27671	0.0479725	1.4845	up	--
neg_2252	2-O-(6-Phospho-alpha-mannosyl)-D-glycerate	44.1488	50.3232	51.249	50.394	133.894	117.741	96.3901	59.3513	49.0288	101.844	2.07724	1.05466	0.0457301	1.52074	up	--
neg_2254	2-Ethoxy-3-[4-[2-[4-(trifluoromethylsulfonyloxy)phenyl]ethoxy]phenyl]propanoic acid	13.599	22.1581	30.3671	35.1514	68.6247	83.5254	45.8333	40.5565	25.3189	59.635	2.35535	1.23594	0.0332804	1.51899	up	--
neg_2255	Hispidin	6.98731	16.9556	15.1925	15.5916	28.8169	33.5809	20.2391	18.2733	13.6817	25.2276	1.84389	0.88275	0.0417266	1.43592	up	--
neg_2263	Poppy acid	24.9084	21.2959	19.2227	26.2326	33.074	31.8271	31.3921	32.9735	22.9149	32.3167	1.41029	0.495993	0.00779517	1.73546	up	--
neg_2267	2-(alpha-Hydroxyethyl)thiamine diphosphate	85.8863	86.3937	58.933	73.228	257.907	163.979	185.988	107.368	76.1102	178.81	2.34936	1.23227	0.0428839	1.4956	up	Glycolysis / Gluconeogenesis(ko00010);;Citrate cycle (TCA cycle)(ko00020);;Pyruvate metabolism(ko00620)
neg_2271	4-Deoxy-4-thio-alpha-D-digitoxosyl-calicheamicin T0	360.221	369.213	199.058	269.505	582.601	528.024	499.808	601.132	299.499	552.892	1.84605	0.884444	0.00320632	1.70763	up	--
neg_2279	Phosphonoformyl-CMP	31.7783	31.4735	23.0267	17.1589	41.3674	41.8594	36.5646	32.0933	25.8593	37.9712	1.46837	0.55422	0.0337969	1.40865	up	Phosphonate and phosphinate metabolism(ko00440)
neg_2290	Castacrenin A	506.535	509.796	350.881	451.327	1617.54	1092.01	1074.14	727.182	454.635	1127.72	2.48049	1.31063	0.0324837	1.55868	up	--
neg_2291	GDP-mannuronate	291.095	291.229	195.942	230.048	990.126	622.692	628.492	390.915	252.078	658.056	2.61052	1.38434	0.043914	1.49989	up	--
neg_2293	Coumarin	663.359	637.025	621.749	575.103	528.667	574.759	559.592	587.215	624.309	562.558	0.901089	-0.150258	0.0376958	1.44198	down	--
neg_2320	dITP	105.407	115.647	96.6922	102.46	249.435	183.933	174.286	134.345	105.051	185.5	1.7658	0.820321	0.0414423	1.52239	up	Purine metabolism(ko00230)
neg_2331	NMNH	1213.18	395.729	665.73	1012.37	4.01093e-07	71.9874	401.799	231.195	821.752	176.245	0.214475	-2.22112	0.0292743	1.51195	down	--
neg_2392	Verimol H	4.01093e-07	4.01093e-07	5.34602	4.71315	22.1331	32.2496	33.9895	40.4898	2.51479	32.2155	12.8104	3.67924	0.00214043	1.79399	up	--
neg_2407	Nicotinamide D-ribonucleotide	41.1952	16.6023	31.2248	47.9616	4.01093e-07	4.01093e-07	17.9658	6.68104	34.246	6.1617	0.179925	-2.47453	0.0171621	1.55073	down	Nicotinate and nicotinamide metabolism(ko00760)
neg_2526	beta-Glucogallin	57.9574	63.6701	59.1798	66.8971	78.6406	94.0544	92.6068	67.7415	61.9261	83.2608	1.34452	0.42709	0.0358365	1.50395	up	--
neg_2536	2,3-Dihydro-6-methoxy-2,2-dimethyl-4H-1-benzopyran-4-one	155.827	159.106	177.28	170.282	136.508	116.364	122.073	145.948	165.624	130.223	0.78626	-0.346922	0.00665098	1.61125	down	--
neg_2546	2'-Deoxy-5'-O-thiophosphonouridine	32.0676	33.8755	33.8684	31.922	31.66	27.9143	30.3715	30.3751	32.9334	30.0802	0.913366	-0.130734	0.0278913	1.47288	down	--
neg_2563	Fructose citrate	145.423	143.389	143.347	131.889	130.512	111.967	123.586	131.517	141.012	124.395	0.882161	-0.180886	0.0264645	1.49453	down	--
neg_2572	1-Phospho-alpha-D-galacturonate	56.1073	52.9892	56.8876	53.0449	45.4398	42.7579	44.1821	44.945	54.7572	44.3312	0.809595	-0.304727	0.000374514	1.82237	down	Amino sugar and nucleotide sugar metabolism(ko00520);;Ascorbate and aldarate metabolism(ko00053)
neg_2585	2-hydroxy-3-butenylglucosinolate	94.2919	88.2707	92.5886	96.4752	82.5428	69.1662	73.8595	84.1216	92.9066	77.4225	0.833337	-0.263028	0.0147811	1.58899	down	--
neg_2594	Cinnavalininate	58.2551	61.7252	54.357	53.9288	52.0181	42.5857	47.1808	52.4679	57.0665	48.5631	0.850991	-0.232784	0.0300632	1.46098	down	Tryptophan metabolism(ko00380)
neg_2602	C75 trans	119.223	121.334	118.955	147.72	102.644	103.5	89.8031	119.304	126.808	103.812	0.818659	-0.288665	0.048055	1.30412	down	--
neg_2625	alpha-D-Ribose 1-methylphosphonate 5-phosphate	68.6702	75.3414	79.7727	78.6424	69.1825	56.2628	58.7459	67.0901	75.6067	62.8203	0.830883	-0.267282	0.0202271	1.46848	down	Phosphonate and phosphinate metabolism(ko00440)
neg_2632	Xanthosine 5'-phosphate	94.4723	93.9487	97.854	89.4276	88.9694	75.3506	84.6713	83.5916	93.9256	83.1457	0.885229	-0.175877	0.0233702	1.52178	down	Purine metabolism(ko00230)
neg_2635	cyclic-2,3-O-oxalyl-L-threonate	78.1066	82.4596	79.6432	76.3379	76.0713	68.5743	62.767	71.8908	79.1368	69.8258	0.882343	-0.180588	0.0368946	1.44788	down	--
neg_2638	thioinosine monophosphate	49.1943	47.5668	50.3123	48.5254	46.5397	46.3101	41.7244	45.5688	48.8997	45.0357	0.920982	-0.118754	0.0324241	1.43448	down	--
neg_2647	2-(alpha-D-Mannosyl)-3-phosphoglycerate	71.3177	67.2338	75.2076	70.2285	66.4086	60.6771	59.4793	66.8626	70.9969	63.3569	0.89239	-0.164254	0.0237903	1.44164	down	Fructose and mannose metabolism(ko00051)
neg_2657	3-butenylglucosinolate	304.457	311.624	328.37	322.883	291.454	268.791	263.503	305.451	316.834	282.3	0.891003	-0.166498	0.0300081	1.44501	down	--
neg_2731	dUMP	64.3324	59.3546	60.1537	56.5675	51.148	49.6923	51.4998	56.6072	60.102	52.2368	0.869136	-0.202346	0.0118656	1.57843	down	Antifolate resistance(ko01523);;Pyrimidine metabolism(ko00240)
neg_2736	fructose-6-phosphate pyruvate	82.1508	77.7836	79.1777	79.4764	71.5171	68.8766	65.417	76.7975	79.6471	70.652	0.887063	-0.172891	0.0263893	1.53337	down	--
neg_2760	(2,6-dihydroxy-4-{4-hydroxy-7-methyl-11-oxo-2,8-dioxatricyclo[7.3.1.0??,????]trideca-1(12),3,5(13),6,9-pentaen-3-yl}phenoxy)dihydroxyoxo-λ??-sulfanylium	272.011	275.943	276.296	264.98	261.729	237.019	239.478	260.951	272.307	249.794	0.917325	-0.124495	0.0362366	1.48364	down	--
neg_2777	Uridine 5'-diphosphate (UDP)	124.853	124.536	126.994	124.32	119.599	99.7727	104.869	113.927	125.176	109.542	0.875103	-0.192475	0.0377658	1.53722	down	--
neg_2784	20-Hydroxyecdysone	191.907	143.122	183.874	202.456	52.1738	59.276	22.373	122.672	180.34	64.1238	0.355572	-1.49179	0.00540574	1.65282	down	Insect hormone biosynthesis(ko00981)
neg_2844	beta-D-Fructose 2,6-bisphosphate	46.4525	44.1156	47.0238	47.9824	40.1965	37.5636	39.4288	42.4867	46.3936	39.9189	0.860441	-0.216853	0.00292997	1.67969	down	Fructose and mannose metabolism(ko00051);;Central carbon metabolism in cancer(ko05230);;Glucagon signaling pathway(ko04922);;AMPK signaling pathway(ko04152)
neg_2879	Deoxycholylphenylalanine	43.673	31.5467	37.1632	48.5671	95.3038	67.0552	56.968	80.8078	40.2375	75.0337	1.86477	0.898998	0.0176858	1.61189	up	--
neg_2966	Asi-222	31.4081	34.3229	26.4407	22.7363	22.033	15.3412	16.4697	16.8452	28.727	17.6723	0.61518	-0.700919	0.0148091	1.60346	down	--
neg_297	gamma-L-Glutamyl-L-methionine sulfoxide	953.532	740.418	872.751	949.218	767.342	600.047	677.447	636.913	878.98	670.437	0.762745	-0.390728	0.0168502	1.52545	down	--
neg_3026	Chenodeoxycholylisoleucine	1002.07	803.865	1126.99	1012.66	3019.26	2251.14	2387.16	2943.77	986.394	2650.33	2.68689	1.42594	0.00172055	1.81525	up	--
neg_3027	Gymnodimine	570.154	588.683	459.149	459.926	1038.37	757.246	911.863	768.545	519.478	869.005	1.67284	0.742303	0.00711255	1.64992	up	--
neg_3029	PS(18:1(9Z)/0:0)	164.409	160.31	119.261	179.57	418.894	320.981	327.385	209.61	155.888	319.217	2.04774	1.03403	0.0268463	1.56617	up	--
neg_3126	LysoPG(18:2(9Z,12Z)/0:0)	369.62	538.259	517.209	514.915	728.798	749.929	599.133	613.513	485.001	672.843	1.3873	0.472283	0.0140679	1.56997	up	--
neg_3128	23S,25,26-Trihydroxyvitamin D3	21.0012	8.99492	31.1862	3.28948	77.8727	44.221	53.9987	31.8342	16.1179	51.9816	3.22508	1.68933	0.0261653	1.47718	up	--
neg_3170	Deoxycholylcitrulline	25.9478	6.67312	5.95874	17.1611	47.2589	23.1884	24.7674	33.8176	13.9352	32.258	2.31487	1.21093	0.0464534	1.35251	up	--
neg_3184	xi-2-Hexyl-5-methyl-3(2H)-furanone	38.9331	43.5099	64.1418	84.0655	28.8094	10.8094	43.4471	10.0879	57.6626	23.2885	0.403875	-1.30802	0.0416919	1.36705	down	--
neg_3201	Tetrahydrodeoxycorticosterone	385.61	503.994	410.989	437.607	673.075	518.17	510.425	574.805	434.55	569.119	1.30967	0.389208	0.0291871	1.46663	up	--
neg_3204	(S)-Argpyrimidine	399.717	429.588	530.004	421.982	846.106	773.984	471.099	689.015	445.323	695.051	1.56078	0.642268	0.0479415	1.48276	up	--
neg_3211	Hydroxymethylphosphonate	54.2263	57.5178	58.4615	56.1319	62.5279	59.9663	59.4394	59.9809	56.5844	60.4786	1.06882	0.0960206	0.0166473	1.55188	up	Phosphonate and phosphinate metabolism(ko00440)
neg_3290	DV 7751a	176.66	199.125	166.388	185.755	749.784	633.319	485.153	420.283	181.982	572.135	3.14391	1.65256	0.0129448	1.72142	up	--
neg_3306	PA(14:0/20:3(8Z,11Z,14Z)-2OH(5,6))	590.395	702.332	534.567	642.739	774.84	723.282	680.806	772.058	617.508	737.747	1.19472	0.256667	0.0358667	1.43467	up	--
neg_3347	PC(P-18:0/18:3(10,12,15)-OH(9))	955.599	1006.49	962.347	1091.38	929.682	873.85	921.786	807.953	1003.95	883.318	0.87984	-0.184687	0.0286012	1.42893	down	--
neg_3368	11-Dehydrocorticosterone	888.662	1130.51	1045.12	982.438	2875.21	3369.14	3118.09	1689.49	1011.68	2762.98	2.73107	1.44947	0.0171015	1.66891	up	Steroid hormone biosynthesis(ko00140)
neg_3374	Topotecan	50.587	75.7061	33.0108	24.3648	218.593	205.749	156.981	62.9433	45.9172	161.067	3.50777	1.81055	0.0413306	1.47854	up	Bile secretion(ko04976)
neg_3376	Armillarivin	1333.76	1684.53	1155.44	1244.41	2375.16	2241.72	2428.77	1372.64	1354.54	2104.57	1.55372	0.635727	0.048067	1.3859	up	--
neg_3404	Microcystin LR	45.902	63.0449	50.8759	47.4135	143.071	114.595	108.873	78.654	51.8091	111.299	2.14824	1.10316	0.0164034	1.64341	up	Bile secretion(ko04976)
neg_3448	Sagittariol	3.49738	7.48827	8.82806	7.18666	38.9744	20.7227	18.7936	24.2936	6.75009	25.6961	3.80677	1.92857	0.0221078	1.63034	up	--
neg_386	Coriandrone C	23.4395	40.2498	31.949	34.1684	9.10569	28.6067	12.8804	20.5229	32.4517	17.7789	0.547859	-0.868124	0.039935	1.3622	down	--
neg_519	3-(Imidazol-4-yl)-2-oxopropyl phosphate	21.6488	18.3015	17.6359	18.526	34.5393	35.6438	30.6444	31.558	19.0281	33.0964	1.73935	0.798545	0.000122218	1.83097	up	Histidine metabolism(ko00340)
neg_614	Phosphate	3941.67	3397.8	3518.88	3686.54	4564.28	4815.83	4003.77	4181.24	3636.22	4391.28	1.20765	0.2722	0.017381	1.56092	up	ABC transporters(ko02010);;Parathyroid hormone synthesis, secretion and action(ko04928);;Parkinson disease(ko05012);;Oxidative phosphorylation(ko00190);;Mineral absorption(ko04978);;Pathways of neurodegeneration - multiple diseases(ko05022)
neg_621	D-Alanyl glycine	1811.59	1925.56	1611.82	1550.88	2049.74	2230.24	2512.61	2388.98	1724.96	2295.39	1.33069	0.412177	0.00533847	1.60378	up	--
neg_628	4-hydroxy ketorolac	32.5588	29.3428	20.8598	17.9857	46.2733	64.0127	43.0317	46.5513	25.1868	49.9673	1.98387	0.988316	0.00679869	1.63022	up	--
neg_68	[(2R,5R)-5-(2-Amino-6-oxo-1H-purin-9-yl)-3,4-dihydroxyoxolan-2-yl]methyl dihydrogen phosphate	24.8442	27.2963	26.4984	24.5124	3.26448	4.77141	13.4229	13.0599	25.7878	8.62966	0.334641	-1.57931	0.00593703	1.77263	down	--
neg_699	Taurine	8593.62	7544.3	8625.35	8600.83	5877.51	6110.17	7921.89	6424.8	8341.02	6583.59	0.789303	-0.34135	0.0226043	1.53791	down	Taurine and hypotaurine metabolism(ko00430);;Sulfur metabolism(ko00920);;ABC transporters(ko02010);;Primary bile acid biosynthesis(ko00120);;Neuroactive ligand-receptor interaction(ko04080)
neg_706	1-Methyluric acid	164.041	198.035	151.885	139.801	224.581	249.127	255.101	258.103	163.44	246.728	1.50959	0.594157	0.00245167	1.71205	up	Caffeine metabolism(ko00232)
neg_707	1,5-Isoquinolinediol	17.8548	6.66379	9.73009	17.5807	37.2016	21.527	19.8826	30.2007	12.9573	27.203	2.09943	1.07	0.0311842	1.45916	up	--
neg_710	(-)-trans-3,4-Dihydro-4,8-dihydroxy-3-methyl-1H-2-benzopyran-1-one	585.003	1440.62	681.059	1186.21	1743.87	2588.97	1520.27	1424.43	973.223	1819.38	1.86944	0.902608	0.0472806	1.37754	up	--
neg_713	Deoxyguanosine	9.50946	11.5229	0.892386	3.81746	32.3496	53.9894	32.2802	49.9943	6.43554	42.1534	6.55009	2.71151	0.00438512	1.74057	up	ABC transporters(ko02010);;Purine metabolism(ko00230)
neg_716	N-(1-Deoxy-1-fructosyl)threonine	171.974	229.784	128.804	141.594	421.651	546.379	413.347	396.501	168.039	444.47	2.64504	1.40329	0.000961688	1.77381	up	--
neg_722	8-Acetylegelolide	49.0255	63.6326	35.9913	40.5438	75.712	97.8231	85.4869	71.1753	47.2983	82.5493	1.74529	0.803467	0.00594973	1.61	up	--
neg_725	L-DOPA 3'-glucoside	60.7429	45.8048	66.9081	83.0153	26.0843	34.7903	46.4863	35.712	64.1178	35.7682	0.557852	-0.842046	0.0257911	1.4906	down	--
neg_738	7,8-Dihydro-7,8-dihydroxykynurenate	30.7616	32.4754	52.836	43.2501	12.6647	16.5948	28.7881	8.5144	39.8308	16.6405	0.41778	-1.25919	0.0144351	1.53063	down	Tryptophan metabolism(ko00380)
neg_740	Kanokoside A	131.763	137.947	155.719	143.225	87.3734	94.671	124.855	87.4001	142.163	98.575	0.693392	-0.528256	0.00907171	1.64624	down	--
neg_746	Chrysophanol 8-(6-galloylglucoside)	27.2888	19.8977	36.5229	19.8561	12.2477	9.13166	15.742	11.0949	25.8914	12.0541	0.465563	-1.10295	0.0330941	1.52218	down	--
neg_749	Peonidin 3-(6''-p-coumaroyl-glucoside)	23.7288	26.9032	38.4363	31.1913	4.49465	4.01093e-07	23.1888	5.0207	30.0649	8.17603	0.271946	-1.87861	0.0150624	1.57749	down	--
neg_762	Gallocatechin-(4alpha->8)-catechin-(4alpha->8)-catechin	12.9038	12.3473	12.0461	8.28948	3.99798	6.758	9.38169	3.29603	11.3967	5.85843	0.514048	-0.960026	0.0211837	1.53485	down	--
neg_779	Cinnamoside	31.692	31.0738	40.9781	35.9512	11.906	18.5864	25.0049	17.8553	34.9238	18.3382	0.525091	-0.92936	0.00352122	1.67466	down	--
neg_780	Pelargonidin 3-(6''-malonylglucoside)	21.5795	18.2667	17.1513	15.8715	30.7174	24.2753	25.5687	22.1683	18.2173	25.6824	1.40979	0.495476	0.0177028	1.51364	up	--
neg_782	3-Methylthiopropyl-desulfoglucosinolate	38.6955	43.5431	47.9636	40.8698	18.738	36.9771	35.56	27.1469	42.768	29.6055	0.692235	-0.530667	0.0443731	1.42793	down	--
neg_784	Uroporphyrinogen III	204.421	211.634	217.03	219.869	138.527	141.532	163.586	133.68	213.238	144.331	0.676854	-0.563083	0.000435327	1.83023	down	Porphyrin metabolism(ko00860)
neg_816	1,3,7-Trimethyluric acid	48.017	46.5507	48.0982	50.9482	26.3879	33.1317	40.9335	32.3384	48.4035	33.1979	0.685856	-0.544022	0.0109782	1.70067	down	Caffeine metabolism(ko00232)
neg_818	Gibberellin A59	214.962	132.654	146.908	146.824	262.517	203.616	212.75	242.047	160.337	230.232	1.43593	0.521983	0.0252387	1.45949	up	--
neg_819	N-Allylsecoboldine	254.281	200.183	259.605	236.068	83.651	95.8538	138.834	109.09	237.534	106.857	0.449861	-1.15245	0.000363006	1.79684	down	--
neg_822	Plicatic acid	4.01093e-07	6.84066	4.01093e-07	2.68055	19.4246	10.7873	10.15	25.6834	2.3803	16.5113	6.93664	2.79424	0.0242797	1.55348	up	--
neg_837	Elloramycin A	76.9175	56.1854	51.5248	64.5395	144.06	108.107	97.5226	130.717	62.2918	120.102	1.92805	0.94714	0.00605631	1.69164	up	--
neg_843	UDP-3-O-(3-hydroxytetradecanoyl)-D-glucosamine	85.2076	86.6428	71.0618	90.2564	165.875	117.969	127.998	148.653	83.2922	140.124	1.68232	0.750449	0.00828239	1.69416	up	--
neg_857	Psma-hbed-CC	57.6836	67.9295	51.754	57.9487	96.5821	73.3681	68.3722	93.0265	58.829	82.8372	1.4081	0.493753	0.0333485	1.48639	up	--
neg_87	Kaempferol 3-alpha-D-arabinopyranoside	572.396	548.64	780.539	708.867	131.217	228.58	388.196	389.723	652.611	284.429	0.435832	-1.19815	0.00493585	1.64103	down	--
neg_878	Sedoheptulose	38.3677	61.1257	65.7733	41.5609	90.9331	112.275	79.4594	91.3426	51.7069	93.5025	1.80832	0.854648	0.00503644	1.6624	up	--
neg_898	3,3',5-Trihydroxy-4'-methoxy-6,7-methylenedioxyflavone 3-glucuronide	83.5612	30.2829	53.7018	37.6956	125.792	68.1743	78.6171	107.482	51.3104	95.0164	1.8518	0.888926	0.0491253	1.3337	up	--
neg_910	12-Hydroxydihydrochelirubine	7.65721	18.558	8.64092	6.7492	61.6546	43.2171	33.1501	53.9429	10.4013	47.9912	4.61395	2.206	0.00479141	1.73564	up	--
neg_922	Retinoyl CoA	214.085	217.709	177.033	222.701	178.832	174.501	169.629	161.634	207.882	171.149	0.823298	-0.280514	0.0325354	1.52759	down	--
neg_941	Phenylacetyl-CoA	925.345	893.358	878.915	838.525	716.265	770.707	835.081	763.106	884.036	771.29	0.872464	-0.196832	0.0115447	1.61755	down	Phenylalanine metabolism(ko00360)
neg_962	(8Z,11Z,14Z,17Z)-3-Oxoicosatetraenoyl-CoA	383.839	380.587	373.938	385.594	188.869	244.349	274.724	256.196	380.989	241.035	0.632654	-0.660512	0.00429974	1.80589	down	--
neg_982	Guanosine 3'-phosphate	200.683	404.909	298.129	286.242	669.36	612.804	592.505	547.53	297.491	605.55	2.03552	1.0254	0.00156236	1.76322	up	Purine metabolism(ko00230)
neg_984	Cefoxitin	11409.4	11130.2	12318.4	11888.9	4803.83	6337.28	9354.06	7276.67	11686.7	6942.96	0.59409	-0.751247	0.0123352	1.69755	down	--
neg_990	Ceftizoxime alapivoxil	829.284	779.891	856.535	806.925	359.772	447.293	617.898	493.711	818.159	479.668	0.586278	-0.770343	0.00559175	1.76503	down	--
neg_992	Rutin	376.461	353.455	369.299	355.069	269.453	328.466	341.452	264.621	363.571	300.998	0.827893	-0.272483	0.0461667	1.49204	down	--
neg_994	UDP-2,3-dideoxy-2-acetamido-3-acetamidino-alpha-D-mannuronic acid	13.9235	17.6078	3.98313	12.4803	62.2888	42.8417	28.985	50.8114	11.9987	46.2317	3.85306	1.94601	0.0107024	1.6717	up	--
neg_998	Nicotinic acid adenine dinucleotide	40.3054	87.4157	49.8621	73.4775	106.167	113.254	104.572	96.4565	62.7652	105.112	1.67469	0.743897	0.0241218	1.58664	up	Nicotinate and nicotinamide metabolism(ko00760)
pos_1006	Inosine 2'-phosphate	43466.2	48739.8	46146.4	40788.8	25504.5	30952.9	37089.4	34347.1	44785.3	31973.5	0.713928	-0.48615	0.00718505	1.65982	down	--
pos_1007	Gly Arg Glu	60.7249	54.7713	60.7852	58.0871	118.439	96.9549	72.8948	95.1184	58.5921	95.8518	1.63592	0.710099	0.0264623	1.63076	up	--
pos_1060	(Indol-3-yl)acetamide	81.348	25.5507	55.116	108.725	3.11698	1.41183	16.2868	28.7839	67.6849	12.3999	0.1832	-2.44851	0.0465224	1.43302	down	Tryptophan metabolism(ko00380)
pos_1062	Dihydroclavaminic acid	60.7137	119.223	115.956	158.443	9.89133	72.8148	52.8341	46.2165	113.584	45.4392	0.40005	-1.32175	0.0349644	1.40086	down	--
pos_1066	Monepantel	3110.25	2891.43	3207.11	2826.12	2130.12	2016.45	2693.27	2119.46	3008.73	2239.83	0.744443	-0.425766	0.00808435	1.67108	down	--
pos_1088	Isoleucyl-Cysteine	209.258	367.81	296.502	301.487	525.463	539.018	441.663	457.156	293.764	490.825	1.67081	0.740551	0.00350813	1.70394	up	--
pos_1095	Inosine 5'-monophosphate (IMP)	37091.1	38789.4	35691.9	32944.2	26280.8	27227.8	31415	29508	36129.2	28607.9	0.791823	-0.33675	0.00439782	1.69097	down	--
pos_1114	Cyanidin 3-O-dimalonyl-laminaribioside	1092.29	1080.66	1123.51	911.773	639.268	687.773	916.045	789.007	1052.06	758.023	0.720514	-0.472901	0.0101158	1.62102	down	--
pos_1117	Acetonylgeraniin	299.3	429.28	415.151	343.578	200.929	328.668	285.299	233.324	371.827	262.055	0.704777	-0.504762	0.0388767	1.37963	down	--
pos_1123	2,4-Dimethyl-2-oxazoline-4-methanol	166.108	184.223	159.729	146.01	254.716	313.209	351.385	274.227	164.017	298.384	1.81922	0.863323	0.00488955	1.72064	up	--
pos_1124	Dihomomethionine	54.3958	49.8629	55.6304	61.2099	36.5019	35.6371	43.8984	45.8529	55.2747	40.4726	0.732207	-0.449676	0.00547267	1.63174	down	--
pos_1125	2-Amino-6-(2-hydroxypropanoyl)-2,3-dihydro-1H-pteridin-4-one	83.1005	155.52	120.331	100.78	260.468	182.454	185.923	161.379	114.933	197.556	1.71889	0.781473	0.0240031	1.4843	up	--
pos_1126	arabinofuranosylguanine	109.607	165.831	113.938	134.108	182.392	223.223	192.296	215.109	130.871	203.255	1.55309	0.635143	0.00483871	1.66513	up	--
pos_1127	8-Oxo-2'-deoxyadenosine	1305.89	1434.32	974.638	899.472	1387.78	1557.57	1743.64	1622.88	1153.58	1577.97	1.36789	0.451947	0.0372425	1.38366	up	--
pos_1130	5'-Benzoylphosphoadenosine	2486.79	2331.58	2612.23	2215.24	1227.27	1231.74	1814.19	1508.96	2411.46	1445.54	0.599445	-0.738301	0.00198537	1.76343	down	Purine metabolism(ko00230)
pos_1133	5-Fluorodeoxyuridine triphosphate	330.272	317.951	387.857	335.902	251.286	238.612	296.672	297.488	342.996	271.014	0.790139	-0.339821	0.0160616	1.52035	down	Drug metabolism - other enzymes(ko00983)
pos_1135	GTP	19.9912	8.74156	23.1116	14.4329	4.01093e-07	3.03881	5.46075	4.13157	16.5693	3.15778	0.19058	-2.39153	0.0182398	1.60699	down	Riboflavin metabolism(ko00740);;Purine metabolism(ko00230);;Ras signaling pathway(ko04014);;Autophagy - animal(ko04140);;Sulfur relay system(ko04122);;Rap1 signaling pathway(ko04015);;Folate biosynthesis(ko00790);;Endocytosis(ko04144)
pos_1136	Delphinidin 3-sambubioside	1486.41	1687.61	1434.57	1490.79	1041.88	1226.26	1453.99	1172.82	1524.84	1223.74	0.802532	-0.317369	0.0312126	1.48872	down	--
pos_1141	3-Oxo-5,6-dehydrosuberyl-CoA	331.629	382.235	422.032	317.291	190.019	263.131	313.565	244.936	363.297	252.913	0.69616	-0.522509	0.0198935	1.50737	down	Phenylalanine metabolism(ko00360)
pos_1149	Butanoic acid, 2,3-dihydroxypropyl ester	3.31161	4.8952	3.88283	9.14214	19.3883	11.5571	17.7066	10.3753	5.30795	14.7568	2.78014	1.47516	0.0154491	1.56672	up	--
pos_1152	Ethylisopropylamiloride	371.982	456.794	328.411	328.98	552.278	714.806	591.319	570.936	371.542	607.335	1.63463	0.708968	0.0028259	1.68664	up	--
pos_1153	[(2S,3S,4R,5R)-3,4,5,6-Tetrahydroxyhexan-2-yl] 2-hydroxypropanoate	312.806	419.529	304.469	287.441	661.693	662.298	453.293	465.143	331.061	560.607	1.69336	0.759891	0.0210183	1.5571	up	--
pos_1168	Luteolin 3'-(3''-acetylglucuronide)	78.398	83.977	76.9246	82.3756	29.71	54.8313	49.9131	45.1797	80.4188	44.9085	0.558433	-0.840543	0.00492914	1.76186	down	--
pos_1169	(S)-5-(4-Hydroxy-4-methylisoxazolidine-2-carbonyl)-1-isopropyl-3-methyl-6-((3-methyl-5-(trifluoromethyl)-1H-pyrazol-4-yl)methyl)thieno[2,3-d]pyrimidine-2,4(1H,3H)-dione	147.388	162.013	113.48	103.118	204.775	278.903	166.391	186.041	131.5	209.028	1.58957	0.668635	0.0428682	1.41483	up	--
pos_1171	Glutathione, oxidized	6494.75	7801.07	5136.02	4490.9	10427.5	13582.8	7913.26	8859.41	5980.68	10195.7	1.70478	0.769584	0.0340743	1.45292	up	--
pos_1175	3-Butyn-2-amine, 2-methyl-	22.8154	21.5223	24.5424	18.7067	29.1768	39.6692	52.4474	40.0727	21.8967	40.3415	1.84236	0.881551	0.0265943	1.55309	up	--
pos_1185	Dda-tetracycline	578.75	369.972	383.051	510.256	217.237	225.948	324.231	301.404	460.507	267.205	0.58024	-0.785278	0.022685	1.54828	down	--
pos_1188	Petunidin 3-(4'''-p-coumaroyl-rutinoside)	60.4086	83.5422	99.2605	75.7126	24.101	61.3964	52.4394	33.0983	79.731	42.7588	0.536288	-0.89892	0.0202613	1.4777	down	--
pos_1196	Ascorbigen	313.105	269.783	296.724	272.832	170.798	178.179	217.006	204.834	288.111	192.704	0.668854	-0.580237	0.000716335	1.7807	down	--
pos_1197	Lepidimoic acid	75.8891	69.4323	76.9066	54.7541	18.8428	17.4195	58.2055	38.5186	69.2455	33.2466	0.480126	-1.05851	0.024374	1.55683	down	--
pos_1200	Allysine	38.4669	71.2738	46.8998	58.3473	16.7426	37.702	27.838	23.8108	53.7469	26.5234	0.493486	-1.01892	0.0226417	1.50461	down	Lysine biosynthesis(ko00300);;Lysine degradation(ko00310)
pos_1228	3-Oxopimeloyl-CoA	225.391	233.909	203.054	136.504	83.5566	125.161	181.498	85.1298	199.714	118.837	0.595033	-0.748959	0.0442478	1.40996	down	--
pos_1231	Mecysteine	42.5416	50.0219	38.104	20.6721	55.53	70.9915	56.4757	57.7917	37.8349	60.1972	1.59105	0.669979	0.0280585	1.4627	up	--
pos_1234	N-Formylmethionine	18.3241	23.6984	15.6755	7.44545	25.1624	31.1615	28.594	28.8448	16.2859	28.4407	1.74634	0.804336	0.0304757	1.49844	up	Cysteine and methionine metabolism(ko00270)
pos_1236	4,6-octadienoylglycine	1013.56	676.753	880.497	809.107	511.279	340.519	560.481	511.522	844.979	480.95	0.569186	-0.813027	0.00692362	1.6544	down	--
pos_1241	UDP-N-acetyl-alpha-D-galactosamine	323.897	282.831	263.149	287.237	112.992	140.189	140.258	153.423	289.278	136.715	0.472608	-1.08128	0.00013009	1.84372	down	Amino sugar and nucleotide sugar metabolism(ko00520)
pos_1257	5-Hydroxymethyldeoxycytidylate	21.1104	20.0876	24.9808	23.9869	2.99093	12.4603	10.8702	11.9184	22.5414	9.55996	0.424106	-1.2375	0.00463152	1.69838	down	Pyrimidine metabolism(ko00240)
pos_1270	Nicotinamide adenine dinucleotide (NAD)	7867.44	4986.47	4632.07	5382.32	3705.8	3711.46	1976.18	3617.75	5717.07	3252.8	0.568962	-0.813596	0.0350282	1.44767	down	--
pos_1278	Niacinamide	27679.7	29141.2	29905	26572.7	34300.7	31053.6	32744.7	31257.2	28324.6	32339.1	1.14173	0.19122	0.00910914	1.57567	up	Nicotinate and nicotinamide metabolism(ko00760);;Longevity regulating pathway - worm(ko04212);;Vitamin digestion and absorption(ko04977)
pos_1291	L-gamma-Glutamyl-S-allylthio-L-cysteine	493.195	561.216	538.169	594.866	252.363	421.185	281.995	295.336	546.862	312.72	0.571845	-0.806305	0.00324028	1.70306	down	--
pos_1294	L-Proline	296.791	319.244	330.243	286.249	396.311	344.495	371.836	351.326	308.132	365.992	1.18778	0.248264	0.00982808	1.57332	up	Protein digestion and absorption(ko04974);;Aminoacyl-tRNA biosynthesis(ko00970);;Mineral absorption(ko04978);;Arginine and proline metabolism(ko00330);;ABC transporters(ko02010);;Central carbon metabolism in cancer(ko05230);;D-Amino acid metabolism(ko00470)
pos_1296	1H-Pyrrole-2-carboxaldehyde	391.791	414.84	457.97	405.051	506.562	457.061	500.668	472.066	417.413	484.089	1.15974	0.213797	0.01212	1.56299	up	--
pos_1297	2-Cyanopyridine	49.431	50.3142	50.4427	43.6842	56.9474	60.5229	60.4417	52.9362	48.468	57.7121	1.19072	0.251839	0.00884572	1.56884	up	--
pos_1302	Hypoglycin	128.779	136.673	146.631	117.356	68.3948	95.8289	82.6623	112.504	132.36	89.8474	0.678813	-0.558914	0.0120772	1.58049	down	--
pos_1305	Pro Leu	93906.7	102787	110997	95653.2	51272.8	73460.4	68885.3	84580.9	100836	69549.8	0.689732	-0.535893	0.0122912	1.59725	down	--
pos_1313	Histidinyl-Lysine	4219.03	4932.37	4492.36	3499.28	3115.99	3522.85	2370.73	2215.58	4285.76	2806.29	0.654793	-0.610889	0.0139792	1.5365	down	--
pos_1322	Derriscannoside A	2670.91	6452.49	5520.49	4493.1	521.68	2662	2680.08	1261.29	4784.25	1781.26	0.372318	-1.42539	0.0257109	1.4798	down	--
pos_1347	2,6-Dihydroxypseudooxynicotine	34.8989	49.1263	45.5366	53.941	2.34993	18.6963	15.4967	25.7014	45.8757	15.5611	0.339201	-1.55979	0.00337615	1.66648	down	Nicotinate and nicotinamide metabolism(ko00760)
pos_1355	Pinacidil-N-Oxide	2702.91	2153.44	2853.98	2324.97	1450.43	1220.88	1829.34	1706.7	2508.82	1551.84	0.618551	-0.693035	0.00433906	1.67284	down	--
pos_1377	2-Methoxyestrone 3-sulfate	3744.81	3216.06	2368.58	2595.92	951.127	1816.25	2396.07	2095.21	2981.34	1814.66	0.608673	-0.716261	0.0379858	1.4339	down	Steroid hormone biosynthesis(ko00140)
pos_1384	Pro-leu	45.5061	45.1854	58.4925	44.5775	11.8992	22.4063	15.043	47.3984	48.4404	24.1867	0.499309	-1.00199	0.0494996	1.40025	down	--
pos_1408	Glucuronosyletoposide	46.1445	38.8522	29.076	28.8676	2.96015	24.6228	24.3273	12.4016	35.7351	16.078	0.449921	-1.15226	0.0273937	1.4874	down	Bile secretion(ko04976)
pos_1415	Tricin 7-[sinapoyl-(->2)-glucuronyl-(1->2)-glucuronide]	118.295	308.825	260.266	203.281	33.0006	130.868	115.249	60.5872	222.667	84.926	0.381404	-1.39061	0.034814	1.44675	down	--
pos_1419	2-(2-Nitroimidazol-1-yl)-n-(3,3,3-trifluoropropyl)acetamide	50.3375	12.4857	3.22605	4.01093e-07	148.846	75.0793	67.7614	79.4804	16.5123	92.7918	5.61955	2.49045	0.0183482	1.53346	up	--
pos_1425	Peonidin 3-arabinoside	15661	40603.8	32534.2	30649	2407.36	21678.1	17648.4	10301	29862	13008.7	0.435627	-1.19883	0.0475054	1.3452	down	--
pos_1438	3,5-dihydroxy-4-(sulfooxy)benzoic acid	829.172	877.995	910.286	846.132	697.407	734.521	827.505	771.345	865.896	757.695	0.875041	-0.192578	0.0212047	1.53021	down	--
pos_1457	3,4-Pyrrolidinediol, 2-(hydroxymethyl)-1-methyl-, (2R,3R,4R)-	48.5568	46.6099	40.6892	41.3417	62.5014	72.8367	80.736	67.8274	44.2994	70.9754	1.60217	0.680032	0.00254634	1.72883	up	--
pos_1471	b-D-Glucopyranosiduronic acid	115.467	157.995	117.676	142.281	201.524	214.166	141.219	181.65	133.355	184.64	1.38458	0.469444	0.0414471	1.43319	up	--
pos_1479	4,5-octadienoylglycine	341.996	236.363	326.512	284.037	191.383	132.664	205.903	181.851	297.227	177.95	0.598703	-0.740088	0.00780461	1.641	down	--
pos_1483	N-Hydroxy-L-proline	14.4387	14.34	16.5975	14.6235	16.6551	20.2396	19.25	18.6945	14.9999	18.7098	1.24733	0.318841	0.00876146	1.61949	up	--
pos_1489	Medicarpin 3-O-(6'-malonylglucoside)	631.314	1542.23	1447.69	1218.87	118.021	585.846	553.733	293.193	1210.03	387.698	0.320405	-1.64203	0.0189583	1.54272	down	--
pos_1492	Hyaluronan biosynthesis, precursor 1	1584.94	1470.45	1067.23	1199.37	258.574	780.718	1089.24	790.679	1330.5	729.803	0.548519	-0.866387	0.0327751	1.47796	down	--
pos_1501	Piceatannol 4'-galloylglucoside	172.787	429.553	428.387	362.435	5.5293	160.62	174.679	57.4152	348.291	99.561	0.285856	-1.80664	0.0176808	1.52481	down	--
pos_1503	gamma-Glutamyl-S-methylcysteine sulfoxide	49.3089	72.3796	35.2166	26.4895	131.248	158.301	83.278	125.228	45.8487	124.514	2.71576	1.44135	0.00756563	1.64663	up	--
pos_1505	Polyethylene, oxidized	5468.61	4131.51	6464.96	5100.74	2482.5	2192.27	3454.63	3397.11	5291.46	2881.63	0.544581	-0.876782	0.00803373	1.62786	down	--
pos_1508	(-)-Jasmonic acid	1634.97	1731.79	1757.84	1726.94	1902.71	1739.64	1867.55	1919.34	1712.88	1857.31	1.08432	0.116787	0.0299569	1.46131	up	alpha-Linolenic acid metabolism(ko00592)
pos_1510	Isoachifolidiene	121.027	85.0408	109.866	120.521	333.243	226.056	220.598	221.667	109.114	250.391	2.29478	1.19835	0.0109134	1.69863	up	--
pos_1523	4-octenoylglycine	34.2929	32.3516	41.5826	37.9076	17.1346	23.4007	22.9595	22.9296	36.5336	21.6061	0.591403	-0.757786	0.0014262	1.73005	down	--
pos_1536	N-(1-Deoxy-1-fructosyl)phenylalanine	2523.89	2684.8	2958.86	2609.5	4499.43	4202.97	3736.94	3621.83	2694.26	4015.29	1.49031	0.575613	0.00356706	1.75861	up	--
pos_1541	L-Dihydroanticapsin	18.4522	23.5333	23.6293	15.4053	55.6766	73.4086	57.9321	40.55	20.255	56.8918	2.80877	1.48994	0.00896399	1.71135	up	--
pos_1560	Dihydrozeatin-7-N-glucoside	7.39316	4.01093e-07	7.48426	9.83366	16.5068	22.2352	15.3328	21.4691	6.17777	18.886	3.05709	1.61216	0.00402241	1.69583	up	--
pos_1562	4-Hydroxycinnamoylagmatine	257.024	229.965	177.255	233.618	173.283	163.582	90.5019	169.56	224.466	149.232	0.664831	-0.588941	0.027912	1.43169	down	--
pos_1565	Octadecyl fumarate	40.2939	57.7366	43.1682	38.6721	152.396	83.9261	84.3349	95.1745	44.9677	103.958	2.31184	1.20904	0.0323889	1.55019	up	--
pos_1602	2-Deoxy-scyllo-inosamine	4494.74	4584.61	4344.72	4182.83	4299.42	4126.13	4080.6	4012.11	4401.72	4129.57	0.93817	-0.0920785	0.0491092	1.38606	down	Neomycin, kanamycin and gentamicin biosynthesis(ko00524)
pos_172	(1R,6S)-6-Amino-5-oxocyclohex-2-ene-1-carboxylate	19.5467	23.0292	30.8484	15.1513	5.8036	3.56199	15.0164	7.73221	22.1439	8.02854	0.362563	-1.4637	0.0162136	1.55287	down	--
pos_173	Histidinal	617.219	405.773	551.569	583.29	350.032	236.339	283.467	317.207	539.463	296.761	0.550105	-0.862221	0.00732935	1.66186	down	--
pos_1843	MG(18:0/0:0/0:0)	20559.4	23747.3	19918.1	19465.5	19306.1	17804.2	18311.3	15391	20922.6	17703.1	0.846126	-0.241055	0.0459869	1.38219	down	--
pos_190	(+/-)-(E)-Ethyl-2-[(E)-hydroxyimino]-5-nitro-3-hexeneamide	7892.24	6463.16	7718.39	7535.13	4921.39	4153.38	4750.53	4528.37	7402.23	4588.42	0.619869	-0.689964	0.000903174	1.80017	down	--
pos_1960	PG(a-13:0/i-16:0)	13929	16642.7	15244.9	15402	18215.3	16199.2	18905.3	16988.9	15304.7	17577.2	1.14848	0.19973	0.032948	1.39354	up	--
pos_197	Etomidate	20914	15682.5	19202.9	19397.7	12693.7	9226.19	10918.5	10938.2	18799.3	10944.2	0.582158	-0.780516	0.00175081	1.74603	down	--
pos_209	Decarbamoylsaxitoxin	490.143	419.914	543.742	501.526	213.51	208.319	314.561	286.295	488.831	255.671	0.523026	-0.935045	0.000738249	1.76285	down	--
pos_215	2-Hydroxyundec-2-enoylcarnitine	29.1079	16.2442	6.04086	6.3624	73.8751	62.9713	39.7717	53.6646	14.4388	57.5707	3.98721	1.99538	0.00377692	1.68088	up	--
pos_2163	2,4-Undecadiene-8,10-diynoic acid isobutylamide	18481.9	19172.3	17938.8	17389.2	17810.4	16985.9	16816.4	16653.5	18245.5	17066.6	0.935382	-0.096372	0.0479957	1.39135	down	--
pos_232	Gly Ser Gly Phe	4891.69	5387.9	4021.71	4824.29	4038.55	3798	3076.94	3165.72	4781.4	3519.8	0.736145	-0.441938	0.0147465	1.53811	down	--
pos_2420	3-Hexylpyridine	14137.1	14902.4	13859.5	13445	13715.1	13027	13039.4	12622.4	14086	13101	0.93007	-0.104588	0.0449728	1.39606	down	--
pos_2426	Homoarecoline	12866.2	13549.4	12723.6	12561.1	12429.9	11997.5	12023.8	11970.2	12925.1	12105.4	0.936579	-0.0945275	0.0239971	1.54896	down	--
pos_2435	gamma-Aminobutyric acid cetyl ester	123.625	122.85	103.435	122.115	105.44	102.368	106.864	85.2512	118.006	99.9808	0.847248	-0.239143	0.0415876	1.39622	down	--
pos_2443	N-Hydroxy-L-valine	565.323	631.46	585.194	607.214	562.777	524.087	514.205	548.838	597.298	537.477	0.899848	-0.152247	0.0176522	1.50174	down	--
pos_265	Ser Met Ser Tyr	242.084	297.331	260.359	312.551	246.576	184.382	219.043	210.271	278.081	215.068	0.773401	-0.370712	0.0242413	1.46146	down	--
pos_3158	2-(beta-D-Mannopyranosyl)-L-tryptophan	673.853	934.405	765.346	837.655	1239.6	1331.13	1022.34	1185.62	802.815	1194.67	1.4881	0.573473	0.00392482	1.69067	up	--
pos_3161	voxtalisib	49.6727	69.1224	59.7679	58.7321	200.218	258.804	169.729	137.212	59.3238	191.491	3.2279	1.6906	0.0133815	1.71197	up	--
pos_3166	Tridecanedioylcarnitine	290.906	283.066	366.24	378.907	470.235	360.751	393.027	445.64	329.78	417.413	1.26573	0.339974	0.0469748	1.38306	up	--
pos_317	Fomepizole	155.768	103.998	156.772	135.796	92.1266	73.4543	78.4147	84.138	138.083	82.0334	0.594086	-0.751255	0.0154109	1.63422	down	--
pos_3175	1-(4-Hydroxy-3-methoxyphenyl)-3-decanone	157.842	167.964	152.139	161.026	85.2151	85.3443	118.019	103.766	159.743	98.0861	0.614025	-0.70363	0.00199786	1.80611	down	--
pos_3177	Prenyl glucoside	562.815	411.184	597.6	556.255	341.798	188.902	359.789	361.063	531.964	312.888	0.588176	-0.765681	0.00961938	1.58035	down	--
pos_3192	Mizoribine	23.309	27.0284	21.89	20.5276	34.2673	35.6857	30.4206	33.5534	23.1888	33.4817	1.44388	0.529948	0.00142297	1.73617	up	--
pos_3193	p-[N-Propyl-N-(2-carboxyethyl)sulfamoyl]benzoic acid	97.17	94.1337	78.4371	92.7028	133.278	113.056	109.932	122.397	90.6109	119.666	1.32066	0.401256	0.00552016	1.64245	up	--
pos_3195	Aminomethyl fluorescein	64521.3	68321.4	53533.2	58417.4	82392.1	73937.6	73622.3	77888.3	61198.3	76960.1	1.25755	0.330618	0.00932709	1.60114	up	--
pos_3197	Asp Asp Asp	21476.8	22745.8	17858.5	19506.6	27531.1	24787.6	24615.5	26106.5	20396.9	25760.2	1.26294	0.336791	0.0081765	1.61549	up	--
pos_3200	S-(2-Chloroethyl)glutathione	9.91828	17.6322	1.21911	2.74229	50.0647	37.9426	32.7043	36.1732	7.87797	39.2212	4.97859	2.31574	0.00107239	1.73657	up	Chemical carcinogenesis - DNA adducts(ko05204)
pos_3201	11-Hydroxy-9-tridecenoic acid	7.30987	10.7005	13.1023	8.67178	26.6812	37.9699	29.978	21.6344	9.94609	29.0658	2.92234	1.54712	0.00733523	1.71737	up	--
pos_321	gamma-Amino-gamma-cyanobutanoate	219.475	155.645	209.654	195.984	122.979	108.891	117.853	110.045	195.19	114.942	0.588874	-0.763969	0.00857786	1.72575	down	--
pos_3270	Cysteinylglycine	2798.67	1115.09	1801.83	2470.94	36.6667	329.675	1369.52	701.739	2046.63	609.4	0.297758	-1.74779	0.0244116	1.49005	down	--
pos_3271	O-Carbamoyl-deacetylcephalosporin C	863.269	343.387	541.494	710.072	16.2748	92.9935	415.156	210.929	614.556	183.838	0.29914	-1.74111	0.0244741	1.49228	down	Penicillin and cephalosporin biosynthesis(ko00311)
pos_3273	9-Carboxymethoxymethylguanine	231.151	238.544	226.282	219.922	224.345	205.935	207.158	203.032	228.975	210.118	0.917645	-0.123993	0.024234	1.48645	down	--
pos_3286	2-Amino-2-deoxyisochorismate	183.304	107.764	129.677	175.161	0.855834	37.7159	115.626	80.3084	148.976	58.6265	0.393529	-1.34546	0.0293973	1.47067	down	--
pos_3288	4-Amino-1-[(2S,4S)-2-(hydroxymethyl)-1,3-oxathiolan-4-yl]pyrimidin-2-one	227.048	115.71	154.693	203.418	4.01093e-07	39.057	141.223	93.7086	175.218	68.4971	0.390926	-1.35503	0.0378139	1.42011	down	--
pos_3291	Glutathione	776.226	501.368	551.837	751.369	28.7596	188.005	493.494	360.138	645.2	267.599	0.414754	-1.26967	0.0254947	1.49983	down	Diabetic cardiomyopathy(ko05415);;Thyroid hormone synthesis(ko04918);;Bile secretion(ko04976);;Chemical carcinogenesis - reactive oxygen species(ko05208);;Ferroptosis(ko04216);;ABC transporters(ko02010);;Glutathione metabolism(ko00480);;Cysteine and methionine metabolism(ko00270)
pos_3292	Antramycin	99.6269	94.0762	158.672	220.36	10.6874	63.4965	55.0464	73.02	143.184	50.5626	0.353131	-1.50173	0.043864	1.3929	down	--
pos_3294	Blasticidin S	27.1981	19.8416	40.7592	56.6199	159.446	108.303	121.554	210.436	36.1047	149.935	4.15278	2.05408	0.0110482	1.68824	up	--
pos_3296	5-Ethynyl-2'-deoxyuridine	4.01093e-07	10.4225	4.8733	2.0226	71.5996	41.9825	35.7161	28.9107	4.32959	44.5522	10.2902	3.36319	0.0203696	1.63489	up	--
pos_3300	Gly Val Phe	4.01093e-07	4.01093e-07	4.01093e-07	4.01093e-07	38.1891	30.4986	25.9337	34.4872	4.01093e-07	32.2771	8.0473e+07	26.262	0.00117001	1.85955	up	--
pos_3306	Amrubicin	74.1526	63.6628	82.0063	63.8438	138.81	111.669	109.763	150.921	70.9164	127.791	1.80199	0.849594	0.00641078	1.7138	up	--
pos_3327	Glutaminylcysteine	1561.87	946.888	1046.4	1466.1	56.2856	385.999	913.882	722.249	1255.31	519.604	0.413924	-1.27256	0.0243592	1.49046	down	--
pos_3328	Indoxyl glucuronide	367.519	234.839	249.012	357.525	10.2039	98.6246	223.1	186.432	302.224	129.59	0.428789	-1.22166	0.0293418	1.46783	down	--
pos_3329	4-Amino-1-[(2R,5R)-5-(hydroxymethyl)-4-sulfanyloxolan-2-yl]pyrimidin-2-one	342.369	199.998	228.945	320.127	6.32152	87.7454	192.221	158.006	272.86	111.073	0.407071	-1.29665	0.024501	1.48457	down	--
pos_3332	(1R)-5-[2-[(1S,7As)-1-[(1S)-1-(3-hydroxy-3-methylbutoxy)ethyl]-7a-methyl-2,3,3a,5,6,7-hexahydro-1H-inden-4-ylidene]ethylidene]-4-methylidenecyclohexane-1,3-diol	1.03159	8.97754	30.2567	31.3963	123.109	84.7945	97.4863	129.889	17.9155	108.82	6.07404	2.60266	0.000665785	1.79578	up	--
pos_3333	(2E,6E)-Farnesol	6.13507	4.01093e-07	4.01093e-07	4.01093e-07	68.7414	62.1172	56.7765	10.1214	1.53377	49.4391	32.2338	5.0105	0.0360089	1.55248	up	Terpenoid backbone biosynthesis(ko00900);;Insect hormone biosynthesis(ko00981)
pos_3342	Tyrosyl-Valine	30.0194	43.337	46.3625	47.5891	84.3955	97.4327	83.7692	76.479	41.827	85.5191	2.04459	1.03181	0.000332264	1.80813	up	--
pos_3350	Myristoleic acid	55.1604	40.316	52.8525	43.3663	126.748	129.145	92.6687	86.5946	47.9238	108.789	2.27004	1.18272	0.00853974	1.72178	up	--
pos_3352	2-Methylbutyroylcarnitine	43028.9	30556.4	34198.5	24363	13257.2	18186.2	17562	13440.1	33036.7	15611.4	0.472547	-1.08147	0.0159697	1.65936	down	--
pos_3358	Paromomycin I	13.3237	19.8706	16.309	20.8199	65.0754	87.6696	99.0476	64.6022	17.5808	79.0987	4.49915	2.16965	0.00452558	1.77375	up	Neomycin, kanamycin and gentamicin biosynthesis(ko00524)
pos_3362	Retrofractamide A	1.30891	14.8944	15.2332	21.3625	38.4138	32.0762	28.3666	43.3009	13.1997	35.5394	2.69243	1.42891	0.0067516	1.65841	up	--
pos_3363	Prodigiosin	4.01093e-07	7.7577	16.3974	5.17522	49.1093	41.1412	37.1132	28.7681	7.33257	39.033	5.32323	2.4123	0.00131117	1.75315	up	--
pos_3396	Retinol	4.01093e-07	4.01093e-07	6.13202	4.54001	26.4474	35.4033	32.8356	45.4815	2.66801	35.0419	13.1341	3.71525	0.00172939	1.80638	up	Retinol metabolism(ko00830);;Vitamin digestion and absorption(ko04977)
pos_3398	Val Pro Leu	11.7226	18.1266	13.8962	16.0064	44.5806	43.1671	39.4674	47.1954	14.938	43.6026	2.91891	1.54543	1.22296e-05	1.86517	up	--
pos_340	Alanylhistidine	8312.42	5571.02	7296.96	7399.16	4538.67	3256.51	3957.84	4200.89	7144.89	3988.48	0.558228	-0.841073	0.00631608	1.69419	down	--
pos_3424	Albifylline	38.5039	36.4748	47.2446	75.7826	137.119	114.681	102.535	210.835	49.5015	141.292	2.8543	1.51314	0.0258019	1.57591	up	--
pos_3436	Lucidenic acid A	1.59428	1.62969	1.54151	4.01093e-07	80.1783	57.4091	53.9311	41.6107	1.19137	58.2823	48.9203	5.61236	0.00568866	1.78773	up	--
pos_345	Nisoldipine	1966.23	2261.46	1699.61	2034.62	1598.85	1676.63	1280.51	1359.93	1990.48	1478.98	0.743026	-0.428514	0.0149438	1.5314	down	--
pos_3450	Piboserod	5.6549	14.216	3.24654	1.56437	53.6882	39.6359	27.2475	19.8909	6.17044	35.1156	5.69094	2.50867	0.0232677	1.57177	up	--
pos_3451	Ascorbic acid 6-palmitate	122.578	120.921	137.741	132.017	202.254	141.429	196.378	166.312	128.314	176.593	1.37626	0.460748	0.0371654	1.50373	up	--
pos_3465	2,4,8-Eicosatrienoic acid isobutylamide	4.01093e-07	9.66428	10.9453	15.7718	54.5221	41.8044	30.1699	25.6714	9.09534	38.042	4.18257	2.06439	0.0130654	1.63539	up	--
pos_3470	Deoxypyridinoline	1.6184	7.28565	13.9397	11.052	98.7289	76.1675	41.6274	51.7361	8.47394	67.065	7.91426	2.98445	0.017364	1.68192	up	--
pos_3472	Cilengitide	4.01093e-07	10.0686	17.0632	16.2642	84.7676	82.8998	76.2517	79.5727	10.849	80.8729	7.45442	2.8981	5.35497e-05	1.87801	up	--
pos_3478	Elatoside G	10.0136	37.734	66.5422	59.9304	185.366	186.452	194.665	178.223	43.555	186.177	4.27451	2.09576	0.000927614	1.85202	up	--
pos_3495	Narbonolide	6.36587	14.2943	29.4955	17.677	54.0292	51.4953	58.211	48.8425	16.9582	53.1445	3.13386	1.64794	0.00223717	1.79028	up	--
pos_3497	Ximoprofen	29.1392	39.243	27.5761	28.6377	109.695	107.91	76.2214	56.4703	31.149	87.5744	2.81147	1.49132	0.0197423	1.64753	up	--
pos_3501	L-L-Homoglutathione	282.447	188.258	187.473	288.99	2.7347	67.953	157.127	127.88	236.792	88.9237	0.375535	-1.41298	0.0166078	1.53879	down	--
pos_3507	Flubendazole	37.4975	18.9724	38.5222	44.6672	1.17328	1.65876	32.0638	11.0397	34.9148	11.4839	0.328911	-1.60423	0.0447397	1.38177	down	--
pos_3509	Aurachin A	9.67594	22.266	41.7399	29.6064	63.4184	58.5537	83.3012	89.1719	25.822	73.6113	2.85071	1.51132	0.00320576	1.6841	up	--
pos_3516	10-Deoxymethymycin	4.01093e-07	3.84774	4.01093e-07	10.1627	34.9781	14.1882	16.6816	18.7232	3.50262	21.1428	6.03628	2.59366	0.0244181	1.53875	up	--
pos_3517	Zanthodioline	374.171	242.89	253.187	344.743	52.5548	128.474	232.938	230.054	303.748	161.005	0.530063	-0.915765	0.0425111	1.40124	down	--
pos_3523	Sebacoyl-L-carnitine	4.01093e-07	4.01093e-07	1.41269	3.80817	26.739	19.5245	15.5679	15.9402	1.30521	19.4429	14.8963	3.89688	0.00351233	1.78726	up	--
pos_3524	Phorbol	15.4055	21.3626	14.9477	19.6483	105.071	77.0578	69.6114	41.3758	17.841	73.279	4.10733	2.0382	0.0232036	1.63613	up	Inflammatory mediator regulation of TRP channels(ko04750)
pos_3535	Hydroxylated N-acetyl desmethyl frovatriptan	4.01093e-07	2.54439	4.01093e-07	15.1251	33.4538	34.9501	21.7894	29.0155	4.41736	29.8022	6.7466	2.75416	0.00182842	1.74998	up	--
pos_3546	Butaprost	4.01093e-07	4.01093e-07	4.36823	8.65129	22.949	19.4012	32.3878	32.4964	3.25488	26.8086	8.23643	3.04202	0.00181906	1.74719	up	--
pos_3556	Linocinnamarin	321.971	159.567	212.787	309.52	1.83617	47.5379	167.797	105.336	250.961	80.6269	0.321272	-1.63813	0.0185442	1.51804	down	--
pos_3557	Tetrahydrodipicolinate	89.2214	59.8012	77.324	104.29	4.01093e-07	14.9967	54.4081	23.7612	82.6591	23.2915	0.281778	-1.82737	0.00767906	1.621	down	--
pos_3566	(1S,2S,4R)-p-Menth-8-ene-1,2,10-triol 2-glucoside	4.01093e-07	2.78015	4.01093e-07	4.01093e-07	64.249	93.2143	33.5485	46.2113	0.695038	59.3058	85.3274	6.41494	0.0199618	1.68299	up	--
pos_3574	Oleandolide	4.01093e-07	4.01093e-07	4.01093e-07	4.01093e-07	20.3378	12.4866	9.90542	12.8785	4.01093e-07	13.9021	3.46605e+07	25.0468	0.00847548	1.76727	up	--
pos_3583	DG(18:2(9Z,12Z)/24:1(15Z)/0:0)	18.5846	45.9919	59.8036	69.7804	100.595	104.736	79.7069	131.967	48.5401	104.251	2.14773	1.10281	0.0113225	1.60203	up	--
pos_3590	(S)-DNPA	501.965	292.957	315.168	476.605	5.42885	117.522	248.708	215.27	396.674	146.732	0.369907	-1.43477	0.0173811	1.52555	down	--
pos_3628	Ibafloxacin	60.3876	32.4541	36.2202	45.9939	4.01093e-07	14.5893	32.2266	28.6669	43.764	18.8707	0.431192	-1.2136	0.0426369	1.39906	down	--
pos_3629	1-Anilino-9,10-dioxo-2-anthroic acid	1466.54	725.89	901.403	1314.04	22.3897	237.819	684.338	686.388	1101.97	407.734	0.370004	-1.43439	0.0276398	1.4583	down	--
pos_3630	7-Methyl-2'-deoxyguanosine-3'-monophosphate	389.519	201.183	238.957	340.507	12.8543	72.0772	182.979	167.55	292.542	108.865	0.372136	-1.4261	0.0215982	1.49858	down	--
pos_3696	9H-Fluorene-9-carboxamide, 9-(3-aminopropyl)-	53.6729	125.242	174.287	162.718	509.443	558.964	472.971	518.791	128.98	515.042	3.99319	1.99754	6.08731e-05	1.86532	up	--
pos_3706	p-Fluorofentanyl	4.01093e-07	4.84322	11.2541	11.1798	80.9625	103.746	65.7925	70.7857	6.81929	80.3216	11.7786	3.55809	0.00174868	1.82877	up	--
pos_3710	Coenzyme B	210.257	108.58	150.552	208.395	1.06674	37.3222	101.761	122.461	169.446	65.6527	0.387455	-1.3679	0.032688	1.42581	down	--
pos_3711	Ethyl 3-hydroxyoctanoate O-[glucosyl-(1->6)-glucoside]	7.2719	16.3918	19.0233	19.0194	54.7126	68.2182	55.6468	51.7653	15.4266	57.5857	3.73288	1.90029	0.000135301	1.838	up	--
pos_3719	5-Oxoavermectin ''1b'' aglycone	4.01093e-07	3.48186	10.1735	10.113	76.0097	90.367	71.1175	44.9235	5.9421	70.6044	11.8821	3.57071	0.00466734	1.77936	up	--
pos_3730	Betalone	56.3999	44.4831	61.5426	89.7981	140.554	139.4	148.458	128.077	63.0559	139.122	2.20633	1.14165	0.00173024	1.79985	up	--
pos_3792	dTDP-D-glucuronate	19.4915	61.9183	89.3201	106.417	298.205	238.448	251.646	248.346	69.2867	259.161	3.74042	1.9032	0.000308584	1.8246	up	Polyketide sugar unit biosynthesis(ko00523)
pos_3801	Millefin	4.01093e-07	2.41376	4.35729	4.01093e-07	35.3022	31.2543	42.5435	54.9344	1.69276	41.0086	24.2258	4.59847	0.00385154	1.78854	up	--
pos_3852	PA(18:3(6Z,9Z,12Z)/5-iso PGF2VI)	374.862	637.195	354.696	668.978	1482.07	1437.74	900.723	887.769	508.933	1177.08	2.31283	1.20966	0.0181867	1.58978	up	--
pos_3871	20-Oxo-5-O-beta-mycaminosyltylactone	2.66097	3.64789	5.97181	1.06929	13.4884	12.119	17.0272	20.0743	3.33749	15.6772	4.69731	2.23184	0.00220902	1.73832	up	--
pos_3872	Furaneol 4-(6-malonylglucoside)	4.01093e-07	2.1536	31.1957	9.59619	39.5819	37.8498	49.217	45.8666	10.7364	43.1288	4.01707	2.00614	0.0143872	1.64924	up	--
pos_3874	N-Palmitoyl Lysine	4.01093e-07	1.2399	16.1791	3.23112	19.6872	32.1537	43.0068	44.0347	5.16252	34.7206	6.72551	2.74964	0.00681278	1.64286	up	--
pos_3911	(Z,Z)-3,6-Dodecadien-1-ol	252.833	274.564	288.408	269.441	250.568	232.376	217.634	197.379	271.312	224.489	0.827422	-0.273305	0.0167751	1.52336	down	--
pos_3941	(S)-10,16-Dihydroxyhexadecanoic acid	2618.61	2862.49	2769.23	2667.67	2589.47	2338.07	2274.04	1905.68	2729.5	2276.82	0.834151	-0.261619	0.0419962	1.45869	down	--
pos_3962	9,10,13-Trihydroxystearic acid	245.928	275.916	280.541	279.348	234.323	216.664	215.129	193.994	270.433	215.027	0.795122	-0.330752	0.00314438	1.66116	down	--
pos_3971	LysoPC(20:5(5Z,8Z,11Z,14Z,17Z)/0:0)	27.8212	55.4524	43.6293	46.2036	97.9803	79.9406	87.9321	82.4039	43.2766	87.0642	2.01181	1.00849	0.00118785	1.76193	up	--
pos_3988	Diethylaminoethyl-dextran	14.9135	38.2152	14.966	13.2963	63.0247	62.4655	41.1985	36.3944	20.3478	50.7708	2.49516	1.31913	0.0167526	1.52095	up	--
pos_4068	Pexacerfont	9.84117	15.4876	12.4762	24.2184	82.3185	109.629	74.0274	67.6725	15.5059	83.4119	5.37938	2.42744	0.00303708	1.79627	up	--
pos_4077	Dodecanol	453.997	479.584	483.41	449.398	424.195	417.678	397.265	356.033	466.597	398.793	0.854683	-0.226539	0.0133942	1.58806	down	--
pos_4078	16-Hydroxyhexadecanoic acid	21615.9	23433	22376.5	21744.3	20391.7	19468.2	18936	16308.5	22292.5	18776.1	0.842263	-0.247658	0.019733	1.56723	down	Cutin, suberine and wax biosynthesis(ko00073)
pos_4088	(+)-15,16-Dihydroxyoctadecanoic acid	3543.61	3962.59	3735.67	3640.24	3519.88	3201.48	3145.11	2652.08	3720.53	3129.64	0.841182	-0.249511	0.037264	1.45247	down	--
pos_4094	Ceragenin CSA-13	18.3754	19.321	21.7644	35.1148	37.5339	37.3382	30.5161	41.7225	23.6439	36.7777	1.55548	0.637363	0.0346532	1.48849	up	--
pos_4095	PIP(20:4(5Z,8Z,11Z,14Z)/18:1(12Z)-2OH(9,10))	86.0488	94.3212	107.206	131.499	137.822	132.54	137.354	164.004	104.769	142.93	1.36424	0.448099	0.0232668	1.51889	up	--
pos_4102	15-Hexadecenoic acid	42.7645	46.7938	45.719	41.8954	39.4081	38.8756	37.8384	28.6114	44.2932	36.1834	0.816906	-0.291757	0.0416445	1.44841	down	--
pos_4157	N-NITROSODIETHANOLAMINE	431.819	455.677	446.595	446.158	399.769	380.284	363.743	368.199	445.062	377.999	0.849317	-0.235625	0.000878609	1.77194	down	--
pos_4158	Ethyl tetradecanoate	418363	460234	430088	414654	400783	381549	383215	371898	430835	384361	0.892132	-0.164672	0.0124109	1.6087	down	--
pos_4166	Helianyl octanoate	61.4284	61.3573	67.3328	65.3076	50.3494	53.8628	50.0882	40.5786	63.8565	48.7197	0.762957	-0.390327	0.00681814	1.6619	down	--
pos_4170	Xestoaminol C	4991.63	5264.77	4928.2	4853.69	4619.57	4566.48	4619.52	4862.15	5009.57	4666.93	0.931603	-0.102213	0.0242661	1.49894	down	--
pos_4172	xi-10-Hydroxyoctadecanoic acid	213954	235382	224087	214877	205910	192135	191044	174520	222075	190902	0.859629	-0.218213	0.00967161	1.59472	down	--
pos_4189	12-amino-octadecanoic acid	1626.55	1880.44	1837.03	1744.59	1586.18	1519.82	1516.74	1353.45	1772.15	1494.05	0.843071	-0.246274	0.0102232	1.57004	down	--
pos_419	[5-(Aminomethyl)furan-3-yl]methyl diphosphate	711.383	439.679	735.309	604.446	290.665	240.444	421.209	365.605	622.704	329.48	0.529112	-0.918354	0.0139548	1.58762	down	--
pos_4199	Polyglycerol esters of fatty acids	666.83	787.452	701.041	781.405	643.243	580.846	566.178	681.51	734.182	617.944	0.841677	-0.248661	0.028088	1.41812	down	--
pos_4202	Delmopinol	1208.19	1439.09	1247.7	1294.86	1155.67	1160.46	1131.57	966.728	1297.46	1103.61	0.850591	-0.233463	0.0298923	1.43544	down	--
pos_4206	12-Hydroxydodecanoic acid	927.926	972.19	978.523	911.662	832.324	829.852	755.399	831.693	947.575	812.317	0.857259	-0.222198	0.00179513	1.70302	down	--
pos_4234	N-Desmethyl-o-O-sulfate rosiglitazone	182.953	197.573	176.653	183.94	167.575	158.912	172.985	171.762	185.28	167.809	0.905704	-0.142889	0.0208212	1.53413	down	--
pos_4240	Ethyl 2-benzylacetoacetate	1125.78	1204.52	1016.13	1208	989.91	994.044	957.008	1037.93	1138.61	994.723	0.873629	-0.194907	0.0426882	1.46025	down	--
pos_4259	D-erythro-Dihydrosphingosine	161742	183036	163862	156859	143739	144194	143789	145052	166375	144194	0.86668	-0.206428	0.0305087	1.61241	down	--
pos_4270	Palmitaldehyde	1064.18	1153.59	970.271	956.88	878.034	870.59	906.098	907.478	1036.23	890.55	0.859413	-0.218576	0.0472407	1.52385	down	Fatty acid degradation(ko00071)
pos_4271	1-Hexadecanol	3936.41	4420.11	4106.58	4050.66	3598.2	3643.63	3573.24	3629.79	4128.44	3611.21	0.874716	-0.193113	0.0142616	1.69324	down	Fatty acid degradation(ko00071)
pos_4278	11Z-Eicosenoic acid	418.501	460.663	450.761	440.028	393.965	390.005	393.494	339.767	442.488	379.308	0.857215	-0.222271	0.00967483	1.60468	down	--
pos_4281	Betulafolienetriol	249.915	295.798	266.073	272.884	259.219	229.789	218.479	228.291	271.168	233.944	0.86273	-0.213019	0.0285197	1.42156	down	--
pos_4293	3-Amino-2-methoxynonadec-5-en-4-ol	104.434	116.605	101.45	93.2571	85.9849	88.2836	78.875	87.3966	103.936	85.135	0.819106	-0.287878	0.0224914	1.56731	down	--
pos_4308	3-Dehydrosphinganine	57.434	15.4333	36.7007	25.9475	94.3819	56.0607	91.3205	70.9872	33.8789	78.1876	2.30786	1.20655	0.0130967	1.52101	up	Sphingolipid metabolism(ko00600)
pos_4335	Selachyl alcohol	373.732	410.679	393.413	373.42	305.468	322.25	319.216	300.122	387.811	311.764	0.803907	-0.3149	0.000826217	1.79703	down	--
pos_4355	(13Z,16Z)-Docosadienoic acid	2163.93	2398.25	2248.69	2189.85	1860.24	1937.93	1818.19	1911.09	2250.18	1881.86	0.836316	-0.257881	0.0023033	1.75532	down	Biosynthesis of unsaturated fatty acids(ko01040)
pos_4369	N,N-dimethyl-Safingol	115978	135432	111286	106475	87156.8	97367.8	100535	98775.7	117293	95958.7	0.818113	-0.289627	0.0352811	1.50355	down	--
pos_437	(-)-Catechin 3-O-gallate	423.09	664.457	558.798	515.475	250.317	344.52	363.178	321.133	540.455	319.787	0.5917	-0.757063	0.0140958	1.60956	down	--
pos_4382	Octadecanol	2198.89	2544.81	2214	2118	1728.96	1920.86	1923.34	1831.39	2268.93	1851.14	0.815866	-0.293596	0.0138999	1.63073	down	--
pos_441	N-Acetyl-S-(2-carbamoylethyl)-L-cysteine	170.443	462.512	512.231	445.146	21.7618	204.331	167.283	91.3098	397.583	121.172	0.304771	-1.7142	0.0281858	1.47386	down	--
pos_4426	Eicosanoyl-EA	38898.5	46517.8	39827.6	38414.6	31495.1	34272.9	33409.4	35259.9	40914.6	33609.3	0.82145	-0.283756	0.0232214	1.57012	down	--
pos_4433	Asparaginylhydroxyproline	59.779	61.5112	53.576	61.7421	34.0729	30.203	36.1531	42.7397	59.1521	35.7922	0.605088	-0.724784	0.000542943	1.7951	down	--
pos_4437	1-Linoleoylglycerophosphocholine	26338.8	26040.9	23082.6	27075.3	18533.1	18279.5	15524.2	18579.7	25634.4	17729.1	0.691616	-0.531958	0.000521636	1.77079	down	--
pos_4445	Phosphocholine	112.973	115.78	117.39	117.592	87.0407	97.6018	78.6943	84.9444	115.934	87.0703	0.751034	-0.41305	0.00363433	1.76301	down	Glycerophospholipid metabolism(ko00564);;Choline metabolism in cancer(ko05231)
pos_448	Picrosid II, HPLC Grade	534.383	312.252	458.412	446.891	265.376	183.228	233.243	228.983	437.985	227.707	0.519898	-0.943699	0.0144759	1.63963	down	--
pos_450	dTDP-D-glucose	203.707	202.838	199.714	179.097	152.385	169.578	170.397	181.99	196.339	168.587	0.858656	-0.219848	0.0165824	1.54007	down	Polyketide sugar unit biosynthesis(ko00523)
pos_451	alpha-D-Galactopyranuronosyl-(1->4)-alpha-D-galactopyranuronosyl-(1->4)-D-galacturonic acid	305.96	245.259	267.583	235.302	140.608	141.352	196.612	235.19	263.526	178.44	0.677125	-0.562505	0.02626	1.49992	down	--
pos_4529	Adosterol (incomplete stereochemistry)	164.064	201.649	193.635	221.913	140.792	117.295	144.656	142.245	195.316	136.247	0.697572	-0.519586	0.00905524	1.63257	down	--
pos_4536	(+/-)-N,N-Dimethyl menthyl succinamide	1936.86	2468.58	1887.4	1765.99	1173.08	1445.99	1604.49	1650.47	2014.71	1468.51	0.728894	-0.456219	0.0317601	1.47169	down	--
pos_4548	2(R)-hydroxydocosanoic acid	46.6872	49.7858	41.7849	38.7348	37.5523	35.9921	35.0803	32.3979	44.2482	35.2556	0.79677	-0.327764	0.0277298	1.55351	down	--
pos_455	Calicheamicin T0	57.1096	53.7515	38.7978	30.5405	98.2501	73.3123	84.3698	57.5304	45.0499	78.3657	1.73953	0.798699	0.0230221	1.45614	up	--
pos_4550	24-Hydroxytetracosanoic acid	9633.14	11306.1	9401.29	9158.32	6716.47	7677.14	8399.45	8032.15	9874.7	7706.3	0.780409	-0.357698	0.0134061	1.58918	down	--
pos_4559	Decanal propyleneglycol acetal	2039.32	2505.46	2085.96	2074.26	1654.19	1863.37	1947.95	1839.17	2176.25	1826.17	0.839137	-0.253022	0.0418915	1.44078	down	--
pos_4565	Alitame	133.546	150.816	127.792	128.862	155.679	185.035	167.998	172.122	135.254	170.209	1.25844	0.331635	0.00509626	1.63566	up	--
pos_4601	PA(8:0/6 keto-PGF1alpha)	51.712	67.1625	34.4857	65.429	134.246	131.598	128.871	124.014	54.6973	129.682	2.3709	1.24544	0.00127495	1.82652	up	--
pos_4621	16R-HETE	120.798	157.358	165.372	203.837	246.413	199.099	250.956	247.445	161.841	235.978	1.45809	0.544075	0.0144971	1.56567	up	--
pos_4640	(5R)-5-Hydroxyhexanoylcarnitine	59.159	67.9065	58.4322	60.8211	77.0199	73.4653	66.7378	69.8324	61.5797	71.7638	1.16538	0.220803	0.0168989	1.5217	up	--
pos_4713	LysoPC(P-18:0/0:0)	1728.41	1752.42	1886.82	1800.53	4473.79	3397.23	3391.2	3740.82	1792.04	3750.76	2.09301	1.06558	0.00410845	1.80606	up	--
pos_4739	Ralfinamide	711.317	726.348	676.133	689.697	689.229	652.474	643.294	662.352	700.874	661.837	0.944303	-0.0826779	0.0404372	1.39252	down	--
pos_4841	Glycocholate	1707.63	1859.84	1859.99	1903.98	2423.36	1906.35	2185.71	2321.95	1832.86	2209.34	1.20541	0.269518	0.0367085	1.49417	up	Primary bile acid biosynthesis(ko00120);;Bile secretion(ko04976);;Cholesterol metabolism(ko04979)
pos_4903	Tetraethylene glycol	492.712	493.983	477.001	482.331	463.44	447.473	449.878	475.188	486.507	458.995	0.94345	-0.0839824	0.0150315	1.57208	down	--
pos_4941	Strictosidine aglycone	109.081	124.898	160.188	144.103	139.045	206.915	196.087	182.577	134.568	181.156	1.34621	0.428904	0.0493782	1.36834	up	--
pos_5107	Triamcinolone	3721.39	3644.28	4521.1	3526.81	4922.87	5836.67	5157.5	4076.75	3853.39	4998.45	1.29715	0.375351	0.0438244	1.40245	up	--
pos_5121	Megestrol	61.6248	95.3332	129.96	147.357	121.792	200.269	243.709	237.383	108.569	200.788	1.84941	0.887068	0.0393208	1.4114	up	--
pos_514	Petunidin 3-(6''-acetylglucoside)	831.426	2005.89	1748.35	1923.52	182.749	1274.68	770.771	652.942	1627.3	720.286	0.442627	-1.17584	0.0430486	1.34645	down	--
pos_5244	Tamoxifen	628.238	624.542	591.742	572.4	695.132	697.229	670.512	713.538	604.23	694.103	1.14874	0.200051	0.00222525	1.71791	up	Drug metabolism - cytochrome P450(ko00982)
pos_5280	Stearoyllactic acid	551.104	440.106	538.063	432.394	884.338	792.478	741.25	551.185	490.417	742.313	1.51364	0.598019	0.0290353	1.51074	up	--
pos_5346	N-Nitrosoanatabine	3201.08	3317.41	3139.99	3025.78	3015.55	2889.18	2904.67	2924.53	3171.07	2933.48	0.925078	-0.112353	0.0217613	1.5785	down	--
pos_5348	N-Lauroyl Glutamic acid	1956.17	1837.07	1915.71	1634.06	2476.16	2267.6	2300.01	1971.49	1835.75	2253.82	1.22774	0.295999	0.0197607	1.49893	up	--
pos_5350	N-Lauroyl Arginine	116.5	112.059	162.746	112.701	188.99	159.564	172.92	187.973	126.002	177.362	1.40762	0.493255	0.0163709	1.57899	up	--
pos_5377	Cyclooctat-9-ene-5,7-diol	28.2525	31.5717	14.2631	37.3848	113.153	74.8069	53.8742	55.2407	27.868	74.2687	2.66501	1.41414	0.0372783	1.50894	up	--
pos_5378	Ala Asp Arg	204.034	124.331	225.192	126.004	394.635	303.224	271.075	246.756	169.89	303.922	1.78893	0.839099	0.0192787	1.51087	up	--
pos_614	dGDP	264.329	290.803	305.363	245.806	163.624	208.949	208.119	145.021	276.575	181.428	0.655982	-0.608272	0.00423091	1.6729	down	Purine metabolism(ko00230)
pos_714	(9Z)-3-Hydroxydodecenoylcarnitine	749.803	681.952	661.058	577.852	573.9	348.577	488.509	583.794	667.667	498.695	0.746922	-0.42097	0.0467291	1.40289	down	--
pos_753	Deoxyadenosine	222.567	413.77	316.721	258.356	522.412	564.084	541.059	440.032	302.853	516.897	1.70676	0.771256	0.00723046	1.63577	up	ABC transporters(ko02010);;Purine metabolism(ko00230)
pos_758	Penilloic acid	912.048	1270.67	790.998	750.352	1354.91	1600.18	1531.82	1320.25	931.016	1451.79	1.55936	0.640954	0.0134883	1.56455	up	--
pos_767	6-Hydroxy-2-bornanone glucoside	34.1732	17.6582	18.9278	27.2042	16.4248	6.52558	8.3305	14.9152	24.4909	11.549	0.471564	-1.08447	0.0358821	1.43394	down	--
pos_776	2'-Deoxy-5-hydroxymethylcytidine-5'-triphosphate	360.432	362.06	517.207	363.413	115.998	129.574	276.134	133.887	400.778	163.898	0.40895	-1.29	0.00466351	1.65721	down	Pyrimidine metabolism(ko00240)
pos_779	(2S,3S,4S,5R)-6-[2-(3,4-Dihydroxyphenyl)-7-hydroxy-4-oxo-3-sulfooxychromen-5-yl]oxy-3,4,5-trihydroxyoxane-2-carboxylic acid	343.928	440.617	471.731	382.32	216.146	275.109	346.112	196.73	409.649	258.525	0.631088	-0.664087	0.0147053	1.54598	down	--
pos_788	1-(5-Phospho-D-ribosyl)-ATP	115.776	134.397	128.654	109.388	77.815	74.5702	86.573	59.5282	122.054	74.6216	0.611383	-0.709852	0.00105827	1.7592	down	Histidine metabolism(ko00340)
pos_812	8-Acetoxy-4-acoren-3-one	30.9895	34.1486	19.1417	22.8564	46.0496	29.9237	56.1243	47.093	26.7841	44.7977	1.67255	0.742048	0.0378366	1.36833	up	--
pos_849	(+)-threo-2-Amino-3,4-dihydroxybutanoic acid	14.6604	24.28	15.8353	18.4065	30.4182	45.7997	35.6483	35.5076	18.2955	36.8435	2.01379	1.00992	0.00439783	1.6857	up	--
pos_850	Betaine	22834	35777.2	19912.7	24735	46597.7	43517.9	36379.6	41986.1	25814.7	42120.3	1.63164	0.706322	0.0103024	1.61202	up	ABC transporters(ko02010);;Glycine, serine and threonine metabolism(ko00260)
pos_854	Asparaginyl-Valine	563.011	854.638	481.209	589.334	1087.01	960.37	881.086	1010.35	622.048	984.703	1.583	0.662663	0.0128227	1.60053	up	--
pos_855	Streptidine	6120.84	5484.2	6100.73	5578.46	4339.91	4139.52	4601.33	4414.31	5821.05	4373.77	0.75137	-0.412404	0.000845809	1.80498	down	--
pos_857	Tyr Val Leu	471.398	356.556	423.24	366.395	236.114	208.6	252.81	286.415	404.397	245.985	0.608275	-0.717204	0.00399691	1.71355	down	--
pos_858	Estra-1,3,5(10)-triene-3,17-diol, 16-iodo-, (16alpha,17beta)-	291.22	215.584	235.662	206.735	415.102	365.67	320.703	353.536	237.3	363.753	1.53288	0.616245	0.00355106	1.67018	up	--
pos_864	8-Hydroxydesmethylclomipramine	86.7271	79.2896	82.5917	62.0355	44.64	39.0607	55.7882	40.3858	77.661	44.9687	0.579038	-0.788269	0.00356409	1.72334	down	--
pos_879	Fluocortin	42.1906	37.5881	34.1635	32.4116	11.2663	14.8152	20.0526	15.2581	36.5884	15.348	0.419478	-1.25333	0.000321627	1.82098	down	--
pos_916	L-Alanine n-butyl ester	1061.05	895.991	1119.08	1102.65	756.758	462.473	752.605	765.729	1044.69	684.391	0.655112	-0.610187	0.00901103	1.61156	down	--
pos_918	4-Phenyl-2-butenal	299.063	275.037	437.063	264.957	80.5013	105.761	172.145	99.1911	319.03	114.399	0.358585	-1.47961	0.00809093	1.66749	down	--
pos_926	Sarcosine	12794.3	13258.1	12946.9	12227.4	11323.7	10261.8	10891.1	10929.4	12806.7	10851.5	0.84733	-0.239004	0.000715329	1.776	down	Glycine, serine and threonine metabolism(ko00260);;Arginine and proline metabolism(ko00330)
pos_963	Dehydromonocrotaline	11.8278	29.944	25.1863	40.9643	43.2289	35.5392	71.8546	57.9808	26.9806	52.1509	1.9329	0.95077	0.0495334	1.33854	up	--
pos_976	Glucolepidiin	170.176	353.689	266.43	224.217	407.854	412.178	407.021	338.599	253.628	391.413	1.54326	0.625978	0.02967	1.50244	up	--
pos_978	trans-Hex-2-enoyl-CoA	634.371	646.803	673.6	558.582	375.693	425.125	522.992	495.678	628.339	454.872	0.723927	-0.466083	0.00706201	1.65393	down	Fatty acid degradation(ko00071);;Fatty acid elongation(ko00062)
pos_982	2-Oxepin-2(3H)-ylideneacetyl-CoA	850.432	887.869	890.55	869.677	578.285	708.452	752.228	638.642	874.632	669.402	0.765352	-0.385804	0.0104124	1.72027	down	Phenylalanine metabolism(ko00360)
