# Supplementary material for: Transcriptome and Metabolome Profiling Provide New Insights into Disuse Muscle Atrophy in Chicken: The Potential Role of Fast-Twitch Muscle Fibers
Source: Int J Mol Sci. 2024 Mar 20;25(6):3516. doi: 10.3390/ijms25063516 (PMC10971063; doi:10.3390/ijms25063516)
Supplement: Supplementary file 1 [file ijms-25-03516-s001.zip › Table S9.xlsx]

## Sheet: 2WR_vs_2WL_cor_all_kKqbUL
microName	metaName	CC	CCP
GEcoral1	MEtan	-0.921068	0.00115778
GEfirebrick4	MEgreenyellow	-0.915058	0.00143622
GEskyblue4	MEgrey60	-0.905284	0.00197626
GEcoral1	MEgrey60	-0.881325	0.0038154
GEindianred4	MEroyalblue	-0.876301	0.00430377
GEwhitesmoke	MEgrey60	-0.87327	0.004617
GElightpink	MEtan	-0.872923	0.00465371
GEsienna1	MElightcyan	-0.872871	0.00465923
GEyellow	MEtan	-0.86635	0.00538596
GEgreen3	MEgrey60	-0.862559	0.00584002
GEplum	MEroyalblue	-0.855786	0.00671072
GEcoral4	MEgrey60	-0.848371	0.00775429
GEdarkslateblue	MEgrey60	-0.840545	0.00896216
GEpink	MEtan	-0.839507	0.00913092
GEpurple2	MEtan	-0.838034	0.00937367
GEsaddlebrown	MEgrey60	-0.833966	0.0100651
GEplum3	MEgrey60	-0.833715	0.0101088
GEmediumpurple2	MEtan	-0.833377	0.0101679
GEthistle4	MEgrey60	-0.830142	0.0107439
GEbrown3	MEgrey	-0.828127	0.011113
GEindianred2	MEgrey60	-0.827985	0.0111393
GEchocolate3	MEtan	-0.827007	0.0113215
GEcoral	MElightcyan	-0.826061	0.0114996
GEhoneydew1	MElightgreen	-0.823482	0.0119941
GEfirebrick	MEgreenyellow	-0.821543	0.0123744
GEmediumpurple4	MEtan	-0.820561	0.0125701
GElightpink4	MElightgreen	-0.819908	0.0127011
GEsienna4	MEdarkturquoise	-0.812949	0.014152
GEdarkolivegreen2	MEtan	-0.812861	0.0141708
GEgreenyellow	MEtan	-0.811694	0.0144241
GEplum3	MElightgreen	-0.809518	0.0149041
GEmediumpurple2	MEgrey60	-0.807727	0.0153063
GElavenderblush1	MEtan	-0.80646	0.015595
GEhoneydew1	MEgrey60	-0.804294	0.0160964
GEblue3	MEmagenta	-0.800937	0.0168933
GEindianred3	MElightgreen	-0.799399	0.0172663
GEfirebrick3	MEtan	-0.794411	0.0185122
GElightpink3	MElightcyan	-0.793433	0.0187627
GEmistyrose4	MElightcyan	-0.792602	0.0189773
GEpowderblue	MEdarkturquoise	-0.787053	0.0204497
GEplum3	MEpurple	-0.783581	0.0214059
GEgreen2	MEtan	-0.782719	0.0216476
GEmagenta3	MEtan	-0.781786	0.0219112
GEsalmon2	MElightcyan	-0.78037	0.0223147
GEmoccasin	MEtan	-0.774385	0.0240717
GElightcyan1	MEdarkturquoise	-0.773668	0.0242877
GEskyblue2	MEgrey60	-0.77145	0.0249638
GEsalmon1	MElightcyan	-0.76601	0.0266704
GElightblue2	MElightcyan	-0.765422	0.0268593
GElightyellow	MEtan	-0.762608	0.0277735
GEindianred1	MEgrey60	-0.759069	0.0289503
GEskyblue2	MEtan	-0.758321	0.029203
GEdarkolivegreen2	MEgrey60	-0.758177	0.0292515
GEbisque4	MEgrey	-0.752322	0.0312779
GEplum4	MEgrey60	-0.749738	0.0321986
GEsaddlebrown	MEtan	-0.749053	0.0324456
GEdarkolivegreen4	MEgrey60	-0.747999	0.0328274
GElightgreen	MEroyalblue	-0.747603	0.0329718
GEthistle4	MEdarkturquoise	-0.74728	0.0330899
GEplum4	MEdarkred	-0.746775	0.0332746
GEmediumpurple	MEdarkred	-0.745589	0.0337116
GEmistyrose	MEdarkturquoise	-0.744901	0.0339667
GEmagenta4	MEcyan	-0.742476	0.0348746
GEdeeppink2	MElightcyan	-0.740958	0.0354508
GEmediumpurple3	MEtan	-0.740264	0.0357161
GEdarkseagreen3	MElightgreen	-0.736544	0.0371587
GEnavajowhite3	MEtan	-0.735897	0.0374129
GEmagenta4	MEmagenta	-0.735268	0.0376613
GEdarkseagreen4	MEmagenta	-0.734774	0.037857
GEnavajowhite	MEmagenta	-0.733947	0.0381862
GEsienna4	MEgrey60	-0.733881	0.0382127
GEyellow	MEgrey60	-0.733808	0.0382416
GEdarkviolet	MEdarkturquoise	-0.733673	0.0382956
GEplum	MElightcyan	-0.733279	0.0384534
GEdarkolivegreen4	MEtan	-0.733258	0.0384619
GEdeeppink2	MEsalmon	-0.729226	0.0400983
GEblack	MEdarkturquoise	-0.728179	0.0405304
GEdarkmagenta	MEtan	-0.728065	0.0405773
GEpink	MEgrey60	-0.727586	0.0407762
GEindianred3	MEgrey60	-0.727165	0.0409512
GEorange	MEtan	-0.72446	0.0420868
GEfloralwhite	MEtan	-0.721331	0.043424
GElightpink4	MEmagenta	-0.721026	0.0435557
GEsalmon4	MEgrey	-0.720547	0.0437629
GElavender	MEroyalblue	-0.720524	0.0437733
GElightpink	MEgrey60	-0.720159	0.0439313
GEblueviolet	MEgrey60	-0.719409	0.0442582
GEantiquewhite2	MEgrey60	-0.71753	0.0450828
GEsienna2	MEgrey	-0.71619	0.0456765
GEtan2	MEgrey	-0.715456	0.0460036
GEcornflowerblue	MEdarkturquoise	-0.713979	0.0466663
GEsteelblue	MEgrey60	-0.713603	0.0468361
GEroyalblue	MElightcyan	-0.712868	0.0471684
GElavenderblush2	MEgrey60	-0.710026	0.0484681
GEthistle3	MEgrey60	-0.709872	0.0485392
GElightcoral	MEdarkturquoise	-0.709172	0.048863
GEindianred1	MEroyalblue	-0.708125	0.0493493
GEsalmon	MEtan	-0.707465	0.0496576
GEplum	MElightgreen	-0.705975	0.0503577
GEdarkslateblue	MEdarkturquoise	-0.704995	0.050821
GElightskyblue3	MEgrey60	-0.703213	0.0516705
GEfirebrick2	MElightcyan	-0.702896	0.0518224
GElightslateblue	MEtan	-0.702789	0.0518741
GEbrown1	MEgrey60	-0.702529	0.0519989
GEskyblue4	MEtan	-0.702307	0.0521056
GEcoral4	MEtan	-0.702129	0.0521918
GEyellowgreen	MEgrey60	-0.702067	0.0522213
GEdarkseagreen4	MElightgreen	-0.70194	0.0522827
GEplum4	MEtan	-0.701816	0.0523427
GEcoral2	MEmagenta	-0.701606	0.0524441
GEantiquewhite2	MEtan	-0.701532	0.05248
GEthistle4	MEtan	-0.699839	0.0533024
GEdarkorange	MEgrey60	-0.698961	0.053732
GEpowderblue	MEgreenyellow	-0.695388	0.0555013
GEcyan	MEgrey	-0.694806	0.0557928
GEblue1	MEdarkturquoise	-0.693424	0.0564888
GEblack	MEgrey60	-0.693036	0.0566852
GEgrey60	MElightcyan	-0.691177	0.0576312
GEmagenta3	MEgrey60	-0.690581	0.0579365
GEdeeppink	MElightgreen	-0.689611	0.0584356
GEpalevioletred2	MEdarkturquoise	-0.689549	0.0584677
GEnavajowhite1	MEgrey60	-0.689163	0.0586667
GEwhitesmoke	MEtan	-0.688018	0.0592605
GElavender	MEcyan	-0.687388	0.0595883
GElightpink2	MEgrey60	-0.686763	0.0599154
GEmagenta1	MEgreenyellow	-0.686677	0.0599603
GEmediumpurple	MEgrey60	-0.685132	0.0607726
GEdarkseagreen3	MEgrey60	-0.682087	0.0623923
GEindianred4	MElightgreen	-0.680997	0.0629786
GEpink4	MEgrey	-0.678975	0.0640744
GEplum2	MEmagenta	-0.677213	0.0650384
GEroyalblue3	MElightgreen	-0.675681	0.0658836
GEmoccasin	MElightcyan	-0.67536	0.0660612
GEdarkolivegreen1	MEgrey60	-0.673893	0.0668783
GEgreen3	MEtan	-0.672563	0.0676239
GEblue3	MEcyan	-0.669707	0.069241
GEwhite	MEgrey60	-0.669675	0.0692592
GEmidnightblue	MEtan	-0.669258	0.0694975
GEdarkgoldenrod4	MEcyan	-0.667525	0.0704922
GEmagenta2	MEgreenyellow	-0.666584	0.0710355
GElightskyblue4	MElightgreen	-0.666336	0.0711792
GEhoneydew	MEgreenyellow	-0.662471	0.0734401
GEpurple2	MEgrey60	-0.662207	0.073596
GEplum2	MElightcyan	-0.661926	0.0737622
GElightyellow	MEsalmon	-0.661708	0.0738912
GEorangered	MElightcyan	-0.66146	0.0740382
GEtan	MEdarkturquoise	-0.661366	0.074094
GEgreen3	MEdarkturquoise	-0.6609	0.0743712
GEindianred1	MElightgreen	-0.66013	0.07483
GElightskyblue3	MElightgreen	-0.659716	0.0750772
GEpaleturquoise4	MEsalmon	-0.659054	0.075474
GEtan3	MEroyalblue	-0.658359	0.0758914
GEorange	MEgrey60	-0.658271	0.0759446
GEtan	MEgrey60	-0.65652	0.0770032
GEpurple	MEtan	-0.655927	0.0773637
GEgrey60	MEgrey60	-0.655744	0.0774746
GEplum3	MEdarkturquoise	-0.655599	0.0775632
GEsalmon	MElightcyan	-0.655377	0.0776984
GEdarkgoldenrod4	MEmidnightblue	-0.655258	0.0777716
GEfirebrick2	MEsalmon	-0.655195	0.07781
GElightpink4	MEdarkred	-0.654423	0.0782818
GEcoral2	MElightcyan	-0.652881	0.0792307
GEindianred4	MEcyan	-0.651451	0.0801158
GEskyblue4	MElightgreen	-0.651179	0.0802847
GEslateblue	MEgrey	-0.649257	0.0814859
GEantiquewhite2	MEdarkturquoise	-0.648859	0.0817359
GEroyalblue	MEgrey60	-0.647904	0.0823371
GEplum2	MElightgreen	-0.647507	0.0825881
GEnavajowhite1	MEroyalblue	-0.647489	0.0825992
GElightcyan	MElightcyan	-0.64735	0.0826876
GElightgreen	MElightgreen	-0.64549	0.083869
GEpurple	MEgrey60	-0.644019	0.0848109
GEbrown1	MEtan	-0.643816	0.0849412
GEsalmon	MEgrey60	-0.643393	0.0852134
GEtan2	MElightgreen	-0.642675	0.0856768
GEsalmon2	MEgrey60	-0.641408	0.0864972
GEmediumpurple1	MElightgreen	-0.639315	0.0878633
GEthistle2	MEgrey60	-0.638374	0.0884808
GEplum	MEsalmon	-0.6378	0.0888591
GEmediumpurple3	MEsalmon	-0.637596	0.0889943
GElavenderblush	MEdarkgreen	-0.635986	0.0900608
GEthistle2	MEdarkturquoise	-0.634481	0.0910646
GEdarkolivegreen1	MEdarkturquoise	-0.634225	0.0912363
GEthistle3	MEtan	-0.633886	0.0914636
GEblue4	MEgreenyellow	-0.633314	0.091848
GEdarkseagreen2	MEyellow	-0.6316	0.093005
GElightpink2	MEtan	-0.631062	0.0933699
GEdarkolivegreen2	MEdarkturquoise	-0.630776	0.0935637
GElightsteelblue1	MEmagenta	-0.627877	0.095547
GEroyalblue2	MEred	-0.627655	0.0956994
GEdarkgrey	MEgrey60	-0.626667	0.096381
GEroyalblue2	MEtan	-0.626357	0.096596
GEindianred2	MEroyalblue	-0.625613	0.0971117
GElavender	MEsalmon	-0.625444	0.0972293
GEpaleturquoise4	MEtan	-0.625058	0.0974975
GEdarkgoldenrod4	MEmagenta	-0.623847	0.0983427
GEcoral4	MEdarkturquoise	-0.623145	0.0988345
GEblack	MEtan	-0.621367	0.100086
GEskyblue	MEgrey60	-0.62106	0.100303
GEmagenta4	MEroyalblue	-0.62048	0.100714
GEchocolate2	MEgrey60	-0.619911	0.101118
GEturquoise	MEgrey60	-0.618586	0.102062
GEdeeppink1	MEmidnightblue	-0.616784	0.103355
GEfirebrick4	MEblack	-0.616733	0.103392
GEthistle3	MElightgreen	-0.616446	0.103599
GEantiquewhite1	MEdarkturquoise	-0.616338	0.103676
GEsalmon1	MEsalmon	-0.615357	0.104385
GElightgreen	MEmagenta	-0.615263	0.104453
GEorangered	MEgreenyellow	-0.615072	0.104591
GEpaleturquoise	MEdarkturquoise	-0.614731	0.104839
GEtomato	MElightcyan	-0.613432	0.105784
GEindianred1	MElightcyan	-0.612239	0.106656
GEfirebrick3	MEgrey60	-0.611832	0.106955
GEplum3	MEroyalblue	-0.611545	0.107166
GElightskyblue4	MEgrey60	-0.610148	0.108194
GEmistyrose	MEgreenyellow	-0.608804	0.10919
GEpink	MEdarkturquoise	-0.606583	0.110847
GEgreenyellow	MEgrey60	-0.605528	0.111639
GElightcyan1	MEgrey60	-0.60435	0.112527
GEdarkslateblue	MEtan	-0.604179	0.112656
GElavenderblush2	MEtan	-0.603976	0.112809
GElightgreen	MEcyan	-0.602005	0.114306
GElavenderblush	MEgrey60	-0.601223	0.114903
GElightskyblue4	MElightcyan	-0.599616	0.116135
GEbrown	MEcyan	-0.59816	0.117258
GEindianred2	MEtan	-0.597663	0.117643
GEwhitesmoke	MEdarkred	-0.597287	0.117934
GEmaroon	MEsalmon	-0.597062	0.118109
GEnavajowhite1	MEsalmon	-0.596901	0.118234
GEmediumpurple	MEtan	-0.596815	0.118301
GElightblue2	MElightgreen	-0.596013	0.118925
GEblue1	MEgreenyellow	-0.595737	0.11914
GEyellow2	MEmagenta	-0.595726	0.119149
GEblue4	MEdarkturquoise	-0.595559	0.119279
GElightpink1	MEtan	-0.5955	0.119326
GEyellow3	MEmidnightblue	-0.595107	0.119632
GEnavajowhite2	MEtan	-0.594156	0.120377
GEblue1	MEroyalblue	-0.594149	0.120383
GEcoral	MEsalmon	-0.593384	0.120984
GEmediumorchid4	MEtan	-0.593239	0.121098
GEindianred4	MEpurple	-0.592177	0.121936
GEdarkolivegreen	MEcyan	-0.591663	0.122343
GEblueviolet	MEtan	-0.5914	0.122552
GEtan3	MEgreenyellow	-0.591392	0.122558
GEblue1	MEgrey60	-0.589538	0.124033
GEsienna3	MEdarkgreen	-0.589327	0.124201
GEdarkseagreen1	MEgrey60	-0.588883	0.124556
GEdarkseagreen3	MElightcyan	-0.588524	0.124843
GElightcoral	MEgreenyellow	-0.588461	0.124894
GElightcyan	MEgrey60	-0.587814	0.125413
GEsalmon1	MEroyalblue	-0.587775	0.125445
GElightblue3	MEgrey	-0.585877	0.126974
GEcoral	MEtan	-0.584584	0.128022
GEskyblue2	MEdarkturquoise	-0.584457	0.128125
GEpaleturquoise	MEgrey60	-0.584126	0.128395
GElightblue2	MEmagenta	-0.58354	0.128872
GEaliceblue	MEturquoise	-0.583368	0.129012
GElightskyblue4	MEsalmon	-0.582019	0.130115
GEdarkviolet	MEgreenyellow	-0.581925	0.130193
GElavenderblush2	MElightcyan	-0.581438	0.130593
GElightyellow	MEgrey60	-0.579767	0.131969
GElightpink4	MEgrey60	-0.579509	0.132183
GEpalevioletred2	MEtan	-0.579022	0.132585
GElightskyblue3	MElightcyan	-0.578789	0.132778
GEorangered1	MEtan	-0.57799	0.133442
GEblue2	MEgreenyellow	-0.575226	0.135751
GEroyalblue3	MEmagenta	-0.573942	0.136831
GEgreen3	MElightgreen	-0.573701	0.137035
GEchocolate2	MEdarkturquoise	-0.57336	0.137323
GEsalmon2	MEtan	-0.573188	0.137468
GEwhite	MEtan	-0.572418	0.13812
GEplum	MEgrey60	-0.571977	0.138494
GEdeeppink1	MEmagenta	-0.571622	0.138796
GElightyellow	MElightcyan	-0.571019	0.139309
GEplum4	MEdarkgreen	-0.568933	0.141091
GEpalevioletred	MEtan	-0.568693	0.141297
GEdeeppink	MEgrey60	-0.568376	0.141569
GEhoneydew1	MEmagenta	-0.567061	0.142702
GEblue2	MElightcyan	-0.566394	0.143278
GEthistle4	MEdarkred	-0.565646	0.143926
GEindianred2	MElightgreen	-0.56531	0.144217
GEsteelblue	MElightgreen	-0.565122	0.14438
GEchocolate2	MEgreenyellow	-0.564365	0.145039
GEmediumpurple	MElightgreen	-0.563987	0.145368
GEwhitesmoke	MEdarkgreen	-0.563958	0.145394
GEindianred4	MEmagenta	-0.563787	0.145543
GElightblue4	MEturquoise	-0.563429	0.145856
GEnavajowhite1	MElightgreen	-0.56332	0.14595
GEantiquewhite4	MEtan	-0.563214	0.146043
GEmoccasin	MEgrey60	-0.562764	0.146437
GEplum3	MEdarkred	-0.562617	0.146566
GElightskyblue4	MEroyalblue	-0.562612	0.14657
GEsteelblue	MEtan	-0.562456	0.146706
GEchocolate3	MEgrey60	-0.562445	0.146716
GEyellow3	MEmagenta	-0.560973	0.14801
GEfloralwhite	MEgrey60	-0.560671	0.148276
GEskyblue1	MEgreenyellow	-0.559451	0.149353
GEyellowgreen	MEdarkturquoise	-0.559333	0.149457
GEdarkgrey	MEroyalblue	-0.558224	0.150441
GEskyblue1	MEmagenta	-0.557485	0.151098
GEdeeppink1	MEred	-0.5567	0.151798
GEslateblue1	MEgreenyellow	-0.556641	0.151851
GEthistle2	MEroyalblue	-0.556458	0.152015
GEdarkseagreen3	MEroyalblue	-0.555715	0.152679
GEpowderblue	MEgrey60	-0.554842	0.153462
GElightskyblue4	MEtan	-0.553613	0.154569
GEnavajowhite2	MElightcyan	-0.552666	0.155424
GEorangered	MEdarkturquoise	-0.552419	0.155648
GElavender	MElightgreen	-0.551742	0.156261
GEorangered3	MElightcyan	-0.550438	0.157446
GEpalevioletred	MElightcyan	-0.54745	0.160181
GEskyblue4	MEdarkturquoise	-0.546922	0.160667
GElavender	MEpurple	-0.54691	0.160678
GEmediumpurple1	MEmagenta	-0.546555	0.161005
GElightslateblue	MEsalmon	-0.546533	0.161025
GEpalevioletred1	MEdarkturquoise	-0.544649	0.162768
GEyellow	MElightcyan	-0.543997	0.163373
GEdarkseagreen1	MEtan	-0.543833	0.163526
GElavenderblush2	MElightgreen	-0.54358	0.163762
GEyellowgreen	MEtan	-0.543376	0.163951
GEantiquewhite2	MEdarkred	-0.542312	0.164943
GEdarkseagreen3	MEmagenta	-0.541296	0.165895
GEdarkolivegreen	MEgrey	-0.540586	0.16656
GElightgreen	MElightcyan	-0.540529	0.166614
GEthistle2	MElightgreen	-0.540518	0.166624
GEpink3	MEtan	-0.54042	0.166716
GEantiquewhite4	MEdarkturquoise	-0.540272	0.166855
GEblue3	MEmidnightblue	-0.540241	0.166885
GEbrown2	MEtan	-0.540063	0.167052
GEblue2	MEsalmon	-0.540012	0.1671
GEaliceblue	MEred	-0.539883	0.167221
GEdarkolivegreen1	MEtan	-0.539342	0.167732
GElavenderblush	MEtan	-0.538901	0.168147
GEblueviolet	MEdarkturquoise	-0.53803	0.168971
GEnavajowhite1	MElightcyan	-0.537731	0.169254
GElightcyan	MEtan	-0.537723	0.169261
GEorange4	MEtan	-0.537345	0.16962
GEturquoise	MEdarkgreen	-0.536236	0.170673
GEthistle1	MElightgreen	-0.535133	0.171725
GEdarkmagenta	MEgrey60	-0.535081	0.171775
GEmediumpurple4	MEgrey60	-0.534132	0.172682
GEslateblue1	MEsalmon	-0.533966	0.172841
GEtan4	MEdarkturquoise	-0.533677	0.173118
GEmagenta4	MElightgreen	-0.533375	0.173408
GEdarkorange	MEtan	-0.532776	0.173983
GEdarkolivegreen1	MElightgreen	-0.53215	0.174586
GEyellow2	MElightgreen	-0.532029	0.174702
GEdarkorange2	MElightcyan	-0.531024	0.175672
GElightpink3	MEroyalblue	-0.530844	0.175847
GEtan3	MEcyan	-0.530669	0.176016
GEgreen	MEgrey	-0.52964	0.177013
GEwhitesmoke	MEdarkturquoise	-0.529233	0.177408
GEplum2	MEroyalblue	-0.529159	0.177481
GEchocolate2	MElightcyan	-0.528687	0.177939
GEchocolate4	MEgrey60	-0.528091	0.17852
GEpaleturquoise	MEgreenyellow	-0.528012	0.178597
GEcoral2	MEmidnightblue	-0.527073	0.179514
GEturquoise	MEtan	-0.526962	0.179623
GEskyblue4	MEdarkred	-0.526838	0.179744
GEdarkviolet	MEblack	-0.526796	0.179785
GEskyblue3	MElightgreen	-0.526336	0.180236
GEmoccasin	MEsalmon	-0.526189	0.18038
GEthistle1	MEmagenta	-0.525951	0.180613
GEskyblue	MEdarkturquoise	-0.525799	0.180762
GEtomato	MEgreenyellow	-0.52574	0.18082
GEroyalblue	MEroyalblue	-0.525586	0.180972
GEplum	MEmagenta	-0.525464	0.181091
GElavenderblush3	MEgrey	-0.525312	0.181241
GEpalevioletred1	MEgreenyellow	-0.524341	0.182197
GEblue4	MEtan	-0.523423	0.183103
GEdarkorange	MElightcyan	-0.523335	0.18319
GEwhite	MElightcyan	-0.522501	0.184015
GElightsteelblue1	MEcyan	-0.522051	0.184462
GEfirebrick2	MEroyalblue	-0.52137	0.185138
GEtan4	MEdarkred	-0.521026	0.18548
GEcornflowerblue	MEgreenyellow	-0.520713	0.185791
GEsteelblue	MEdarkturquoise	-0.520152	0.186351
GEhoneydew1	MEdarkturquoise	-0.520023	0.186479
GEslateblue1	MEgrey60	-0.519714	0.186788
GElavenderblush	MEdarkred	-0.519312	0.18719
GEindianred3	MEtan	-0.518543	0.18796
GEplum4	MElightgreen	-0.51773	0.188775
GEskyblue3	MEdarkgreen	-0.517725	0.18878
GEtomato2	MElightyellow	-0.517486	0.18902
GEbrown2	MEgrey60	-0.516923	0.189587
GEindianred3	MEmagenta	-0.516901	0.189609
GEthistle3	MElightcyan	-0.516563	0.189949
GEantiquewhite4	MEgrey60	-0.515712	0.190808
GEfirebrick2	MEgrey60	-0.515683	0.190837
GElightblue2	MEroyalblue	-0.515308	0.191217
GElightpink1	MEgrey60	-0.51515	0.191376
GElightskyblue3	MEroyalblue	-0.514102	0.192439
GEgreen	MEcyan	-0.513968	0.192575
GEgreen3	MEdarkred	-0.513836	0.192709
GEdarkgreen	MEdarkturquoise	-0.513756	0.19279
GEyellow3	MEcyan	-0.513638	0.19291
GEfirebrick4	MEdarkturquoise	-0.511018	0.195582
GEmediumpurple	MEdarkturquoise	-0.510659	0.195949
GEslateblue1	MEroyalblue	-0.510082	0.196541
GEorangered3	MElightyellow	-0.509936	0.196691
GEnavajowhite	MElightgreen	-0.509826	0.196804
GEblue3	MEgrey	-0.509788	0.196843
GEskyblue3	MEgrey60	-0.509268	0.197377
GEdarkseagreen1	MElightcyan	-0.507695	0.198999
GEplum4	MEblue	-0.506905	0.199816
GEbrown	MEmidnightblue	-0.506462	0.200275
GEpaleturquoise4	MElightcyan	-0.506243	0.200501
GEgreenyellow	MEdarkturquoise	-0.505755	0.201008
GElightpink2	MElightcyan	-0.50523	0.201554
GEroyalblue3	MEroyalblue	-0.505021	0.201771
GElavenderblush2	MEroyalblue	-0.504888	0.201909
GEpaleturquoise	MElightcyan	-0.504495	0.202319
GEdarkseagreen2	MEdarkred	-0.504489	0.202325
GEyellow2	MEgrey	-0.504161	0.202667
GEindianred2	MEsalmon	-0.503379	0.203484
GEturquoise	MElightgreen	-0.503169	0.203703
GEdarkslateblue	MElightgreen	-0.502622	0.204275
GEbrown	MEgrey	-0.502322	0.204589
GEslateblue	MEred	-0.501609	0.205338
GEdarkturquoise	MElightcyan	-0.501349	0.205611
GEdarkseagreen2	MEgrey	-0.501146	0.205824
GEmidnightblue	MEgrey60	-0.500737	0.206255
GEsienna4	MElightgreen	-0.499162	0.207916
GEdarkgrey	MEdarkturquoise	-0.498863	0.208232
GEplum4	MEyellow	-0.49868	0.208426
GElightblue2	MEsalmon	-0.49828	0.208849
GEtan2	MEmagenta	-0.497572	0.2096
GEdarkolivegreen	MEmagenta	-0.497528	0.209647
GEsteelblue	MElightcyan	-0.497289	0.209901
GElightblue4	MEgreenyellow	-0.497001	0.210207
GEtan2	MEpurple	-0.49659	0.210644
GElightskyblue4	MEmagenta	-0.49628	0.210975
GEindianred1	MEdarkturquoise	-0.49614	0.211123
GEsalmon2	MElightgreen	-0.495653	0.211643
GEmediumorchid4	MElightcyan	-0.49418	0.213217
GEcoral1	MEdarkred	-0.494146	0.213254
GEpalevioletred	MEsalmon	-0.494039	0.213368
GEbrown2	MEdarkturquoise	-0.493837	0.213585
GEdeeppink	MEmagenta	-0.493767	0.213659
GEhoneydew1	MEroyalblue	-0.493173	0.214297
GEnavajowhite	MEgrey	-0.492985	0.214499
GEplum1	MEgreenyellow	-0.492807	0.21469
GEyellowgreen	MElightcyan	-0.492633	0.214877
GEmaroon	MEtan	-0.491651	0.215934
GEaliceblue	MEgrey	-0.491409	0.216195
GEwhite	MElightgreen	-0.490841	0.216809
GEdarkolivegreen4	MElightyellow	-0.490756	0.216901
GEnavajowhite2	MEgrey60	-0.489997	0.217722
GEthistle2	MElightcyan	-0.489977	0.217743
GElavender	MEmagenta	-0.489283	0.218496
GEpalevioletred1	MEblack	-0.489215	0.21857
GEdarkmagenta	MEdarkturquoise	-0.489005	0.218797
GEdarkorange2	MEgrey60	-0.487639	0.220282
GEdarkred	MEtan	-0.48758	0.220347
GEtomato2	MEblack	-0.486717	0.221288
GEcoral2	MEcyan	-0.486032	0.222036
GEnavajowhite1	MEtan	-0.485975	0.222099
GEturquoise	MEroyalblue	-0.485913	0.222166
GEslateblue1	MEdarkturquoise	-0.48469	0.223507
GEblue2	MEroyalblue	-0.483925	0.224348
GEdarkturquoise	MEgrey60	-0.483877	0.2244
GEsienna4	MEgreenyellow	-0.483575	0.224733
GEmidnightblue	MEdarkturquoise	-0.48326	0.225079
GEplum	MEcyan	-0.482606	0.2258
GEdarkolivegreen4	MEdarkred	-0.482194	0.226255
GElavenderblush1	MEgrey60	-0.481788	0.226704
GEgreen4	MEgreenyellow	-0.480604	0.228015
GEpalevioletred3	MEturquoise	-0.480397	0.228245
GEchocolate4	MEdarkturquoise	-0.479758	0.228954
GEnavajowhite3	MElightcyan	-0.47958	0.229151
GEhoneydew1	MEdarkred	-0.479534	0.229202
GEsaddlebrown	MEdarkturquoise	-0.479445	0.229302
GEfloralwhite	MEdarkturquoise	-0.478867	0.229945
GEgrey60	MElightgreen	-0.477602	0.231356
GEgreen4	MElightcyan	-0.476271	0.232845
GElightpink2	MEsalmon	-0.476129	0.233005
GEorangered	MEgrey60	-0.476001	0.233148
GEnavajowhite	MEcyan	-0.475955	0.2332
GEmagenta	MEtan	-0.47544	0.233778
GEmidnightblue	MEdarkred	-0.474548	0.23478
GEthistle2	MEgreenyellow	-0.474374	0.234977
GEgreen	MEmagenta	-0.473183	0.236319
GEmediumpurple1	MEdarkred	-0.472985	0.236544
GEindianred3	MEroyalblue	-0.472694	0.236873
GEwhite	MEsalmon	-0.472529	0.237059
GEmediumpurple1	MEdarkturquoise	-0.472466	0.237131
GEchocolate4	MElightgreen	-0.472421	0.237181
GElightgreen	MEpurple	-0.471554	0.238163
GEsienna1	MEroyalblue	-0.470903	0.238901
GEplum1	MEsalmon	-0.470216	0.239683
GEskyblue2	MEdarkred	-0.469545	0.240446
GEmagenta4	MEpurple	-0.46905	0.241011
GEskyblue1	MElightcyan	-0.468968	0.241105
GEcyan	MEturquoise	-0.46848	0.241661
GEskyblue3	MElightcyan	-0.46643	0.244009
GEorange	MElightgreen	-0.466418	0.244023
GEmistyrose4	MEtan	-0.466113	0.244372
GEfirebrick2	MEtan	-0.46458	0.246137
GEfirebrick2	MEgreenyellow	-0.464562	0.246158
GElightpink3	MEgreenyellow	-0.463931	0.246887
GEtan4	MEgrey60	-0.461969	0.249157
GEdarkorange2	MEdarkturquoise	-0.461453	0.249756
GEpink3	MElightcyan	-0.46026	0.251143
GEmediumpurple3	MEbrown	-0.459974	0.251477
GEmediumpurple1	MEgrey60	-0.459615	0.251895
GElightskyblue3	MEmagenta	-0.45852	0.253174
GElightpink2	MEroyalblue	-0.458442	0.253265
GEmediumorchid	MEmidnightblue	-0.45825	0.253491
GEtan	MEgreenyellow	-0.458168	0.253586
GEthistle1	MElightcyan	-0.456569	0.255461
GEcornflowerblue	MEgrey60	-0.456489	0.255555
GEmistyrose	MEgrey60	-0.456443	0.25561
GEdarkolivegreen2	MEdarkred	-0.456318	0.255756
GEblue1	MElightgreen	-0.456213	0.25588
GElavenderblush1	MEsalmon	-0.456047	0.256075
GEdarkseagreen2	MEblue	-0.455203	0.257068
GElightsteelblue1	MElightgreen	-0.454646	0.257725
GEpink	MEblue	-0.453949	0.258548
GEpowderblue	MEblack	-0.452991	0.259682
GEindianred3	MEpurple	-0.452986	0.259688
GEthistle	MEtan	-0.452639	0.260099
GEmaroon	MEgreenyellow	-0.452362	0.260427
GElightblue4	MEblack	-0.452219	0.260596
GEorangered3	MElightgreen	-0.45175	0.261153
GEorange4	MEsalmon	-0.451727	0.261181
GEpink	MEdarkred	-0.449667	0.263633
GEorange	MElightcyan	-0.44966	0.263642
GEmediumorchid	MEblack	-0.449564	0.263757
GElightpink4	MEcyan	-0.448848	0.264612
GEgreen	MEroyalblue	-0.448487	0.265044
GEmagenta	MEgrey60	-0.448476	0.265057
GEyellow2	MEroyalblue	-0.448201	0.265386
GEmediumorchid4	MEgrey60	-0.447734	0.265946
GEtan2	MEcyan	-0.447517	0.266206
GEmistyrose	MElightgreen	-0.446662	0.267232
GEantiquewhite1	MEgrey60	-0.446466	0.267467
GEgrey60	MEtan	-0.446377	0.267574
GEnavajowhite2	MElightgreen	-0.445584	0.268529
GEorangered4	MEmagenta	-0.445459	0.268679
GEdarkviolet	MEgrey60	-0.445421	0.268726
GEgrey60	MEroyalblue	-0.445091	0.269123
GEturquoise	MEsalmon	-0.445013	0.269217
GEthistle	MEgreenyellow	-0.444652	0.269652
GEchocolate2	MEroyalblue	-0.444631	0.269678
GEchocolate2	MEtan	-0.444221	0.270173
GEdarkseagreen	MEdarkturquoise	-0.443834	0.270641
GElightsteelblue1	MElightcyan	-0.443388	0.27118
GEcornflowerblue	MEtan	-0.442855	0.271826
GEdarkgrey	MEsalmon	-0.442722	0.271987
GElightblue4	MEdarkturquoise	-0.442321	0.272473
GEfirebrick	MEblack	-0.442207	0.272611
GEpink2	MEgrey	-0.441696	0.273232
GEplum4	MElightyellow	-0.441329	0.273677
GEgreen2	MEgrey60	-0.440999	0.274078
GEwhite	MEroyalblue	-0.440984	0.274097
GEplum	MEpurple	-0.440974	0.274109
GEindianred2	MElightcyan	-0.440893	0.274208
GEplum2	MEgrey60	-0.440808	0.274312
GEroyalblue	MElightgreen	-0.440613	0.274548
GEblack	MEgreenyellow	-0.440423	0.27478
GEwhitesmoke	MEblue	-0.439855	0.275472
GElightsteelblue	MEdarkturquoise	-0.43897	0.276553
GEmidnightblue	MEblue	-0.438228	0.27746
GEroyalblue	MEtan	-0.43803	0.277702
GEmidnightblue	MEbrown	-0.437545	0.278297
GEindianred4	MEsalmon	-0.437037	0.27892
GEsienna3	MElightcyan	-0.436969	0.279004
GEturquoise	MElightcyan	-0.436684	0.279354
GElightcyan1	MEgreenyellow	-0.436628	0.279422
GEcoral3	MElightcyan	-0.43637	0.279739
GEindianred2	MEpurple	-0.436148	0.280013
GEcoral3	MEgreenyellow	-0.435288	0.28107
GElightpink1	MEgrey	-0.435204	0.281174
GEpalevioletred2	MEgreenyellow	-0.434989	0.281439
GEhoneydew	MEsalmon	-0.434786	0.281689
GEplum3	MEcyan	-0.433902	0.282781
GEdarkolivegreen1	MEdarkred	-0.433699	0.28303
GEtan	MEtan	-0.433561	0.283201
GEdarkgreen	MEbrown	-0.433451	0.283337
GEbisque4	MEturquoise	-0.432788	0.284158
GEfirebrick	MEroyalblue	-0.432291	0.284774
GEdarkorange	MElightgreen	-0.432148	0.284951
GEviolet	MEgreenyellow	-0.431808	0.285373
GEdarkorange2	MElightgreen	-0.43117	0.286166
GEmediumpurple2	MEsalmon	-0.43082	0.2866
GEtomato2	MEgreenyellow	-0.430673	0.286783
GEdarkslateblue	MEroyalblue	-0.429813	0.287854
GEdarkorange	MElightyellow	-0.429622	0.288092
GEyellow2	MEcyan	-0.429479	0.28827
GEaliceblue	MEgreen	-0.429387	0.288385
GEskyblue2	MEblue	-0.429172	0.288654
GEslateblue	MEyellow	-0.428971	0.288904
GElightskyblue3	MEtan	-0.428473	0.289527
GEindianred3	MEdarkred	-0.42847	0.289529
GEdeeppink2	MEroyalblue	-0.427902	0.29024
GEroyalblue3	MEgrey60	-0.426685	0.291765
GEorange	MEsalmon	-0.42647	0.292034
GElavenderblush2	MEsalmon	-0.425778	0.292903
GEblueviolet	MElightgreen	-0.425218	0.293608
GEdeeppink	MEgrey	-0.425044	0.293827
GEpurple2	MEdarkturquoise	-0.424884	0.294029
GEorangered3	MEgrey60	-0.42485	0.294071
GElightpink4	MEdarkgreen	-0.424758	0.294188
GEtomato	MEroyalblue	-0.424116	0.294996
GEtan	MElightcyan	-0.424043	0.295089
GEsalmon	MEsalmon	-0.423704	0.295515
GEcoral	MEgrey60	-0.423591	0.295659
GEcyan	MEcyan	-0.423411	0.295886
GElightblue2	MEgrey60	-0.423246	0.296095
GEslateblue1	MElightcyan	-0.42317	0.296191
GEviolet	MEturquoise	-0.422695	0.29679
GEcoral1	MEdarkturquoise	-0.422477	0.297067
GEcoral1	MElightgreen	-0.42206	0.297595
GEdarkviolet	MEpink	-0.421537	0.298257
GEpink3	MEgrey60	-0.421162	0.298733
GEsteelblue	MEroyalblue	-0.420917	0.299044
GEnavajowhite2	MEmagenta	-0.420169	0.299995
GEpurple	MElightcyan	-0.419662	0.300639
GEdarkolivegreen4	MEblue	-0.418974	0.301515
GEorangered4	MElightcyan	-0.418793	0.301746
GEpink	MEbrown	-0.418089	0.302645
GEthistle	MEpink	-0.417663	0.303189
GElightpink4	MEpurple	-0.417651	0.303203
GEgreen2	MEred	-0.417027	0.304001
GEsienna1	MEmagenta	-0.41625	0.304996
GEthistle	MElightcyan	-0.415968	0.305358
GEindianred1	MEpurple	-0.41554	0.305908
GEsaddlebrown	MElightcyan	-0.414933	0.306687
GEskyblue	MElightgreen	-0.414705	0.30698
GEdarkturquoise	MEdarkturquoise	-0.41466	0.307038
GEhoneydew1	MEtan	-0.414116	0.307738
GEbrown2	MEgreenyellow	-0.413814	0.308126
GEdarkorange2	MEmagenta	-0.41307	0.309085
GEdarkorange	MEdarkred	-0.412895	0.30931
GEcornflowerblue	MEblack	-0.412796	0.309438
GElavenderblush	MEred	-0.412347	0.310018
GEfirebrick	MElightcyan	-0.412343	0.310023
GElightsteelblue	MElightcyan	-0.412281	0.310104
GEdarkgrey	MEtan	-0.411082	0.311654
GEblue1	MEpurple	-0.411017	0.311738
GEmediumorchid4	MElightyellow	-0.410214	0.312779
GEcoral2	MEsalmon	-0.409938	0.313138
GEpink3	MElightyellow	-0.409182	0.314118
GEyellowgreen	MEdarkred	-0.408653	0.314806
GEhoneydew1	MElightcyan	-0.40833	0.315227
GEcoral3	MEroyalblue	-0.407094	0.316838
GEroyalblue3	MEdarkturquoise	-0.406989	0.316976
GEtan	MEblack	-0.40683	0.317183
GElightpink1	MEred	-0.406338	0.317825
GEdarkred	MEgrey	-0.40591	0.318386
GEtan3	MEpurple	-0.405388	0.319068
GEdarkseagreen	MEturquoise	-0.405313	0.319167
GEindianred4	MEgrey60	-0.405266	0.319228
GEblue3	MElightgreen	-0.405146	0.319386
GEsienna4	MEdarkred	-0.404908	0.319698
GEtan3	MEblack	-0.402939	0.322282
GEpalevioletred2	MEgrey60	-0.402923	0.322304
GEroyalblue3	MEcyan	-0.402512	0.322845
GEthistle4	MEblue	-0.401416	0.324289
GEhoneydew	MEbrown	-0.40117	0.324614
GEpaleturquoise	MElightgreen	-0.401047	0.324776
GEindianred4	MEgreenyellow	-0.401047	0.324777
GEmagenta3	MEsalmon	-0.401031	0.324798
GEmediumorchid	MEmagenta	-0.40068	0.325261
GElightcyan	MEdarkturquoise	-0.400578	0.325396
GElightblue3	MEdarkturquoise	-0.400128	0.325991
GEblueviolet	MEsalmon	-0.400041	0.326105
GElightpink	MElightgreen	-0.399937	0.326243
GEmistyrose	MEroyalblue	-0.398596	0.328021
GEskyblue1	MEroyalblue	-0.398346	0.328351
GElightsteelblue1	MEroyalblue	-0.397146	0.329946
GElightblue3	MEturquoise	-0.396533	0.330762
GEpurple	MEsalmon	-0.396518	0.330782
GEchocolate2	MEsalmon	-0.395939	0.331553
GEdarkgreen	MEgreenyellow	-0.395474	0.332174
GEskyblue4	MEroyalblue	-0.394758	0.333129
GEorangered3	MEmagenta	-0.394443	0.333551
GElightskyblue3	MEdarkturquoise	-0.394376	0.33364
GElightcyan1	MElightgreen	-0.394183	0.333899
GEthistle3	MEmagenta	-0.39403	0.334104
GEdarkseagreen1	MElightyellow	-0.393867	0.334321
GEblue4	MEgrey60	-0.393533	0.334768
GEdarkturquoise	MEtan	-0.392863	0.335666
GElavenderblush1	MEbrown	-0.392849	0.335685
GEtomato	MEblack	-0.392032	0.336781
GEsalmon2	MEroyalblue	-0.391602	0.33736
GEwhite	MEdarkturquoise	-0.391466	0.337542
GEorangered	MEroyalblue	-0.391338	0.337714
GEtan	MEdarkred	-0.391209	0.337887
GElightsteelblue1	MEmidnightblue	-0.391167	0.337944
GEdarkorange2	MEtan	-0.391109	0.338022
GEfirebrick3	MEsalmon	-0.39025	0.339178
GEorangered3	MEroyalblue	-0.390218	0.339222
GElightpink1	MEyellow	-0.390135	0.339334
GEpaleturquoise4	MEgrey60	-0.38971	0.339906
GEturquoise	MEpurple	-0.389466	0.340235
GEwhitesmoke	MElightgreen	-0.389422	0.340294
GEdarkslateblue	MEdarkred	-0.388201	0.341945
GElightpink	MEdarkred	-0.388183	0.341969
GEmagenta3	MElightgreen	-0.388087	0.342098
GEskyblue3	MEdarkred	-0.388082	0.342105
GElightpink4	MElightyellow	-0.388023	0.342186
GEcornflowerblue	MEblue	-0.387425	0.342995
GEblueviolet	MEroyalblue	-0.387268	0.343208
GEwhitesmoke	MEyellow	-0.385949	0.344996
GEdarkolivegreen4	MEdarkturquoise	-0.385541	0.345551
GEsienna2	MEcyan	-0.385345	0.345818
GEdarkseagreen2	MEred	-0.385042	0.34623
GEplum1	MEdarkturquoise	-0.384974	0.346322
GEblue	MEgrey	-0.384723	0.346663
GElightslateblue	MElightcyan	-0.384656	0.346755
GElightpink3	MEsalmon	-0.384272	0.347277
GEdarkseagreen4	MEroyalblue	-0.384035	0.3476
GEsienna3	MEroyalblue	-0.38388	0.347811
GEthistle	MEblack	-0.383791	0.347933
GEindianred3	MEcyan	-0.383693	0.348067
GEpink3	MEdarkgreen	-0.382853	0.349212
GEdarkseagreen1	MEdarkturquoise	-0.382747	0.349357
GEthistle1	MEgrey60	-0.382233	0.35006
GEsalmon	MEdarkturquoise	-0.381922	0.350486
GEmistyrose4	MEsalmon	-0.381824	0.350618
GEdarkseagreen4	MEgrey60	-0.381821	0.350624
GEdarkolivegreen4	MEdarkgreen	-0.381323	0.351304
GEdarkorange	MEroyalblue	-0.380675	0.352193
GEsienna3	MElightyellow	-0.380648	0.352229
GEindianred2	MEdarkturquoise	-0.380555	0.352357
GEdarkgrey	MEgreenyellow	-0.379881	0.353283
GEnavajowhite1	MEdarkturquoise	-0.379871	0.353295
GEdarkseagreen3	MEtan	-0.379566	0.353714
GElightskyblue3	MEdarkred	-0.379462	0.353858
GEyellow	MEsalmon	-0.379329	0.35404
GEroyalblue	MEsalmon	-0.379189	0.354232
GEbrown	MEmagenta	-0.378935	0.354582
GEpurple	MEdarkturquoise	-0.378678	0.354935
GEcornflowerblue	MEbrown	-0.37849	0.355194
GEpink4	MEbrown	-0.377956	0.35593
GEdarkgrey	MElightgreen	-0.377711	0.356267
GEpaleturquoise	MEroyalblue	-0.377709	0.35627
GEplum3	MEblue	-0.37761	0.356406
GEpalevioletred2	MEpink	-0.376268	0.358259
GElightpink1	MEdarkred	-0.375389	0.359473
GEindianred4	MElightcyan	-0.374959	0.360069
GElightsteelblue1	MEdarkgreen	-0.374933	0.360105
GEskyblue3	MEroyalblue	-0.37477	0.360331
GEmagenta1	MEdarkturquoise	-0.374396	0.360849
GEpink2	MEgreenyellow	-0.374005	0.361392
GEmediumpurple3	MEgrey60	-0.373606	0.361945
GEpalevioletred3	MElightcyan	-0.373582	0.361979
GElightslateblue	MEgrey60	-0.373358	0.36229
GEmaroon	MEgrey60	-0.37316	0.362564
GEred	MEtan	-0.372926	0.362889
GEpurple2	MElightcyan	-0.372734	0.363156
GEmediumpurple4	MElightcyan	-0.372711	0.363188
GElavenderblush	MElightgreen	-0.372603	0.363338
GEplum1	MEgrey60	-0.372478	0.363511
GEcoral4	MElightgreen	-0.372409	0.363609
GEskyblue3	MEmagenta	-0.37224	0.363843
GEviolet	MEgrey	-0.372176	0.363932
GEbrown2	MEsalmon	-0.371421	0.364984
GEyellow	MElightgreen	-0.37131	0.365138
GElightsteelblue	MEgreenyellow	-0.371244	0.36523
GEyellow4	MEgrey	-0.371096	0.365437
GEsaddlebrown	MEdarkred	-0.370737	0.365938
GEcoral2	MEroyalblue	-0.370281	0.366573
GEsalmon1	MEgrey60	-0.370201	0.366685
GEmagenta	MEsalmon	-0.369925	0.36707
GEplum1	MEroyalblue	-0.369481	0.367691
GElavenderblush	MElightyellow	-0.369206	0.368076
GElightpink2	MElightyellow	-0.369204	0.368079
GEivory	MEbrown	-0.368425	0.369168
GElightcyan1	MEtan	-0.368182	0.369509
GEchocolate3	MElightgreen	-0.367591	0.370338
GEbrown4	MEdarkturquoise	-0.36663	0.371687
GEdarkolivegreen	MEmidnightblue	-0.366555	0.371791
GEorange	MEred	-0.365979	0.372602
GEyellowgreen	MElightgreen	-0.365743	0.372933
GEbrown1	MEdarkturquoise	-0.36545	0.373345
GElightpink2	MElightgreen	-0.365403	0.373412
GEred	MEsalmon	-0.364992	0.373991
GEantiquewhite1	MElightgreen	-0.364861	0.374175
GEskyblue	MEtan	-0.364681	0.374429
GEmediumpurple2	MEdarkturquoise	-0.364531	0.37464
GEtan2	MEdarkred	-0.36396	0.375446
GEmagenta4	MEmidnightblue	-0.363653	0.375879
GEgreen4	MEturquoise	-0.363621	0.375924
GEyellow2	MElightcyan	-0.363547	0.376029
GEorangered4	MEcyan	-0.363417	0.376213
GEtan4	MElightgreen	-0.363411	0.376221
GEbrown4	MEgreenyellow	-0.36334	0.376321
GEdeeppink	MEtan	-0.363329	0.376336
GEdarkolivegreen	MEroyalblue	-0.36322	0.37649
GEsienna2	MEmagenta	-0.362715	0.377205
GEmediumpurple2	MEblue	-0.360512	0.380326
GEivory	MEsalmon	-0.360061	0.380966
GEfirebrick4	MEpink	-0.360061	0.380967
GEdarkred	MEgrey60	-0.359384	0.381928
GEsalmon2	MEsalmon	-0.359095	0.382338
GEdarkseagreen4	MEcyan	-0.35883	0.382716
GEsienna4	MEtan	-0.358202	0.383611
GEorangered3	MEdarkgreen	-0.358146	0.38369
GEmistyrose	MEblack	-0.357648	0.384399
GEroyalblue3	MEpurple	-0.357563	0.384521
GEblue4	MElightcyan	-0.357013	0.385306
GEgreen	MEgreenyellow	-0.356923	0.385435
GEmagenta1	MEroyalblue	-0.356777	0.385643
GEmagenta	MElightgreen	-0.356361	0.386237
GEtomato2	MEdarkturquoise	-0.356103	0.386606
GEcoral4	MEdarkred	-0.356007	0.386743
GEdarkturquoise	MElightgreen	-0.355884	0.386919
GEskyblue1	MElightgreen	-0.355592	0.387337
GEpowderblue	MEtan	-0.355241	0.387839
GEdarkmagenta	MEgreenyellow	-0.354825	0.388435
GEdarkgrey	MElightyellow	-0.354718	0.388589
GEchocolate4	MEtan	-0.352063	0.3924
GEdarkseagreen3	MEpurple	-0.35188	0.392664
GEfirebrick3	MEdarkturquoise	-0.351445	0.39329
GEindianred4	MEdarkturquoise	-0.350614	0.394488
GEfirebrick	MEdarkturquoise	-0.350308	0.394929
GEtan2	MEdarkgreen	-0.349457	0.396159
GEdarkgreen	MEgrey	-0.349406	0.396232
GEsienna4	MEroyalblue	-0.349055	0.39674
GEdarkorange	MEdarkturquoise	-0.348854	0.397031
GEtan2	MEgrey60	-0.34862	0.397369
GElightblue4	MEpink	-0.3485	0.397542
GEmediumpurple2	MElightcyan	-0.348035	0.398215
GEindianred1	MEsalmon	-0.347581	0.398873
GEmaroon	MEbrown	-0.347056	0.399635
GEhoneydew	MEdarkturquoise	-0.346489	0.400458
GEmediumpurple3	MElightcyan	-0.346332	0.400685
GEtan3	MElightcyan	-0.345928	0.401272
GEblue	MEtan	-0.345808	0.401446
GEplum4	MEpurple	-0.345671	0.401645
GEhoneydew	MEtan	-0.345598	0.401751
GEsienna2	MElightgreen	-0.345225	0.402294
GEblue4	MEpink	-0.344516	0.403327
GEmagenta2	MEsalmon	-0.344015	0.404056
GEhoneydew1	MEpurple	-0.343505	0.4048
GEred	MEgrey	-0.343107	0.40538
GEcornflowerblue	MEpink	-0.343079	0.405421
GEdarkgrey	MEpurple	-0.34274	0.405917
GEsienna1	MEsalmon	-0.342494	0.406275
GEdarkgrey	MElightcyan	-0.342158	0.406767
GEdarkseagreen3	MEcyan	-0.342014	0.406978
GElavenderblush	MEyellow	-0.341994	0.407006
GEdarkgoldenrod4	MEroyalblue	-0.339759	0.41028
GEgrey60	MEsalmon	-0.339449	0.410734
GEblue4	MEblack	-0.339365	0.410858
GEslateblue	MEtan	-0.339174	0.411139
GEmaroon	MEdarkturquoise	-0.33917	0.411144
GEdarkseagreen3	MEdarkred	-0.338488	0.412147
GEsienna4	MElightcyan	-0.338473	0.412168
GElavenderblush3	MEturquoise	-0.338253	0.412491
GEorangered4	MEgrey	-0.338001	0.412862
GEmediumorchid4	MEsalmon	-0.33778	0.413188
GEpalevioletred	MEgreen	-0.337551	0.413524
GElightblue2	MEtan	-0.337082	0.414215
GEsienna3	MEsalmon	-0.336973	0.414376
GEslateblue1	MEtan	-0.336839	0.414573
GEmagenta3	MEbrown	-0.336633	0.414877
GEyellow4	MEturquoise	-0.335782	0.416133
GEpink2	MEroyalblue	-0.335745	0.416187
GEdarkgreen	MEpink	-0.335581	0.416429
GEantiquewhite1	MElightcyan	-0.335314	0.416824
GElightgreen	MEsalmon	-0.334965	0.417338
GEdarkseagreen2	MEdarkgreen	-0.334931	0.417389
GEpurple	MEroyalblue	-0.334374	0.418212
GEblue1	MEblack	-0.333729	0.419168
GEcoral3	MEmagenta	-0.33318	0.41998
GEbisque4	MEcyan	-0.332895	0.420402
GEmagenta	MElightcyan	-0.332691	0.420706
GEpalevioletred1	MEturquoise	-0.332546	0.42092
GEdarkseagreen3	MEdarkgreen	-0.332462	0.421044
GElightsteelblue1	MEred	-0.332044	0.421665
GEorangered3	MEdarkred	-0.331616	0.422301
GEpurple	MElightyellow	-0.329944	0.424786
GEdarkviolet	MEdarkred	-0.329837	0.424947
GEantiquewhite1	MEdarkred	-0.329549	0.425375
GEskyblue	MEdarkred	-0.329315	0.425725
GEpink3	MEdarkred	-0.329239	0.425838
GEmagenta2	MEblack	-0.329083	0.42607
GEdarkviolet	MElightcyan	-0.328418	0.427062
GEsienna3	MEcyan	-0.32828	0.427268
GEorangered4	MEturquoise	-0.327837	0.42793
GEbrown3	MEturquoise	-0.32764	0.428224
GEyellow2	MEsalmon	-0.327503	0.428428
GEbrown3	MEcyan	-0.326766	0.42953
GElightpink1	MElightgreen	-0.326416	0.430055
GEturquoise	MElightyellow	-0.326321	0.430195
GEcornflowerblue	MEdarkred	-0.326256	0.430294
GEblue2	MEblack	-0.325907	0.430816
GEsaddlebrown	MElightgreen	-0.325794	0.430985
GEtan	MElightyellow	-0.325765	0.431029
GEskyblue4	MElightcyan	-0.325763	0.431032
GEskyblue3	MElightyellow	-0.325608	0.431263
GEbisque4	MEmagenta	-0.325404	0.431569
GEpalevioletred3	MEgreenyellow	-0.324557	0.43284
GEblue1	MEsalmon	-0.324505	0.432918
GEpalevioletred	MEbrown	-0.324058	0.433589
GEmagenta4	MEgreenyellow	-0.324026	0.433637
GEplum2	MEdarkturquoise	-0.323819	0.433949
GEthistle1	MEdarkturquoise	-0.323604	0.434272
GEmistyrose	MEpurple	-0.323562	0.434335
GEplum2	MEcyan	-0.323375	0.434616
GElightblue4	MEgrey	-0.323347	0.434658
GEmagenta4	MEblack	-0.32334	0.434668
GEskyblue2	MElightyellow	-0.323188	0.434897
GEdarkmagenta	MElightcyan	-0.322999	0.435181
GEivory	MEgrey60	-0.322462	0.43599
GEthistle	MEdarkturquoise	-0.322371	0.436126
GEdarkseagreen2	MEbrown	-0.322171	0.436427
GEantiquewhite1	MEgreenyellow	-0.321846	0.436917
GEdarkslateblue	MEgreenyellow	-0.321809	0.436972
GElavenderblush3	MEbrown	-0.321468	0.437486
GElightpink4	MEroyalblue	-0.321059	0.438103
GEviolet	MEmagenta	-0.321021	0.43816
GEtan	MEroyalblue	-0.320922	0.43831
GEgrey60	MEdarkturquoise	-0.320521	0.438914
GEpurple2	MEdarkred	-0.320303	0.439244
GEpalevioletred2	MEbrown	-0.319761	0.440062
GEdarkorange	MEdarkgreen	-0.319303	0.440755
GEorangered4	MEroyalblue	-0.319221	0.440878
GEmediumpurple	MEmagenta	-0.318682	0.441694
GEcoral	MEroyalblue	-0.318515	0.441948
GEtan4	MElightcyan	-0.318426	0.442082
GEthistle2	MEdarkred	-0.318386	0.442142
GEdarkseagreen4	MElightcyan	-0.318378	0.442154
GEbrown	MEturquoise	-0.318222	0.442391
GEtomato	MEmidnightblue	-0.318131	0.442529
GEpaleturquoise4	MEroyalblue	-0.31812	0.442545
GEskyblue1	MEdarkturquoise	-0.317902	0.442875
GEyellow3	MEturquoise	-0.317463	0.443541
GEindianred1	MEmagenta	-0.317337	0.443732
GEnavajowhite3	MEsalmon	-0.317278	0.443821
GEgreen2	MEyellow	-0.317158	0.444004
GEpalevioletred1	MEpink	-0.316657	0.444763
GElightyellow	MEroyalblue	-0.316129	0.445565
GEsienna4	MEblack	-0.315861	0.445972
GEsalmon2	MEmagenta	-0.315245	0.446908
GEfloralwhite	MEbrown	-0.315099	0.447131
GEpaleturquoise	MEtan	-0.314565	0.447944
GEsteelblue	MEmagenta	-0.314346	0.448278
GElightcoral	MEblack	-0.314321	0.448316
GEgreen4	MEtan	-0.313963	0.448861
GEindianred1	MEtan	-0.313749	0.449187
GEcoral3	MEsalmon	-0.313366	0.44977
GEivory	MEtan	-0.312864	0.450537
GEsienna2	MEpurple	-0.312584	0.450963
GEpalevioletred	MEyellow	-0.312436	0.451189
GEcoral4	MElightcyan	-0.312433	0.451195
GEfirebrick	MEturquoise	-0.312356	0.451312
GEdeeppink2	MEgreenyellow	-0.311888	0.452027
GEroyalblue	MEdarkgreen	-0.31166	0.452376
GElightpink3	MEgrey60	-0.311658	0.452379
GEtan4	MEblack	-0.311545	0.45255
GEtomato2	MElightcyan	-0.3114	0.452772
GEdarkseagreen1	MEroyalblue	-0.310761	0.453749
GEorangered	MElightgreen	-0.310502	0.454146
GEorangered4	MEmidnightblue	-0.310409	0.454289
GEantiquewhite2	MElightgreen	-0.310288	0.454474
GEmediumpurple2	MEbrown	-0.309704	0.455368
GEfirebrick2	MEdarkturquoise	-0.309552	0.455602
GEmediumorchid	MEgreenyellow	-0.309191	0.456155
GEcyan	MEmidnightblue	-0.309127	0.456254
GEslateblue1	MElightgreen	-0.30717	0.459259
GEantiquewhite1	MEmagenta	-0.306399	0.460446
GEgreen3	MEpurple	-0.306391	0.460458
GEmediumorchid	MEcyan	-0.305908	0.461201
GEroyalblue2	MElightcyan	-0.305754	0.461439
GEdeeppink1	MEgrey	-0.305506	0.46182
GEdarkslateblue	MEpurple	-0.305495	0.461837
GElavenderblush3	MEyellow	-0.305218	0.462264
GEthistle4	MElightgreen	-0.304704	0.463058
GEpink2	MElightgreen	-0.303614	0.464741
GEbrown1	MElightgreen	-0.30352	0.464886
GElightcoral	MEtan	-0.303442	0.465007
GEgreenyellow	MElightcyan	-0.303416	0.465047
GEthistle2	MEmagenta	-0.303376	0.465109
GEivory	MEgrey	-0.302969	0.465737
GEnavajowhite	MEmidnightblue	-0.302666	0.466207
GEthistle	MEgrey60	-0.302411	0.466601
GEindianred1	MEgreenyellow	-0.302231	0.46688
GEcoral1	MEblue	-0.301938	0.467333
GEthistle4	MElightyellow	-0.301884	0.467417
GElavenderblush1	MEdarkturquoise	-0.301692	0.467714
GElavenderblush2	MElightyellow	-0.301189	0.468494
GElightpink	MEsalmon	-0.30092	0.468911
GEthistle1	MEroyalblue	-0.300873	0.468984
GEthistle3	MEroyalblue	-0.300785	0.469121
GEcoral3	MElightgreen	-0.300596	0.469414
GEorange4	MEgrey60	-0.300352	0.469793
GEchocolate4	MEroyalblue	-0.300183	0.470054
GEnavajowhite1	MEpurple	-0.299583	0.470987
GEhoneydew	MEpink	-0.298903	0.472043
GEchocolate2	MEblack	-0.297892	0.473616
GElightpink	MEblue	-0.297849	0.473683
GEcoral2	MEred	-0.297684	0.473941
GEbrown1	MElightcyan	-0.297473	0.47427
GEtan3	MEmagenta	-0.297448	0.474308
GEskyblue4	MEpurple	-0.297415	0.47436
GEskyblue2	MEbrown	-0.297174	0.474735
GElightblue2	MEcyan	-0.297056	0.474919
GEmaroon	MEroyalblue	-0.296194	0.476263
GEtomato	MEmagenta	-0.296018	0.476537
GEdarkseagreen1	MEdarkred	-0.295978	0.476601
GElightsteelblue	MEturquoise	-0.295866	0.476774
GEsteelblue	MEsalmon	-0.295665	0.477088
GEdarkseagreen	MEred	-0.295137	0.477914
GEdarkolivegreen	MEturquoise	-0.294985	0.478151
GEsaddlebrown	MEdarkgreen	-0.294685	0.47862
GEorange4	MElightyellow	-0.294319	0.479193
GElightblue2	MEred	-0.294108	0.479522
GEplum1	MElightcyan	-0.294011	0.479675
GEgreenyellow	MEgreenyellow	-0.293915	0.479825
GEmediumpurple1	MEgrey	-0.293899	0.479849
GElightskyblue4	MEcyan	-0.293523	0.480438
GEpalevioletred3	MEgrey	-0.29315	0.481023
GEblue	MEgrey60	-0.293109	0.481087
GEgreen3	MEblue	-0.293083	0.481128
GEplum3	MEmagenta	-0.293068	0.481151
GEfirebrick3	MEbrown	-0.291886	0.483005
GEskyblue3	MEpurple	-0.291878	0.483017
GEmediumpurple2	MEroyalblue	-0.291828	0.483096
GEcyan	MEmagenta	-0.291778	0.483174
GEmediumorchid	MEturquoise	-0.290984	0.48442
GEyellow4	MEdarkturquoise	-0.290972	0.484439
GEslateblue	MElightgreen	-0.29012	0.485778
GEpalevioletred	MEgrey60	-0.289848	0.486206
GEmediumpurple4	MEdarkturquoise	-0.28968	0.486471
GEtan	MElightgreen	-0.289634	0.486544
GEblueviolet	MEpurple	-0.289589	0.486614
GEorangered1	MEbrown	-0.289361	0.486973
GEdarkseagreen2	MEgreen	-0.28889	0.487714
GEdeeppink	MEred	-0.288804	0.48785
GEthistle4	MEblack	-0.288494	0.488339
GEsienna3	MEred	-0.287708	0.489577
GEthistle3	MEdarkturquoise	-0.28763	0.4897
GEpowderblue	MElightcyan	-0.287492	0.489917
GEgreen	MElightgreen	-0.287467	0.489957
GEantiquewhite2	MElightcyan	-0.287191	0.490393
GEskyblue1	MEcyan	-0.287046	0.490622
GEdarkseagreen1	MEsalmon	-0.286605	0.491318
GEpowderblue	MEpink	-0.286446	0.491569
GEdarkolivegreen1	MEmagenta	-0.285967	0.492327
GEindianred2	MEdarkred	-0.285791	0.492605
GEdarkred	MEbrown	-0.285746	0.492676
GEivory	MEdarkturquoise	-0.285722	0.492715
GElightgreen	MEgrey60	-0.285627	0.492865
GEred	MEgrey60	-0.285564	0.492964
GElightpink2	MEdarkgreen	-0.28542	0.493192
GElavenderblush3	MEtan	-0.285162	0.4936
GElavenderblush3	MEred	-0.284604	0.494483
GEyellow3	MEgrey	-0.284249	0.495045
GEdarkgreen	MEturquoise	-0.28374	0.495851
GElightcyan	MElightgreen	-0.283442	0.496325
GEthistle2	MEblack	-0.283322	0.496515
GEpurple	MEdarkred	-0.28244	0.497914
GEorange	MEroyalblue	-0.282387	0.497999
GEmediumpurple2	MElightgreen	-0.282345	0.498066
GEfirebrick	MEpink	-0.281964	0.498671
GElightslateblue	MEbrown	-0.28147	0.499456
GElavenderblush2	MEdarkred	-0.281468	0.499459
GEnavajowhite2	MEdarkred	-0.281442	0.499501
GElightcyan1	MEdarkred	-0.280442	0.501092
GEgreenyellow	MEsalmon	-0.280394	0.501167
GEblack	MElightcyan	-0.280037	0.501736
GEdarkolivegreen4	MElightgreen	-0.279791	0.502127
GEsalmon	MEgreenyellow	-0.279144	0.503158
GElightpink4	MEdarkturquoise	-0.279042	0.503321
GEsalmon4	MEturquoise	-0.278515	0.504162
GEmistyrose4	MEgreenyellow	-0.278296	0.504511
GEskyblue2	MElightgreen	-0.27824	0.5046
GEplum3	MEdarkgreen	-0.277532	0.505732
GEpurple	MElightgreen	-0.277399	0.505943
GEantiquewhite4	MElightgreen	-0.276655	0.507132
GElightblue4	MEmagenta	-0.276611	0.507203
GEpowderblue	MEroyalblue	-0.276425	0.5075
GEgreen	MEpurple	-0.275847	0.508425
GEpalevioletred1	MElightcyan	-0.274924	0.509903
GEcoral3	MEgrey	-0.273704	0.511859
GEbrown3	MEmagenta	-0.273429	0.5123
GEmaroon	MElightcyan	-0.273259	0.512573
GEtan4	MEmagenta	-0.272684	0.513497
GElavenderblush	MElightcyan	-0.272607	0.51362
GEthistle2	MEpurple	-0.271979	0.51463
GEmagenta3	MEyellow	-0.271544	0.51533
GEwhitesmoke	MElightyellow	-0.271403	0.515556
GEpink4	MEblue	-0.271234	0.515829
GEorange4	MElightgreen	-0.271172	0.515928
GEsalmon1	MEtan	-0.271155	0.515956
GElightsteelblue	MEgrey60	-0.270918	0.516336
GEsienna3	MEpurple	-0.270887	0.516387
GEdarkturquoise	MEgreenyellow	-0.270459	0.517076
GEpink2	MEdarkturquoise	-0.270326	0.517291
GEtomato2	MEdarkred	-0.270305	0.517325
GEbrown4	MEturquoise	-0.2688	0.519751
GEdarkred	MEdarkturquoise	-0.268581	0.520105
GEsaddlebrown	MEblue	-0.268418	0.520368
GEdarkgreen	MEblue	-0.267491	0.521866
GEviolet	MElightcyan	-0.267481	0.521881
GElightcoral	MEgrey60	-0.266957	0.522729
GEdeeppink	MEpurple	-0.266322	0.523755
GEcoral2	MElightgreen	-0.266029	0.52423
GElightsteelblue1	MEpurple	-0.265797	0.524605
GElightskyblue3	MElightyellow	-0.265209	0.525559
GEorange	MEyellow	-0.263992	0.527531
GEpalevioletred1	MEmagenta	-0.263751	0.527923
GEthistle2	MEtan	-0.263487	0.528352
GEnavajowhite1	MEgreenyellow	-0.263341	0.528588
GEblue3	MEroyalblue	-0.263304	0.528649
GEblueviolet	MEbrown	-0.262264	0.530339
GEwhitesmoke	MEpurple	-0.261999	0.53077
GEmagenta2	MEdarkturquoise	-0.261548	0.531503
GEdarkslateblue	MEsalmon	-0.261389	0.531762
GEsaddlebrown	MEroyalblue	-0.260803	0.532717
GEantiquewhite4	MEgreenyellow	-0.260713	0.532863
GEdarkseagreen	MEtan	-0.260562	0.533108
GEplum1	MEtan	-0.260399	0.533375
GElightsteelblue	MElightgreen	-0.260136	0.533803
GEdarkseagreen4	MEdarkturquoise	-0.259893	0.534198
GEmoccasin	MElightgreen	-0.259893	0.534198
GElightblue4	MEmidnightblue	-0.259743	0.534444
GElightblue3	MEgreenyellow	-0.259741	0.534447
GElightcyan	MEdarkred	-0.259514	0.534816
GEroyalblue2	MEdarkred	-0.259342	0.535097
GEmidnightblue	MEyellow	-0.259223	0.535291
GEdarkslateblue	MElightcyan	-0.259093	0.535504
GEorangered	MEtan	-0.258762	0.536043
GEplum4	MEdarkturquoise	-0.257929	0.537405
GEindianred3	MEdarkturquoise	-0.257484	0.538131
GEsalmon	MEroyalblue	-0.257208	0.538582
GEmagenta1	MEgrey	-0.257018	0.538894
GEdarkseagreen3	MElightyellow	-0.256833	0.539196
GEblack	MEdarkred	-0.2566	0.539577
GEmistyrose4	MEgrey60	-0.256419	0.539874
GEplum3	MElightyellow	-0.256328	0.540023
GEmediumpurple4	MEsalmon	-0.25621	0.540216
GEtomato	MEcyan	-0.255866	0.540778
GEpink2	MEmagenta	-0.255775	0.540927
GEgreenyellow	MEbrown	-0.25572	0.541017
GEdarkmagenta	MEbrown	-0.255618	0.541185
GEindianred2	MElightyellow	-0.255175	0.54191
GEsteelblue	MEdarkred	-0.254996	0.542204
GEhoneydew1	MEcyan	-0.254618	0.542824
GEthistle1	MEdarkred	-0.254525	0.542977
GEchocolate4	MEgreenyellow	-0.254293	0.543357
GElightcoral	MEpink	-0.254277	0.543384
GElavenderblush2	MEmagenta	-0.25397	0.543886
GElightsteelblue	MEmagenta	-0.252897	0.545649
GElavenderblush1	MElightcyan	-0.252809	0.545793
GEdarkgoldenrod4	MEpurple	-0.252773	0.545852
GEdeeppink	MEdarkred	-0.252652	0.546051
GEpowderblue	MEdarkred	-0.252227	0.54675
GEblue2	MElightyellow	-0.252014	0.5471
GEplum3	MEtan	-0.252003	0.547118
GEbrown2	MElightcyan	-0.251535	0.547887
GEdarkmagenta	MEsalmon	-0.251436	0.548051
GEbrown4	MEtan	-0.251177	0.548476
GEcoral1	MEyellow	-0.251158	0.548508
GEthistle4	MEgreenyellow	-0.251055	0.548677
GElightgreen	MEgrey	-0.251052	0.548683
GEdarkgrey	MEdarkred	-0.25077	0.549146
GEbrown1	MEsalmon	-0.250159	0.550153
GEmediumpurple2	MEdarkred	-0.249589	0.551093
GElightpink2	MEdarkred	-0.248736	0.552499
GElightpink2	MEpurple	-0.248453	0.552967
GEturquoise	MEyellow	-0.248444	0.552982
GEpink3	MEred	-0.248366	0.55311
GEmagenta3	MEblue	-0.247997	0.553719
GEmediumorchid4	MEdarkgreen	-0.247648	0.554296
GEgreen2	MEdarkred	-0.246951	0.555448
GEturquoise	MEcyan	-0.246719	0.555832
GEpalevioletred1	MEmidnightblue	-0.246646	0.555953
GEhoneydew	MElightcyan	-0.2466	0.556028
GElightpink	MEbrown	-0.24635	0.556441
GEmediumpurple3	MEblue	-0.246321	0.556489
GEcoral1	MEdarkgreen	-0.245546	0.557772
GEmediumpurple1	MEpurple	-0.244651	0.559255
GElightcyan	MEroyalblue	-0.243447	0.561252
GElavenderblush2	MEpurple	-0.243179	0.561696
GEindianred3	MEsalmon	-0.242666	0.562547
GEsienna1	MElightgreen	-0.242601	0.562656
GEchocolate3	MEdarkred	-0.242047	0.563577
GEmediumpurple4	MEbrown	-0.241935	0.563763
GEtomato2	MEmidnightblue	-0.241556	0.564392
GEyellow3	MEroyalblue	-0.241381	0.564683
GEdarkorange2	MEdarkred	-0.241317	0.56479
GElightskyblue3	MEpurple	-0.241223	0.564947
GEpalevioletred2	MEdarkred	-0.241221	0.564949
GEaliceblue	MEbrown	-0.240917	0.565454
GEsalmon	MElightgreen	-0.240666	0.565873
GEmagenta1	MEsalmon	-0.240381	0.566347
GEsienna1	MEmidnightblue	-0.240353	0.566394
GEpink4	MEyellow	-0.239634	0.567591
GEpurple2	MElightgreen	-0.239558	0.567717
GEsalmon1	MEgreenyellow	-0.239379	0.568015
GEbrown	MEroyalblue	-0.239182	0.568345
GEblue2	MEdarkturquoise	-0.238968	0.5687
GEmistyrose4	MEred	-0.238899	0.568816
GEpalevioletred3	MEred	-0.238825	0.56894
GEorangered	MEsalmon	-0.238478	0.569518
GEfirebrick4	MEroyalblue	-0.23813	0.570099
GEdarkolivegreen2	MElightgreen	-0.238122	0.570111
GEnavajowhite1	MEmagenta	-0.237835	0.570591
GEmagenta2	MEpink	-0.237736	0.570756
GElightcyan	MEgreenyellow	-0.237729	0.570767
GEsalmon1	MElightgreen	-0.237476	0.57119
GEnavajowhite2	MEred	-0.237049	0.571903
GEsteelblue	MEgreenyellow	-0.236961	0.57205
GEdarkgoldenrod4	MElightgreen	-0.23694	0.572085
GEviolet	MEdarkturquoise	-0.236753	0.572397
GEtan4	MElightyellow	-0.236367	0.573042
GEchocolate4	MEmagenta	-0.236238	0.573258
GEmediumpurple3	MEgreen	-0.235461	0.574556
GEorangered3	MEcyan	-0.235145	0.575085
GEorange	MEdarkgreen	-0.234918	0.575466
GEthistle3	MEsalmon	-0.23461	0.575982
GElightskyblue4	MEpurple	-0.234212	0.576648
GEindianred1	MEcyan	-0.233824	0.577299
GEthistle	MEsalmon	-0.233522	0.577803
GEblueviolet	MEgreenyellow	-0.233348	0.578097
GEfirebrick3	MElightgreen	-0.233116	0.578485
GEmagenta4	MElightcyan	-0.232996	0.578686
GEdarkseagreen1	MEgreenyellow	-0.232579	0.579385
GEdarkolivegreen	MEpurple	-0.232142	0.580118
GEchocolate2	MElightgreen	-0.231916	0.580498
GEnavajowhite3	MEgreen	-0.23115	0.581783
GEskyblue4	MElightyellow	-0.230979	0.582071
GEsienna3	MEyellow	-0.230752	0.582453
GEmoccasin	MEroyalblue	-0.230476	0.582917
GEroyalblue	MEpurple	-0.230462	0.58294
GEbrown4	MEgrey	-0.229846	0.583976
GEpaleturquoise4	MElightyellow	-0.229829	0.584004
GElightcoral	MEdarkred	-0.22971	0.584205
GEblueviolet	MEblue	-0.229667	0.584278
GEblue2	MEgrey60	-0.229656	0.584297
GEdarkolivegreen4	MElightcyan	-0.229636	0.58433
GEchocolate3	MEsalmon	-0.229427	0.584681
GEfirebrick4	MEturquoise	-0.229257	0.584968
GEdarkgrey	MEblack	-0.228954	0.585478
GEdarkseagreen1	MElightgreen	-0.228587	0.586096
GEtan3	MEsalmon	-0.228409	0.586396
GEroyalblue2	MEgrey60	-0.227679	0.587626
GEblack	MElightgreen	-0.227335	0.588205
GEmediumorchid	MElightcyan	-0.227233	0.588377
GEsalmon1	MElightyellow	-0.22722	0.588399
GEdarkolivegreen4	MEroyalblue	-0.226846	0.58903
GEmagenta4	MElightyellow	-0.226594	0.589455
GEpink2	MEsalmon	-0.226509	0.589599
GEtan4	MEdarkgreen	-0.226249	0.590038
GEthistle2	MElightyellow	-0.226157	0.590192
GEsienna3	MElightgreen	-0.225325	0.591597
GEyellow4	MElightcyan	-0.225241	0.59174
GEsaddlebrown	MEsalmon	-0.22499	0.592164
GEblue	MEturquoise	-0.224919	0.592284
GEblue3	MEred	-0.224551	0.592906
GEmediumpurple4	MEblue	-0.224291	0.593345
GEwhite	MEgreenyellow	-0.223886	0.59403
GEdarkturquoise	MEmagenta	-0.223787	0.594198
GEblue	MEred	-0.223412	0.594833
GEmediumpurple4	MEdarkred	-0.223154	0.59527
GEbrown2	MEbrown	-0.222985	0.595556
GEpalevioletred2	MEblack	-0.222358	0.596618
GEpurple2	MEsalmon	-0.222057	0.597127
GEorangered3	MEtan	-0.222024	0.597183
GEyellow	MEdarkred	-0.221803	0.597558
GEplum2	MEgreenyellow	-0.221742	0.597661
GEnavajowhite	MEroyalblue	-0.22173	0.597682
GEthistle	MEbrown	-0.221658	0.597803
GEindianred1	MEdarkred	-0.221313	0.598389
GEdarkolivegreen4	MEsalmon	-0.221135	0.598691
GEantiquewhite1	MEtan	-0.22104	0.598853
GElightyellow	MElightgreen	-0.220889	0.599108
GEskyblue4	MEmagenta	-0.220822	0.599222
GEblue	MElightcyan	-0.220753	0.599339
GEthistle4	MEpink	-0.220434	0.599879
GEskyblue3	MEcyan	-0.220274	0.600152
GEfirebrick2	MElightgreen	-0.220238	0.600214
GEdarkmagenta	MEblue	-0.2202	0.600278
GEdarkgoldenrod4	MElightyellow	-0.220161	0.600343
GEdeeppink	MEcyan	-0.219059	0.602216
GEthistle	MElightyellow	-0.219014	0.602291
GEmagenta	MEroyalblue	-0.218021	0.603981
GEsienna1	MEcyan	-0.217863	0.604249
GEpalevioletred1	MEdarkred	-0.217608	0.604682
GEtan2	MEred	-0.217343	0.605133
GEorangered	MEblack	-0.217204	0.60537
GElightpink1	MEdarkturquoise	-0.217077	0.605587
GEpalevioletred3	MEdarkturquoise	-0.217005	0.605709
GEdarkseagreen3	MEsalmon	-0.216966	0.605776
GEblue	MEdarkturquoise	-0.216387	0.606762
GEskyblue3	MEdarkturquoise	-0.216124	0.607209
GEdeeppink1	MElightgreen	-0.215681	0.607965
GEmagenta1	MEblack	-0.215514	0.608249
GEyellow	MEroyalblue	-0.215153	0.608865
GEantiquewhite4	MEsalmon	-0.215005	0.609117
GEdarkseagreen	MEdarkred	-0.214817	0.609438
GEskyblue2	MEsalmon	-0.214718	0.609607
GEtomato2	MEpink	-0.214621	0.609772
GEdarkseagreen2	MEtan	-0.214268	0.610375
GEchocolate4	MEsalmon	-0.213987	0.610854
GEpalevioletred2	MEblue	-0.213622	0.611478
GEdeeppink1	MEturquoise	-0.213571	0.611565
GEblue3	MEpurple	-0.213532	0.611631
GEyellow2	MEpurple	-0.213251	0.612112
GEdarkmagenta	MEpink	-0.213239	0.612131
GEbisque4	MEpurple	-0.212722	0.613016
GEblue1	MElightcyan	-0.212351	0.613649
GElightpink3	MElightgreen	-0.212242	0.613835
GEdarkolivegreen2	MEblue	-0.211807	0.614579
GEplum1	MElightgreen	-0.211701	0.614761
GEdarkmagenta	MEdarkred	-0.211228	0.61557
GEpowderblue	MElightgreen	-0.210977	0.616
GEplum	MEtan	-0.210914	0.616108
GEturquoise	MEdarkred	-0.210411	0.616969
GEdarkorange2	MEgreenyellow	-0.210115	0.617476
GEdeeppink1	MEdarkred	-0.209634	0.6183
GEmediumorchid	MEroyalblue	-0.209391	0.618717
GEdarkgoldenrod4	MEdarkgreen	-0.209321	0.618837
GEbrown	MEpurple	-0.209142	0.619144
GEblue1	MEdarkred	-0.208996	0.619395
GEthistle	MEblue	-0.208032	0.621047
GEdarkolivegreen4	MEpurple	-0.207572	0.621837
GEroyalblue3	MEgreenyellow	-0.207515	0.621935
GEyellow4	MEred	-0.20746	0.62203
GEgreen2	MEbrown	-0.207273	0.622351
GEmagenta1	MEturquoise	-0.207216	0.622449
GEtan3	MElightgreen	-0.207088	0.622668
GEyellow4	MEgrey60	-0.20664	0.623438
GEcoral4	MEblue	-0.206601	0.623505
GEmediumpurple2	MEyellow	-0.206455	0.623756
GEmediumpurple1	MEcyan	-0.205917	0.624681
GEcyan	MEgreenyellow	-0.205821	0.624846
GEbrown4	MEgrey60	-0.20516	0.625983
GEblue1	MEtan	-0.205047	0.626177
GEmagenta2	MElightcyan	-0.205035	0.626197
GEdarkolivegreen4	MEyellow	-0.204966	0.626317
GEorange4	MEroyalblue	-0.204788	0.626623
GEsienna1	MEgreenyellow	-0.204063	0.627871
GEdeeppink	MEroyalblue	-0.203848	0.628241
GEdarkslateblue	MEblue	-0.203839	0.628257
GElightskyblue3	MEsalmon	-0.203779	0.62836
GEdarkolivegreen4	MEbrown	-0.20367	0.628547
GEmagenta	MEdarkturquoise	-0.20328	0.629219
GEfloralwhite	MEdarkred	-0.202969	0.629756
GEmistyrose	MEmagenta	-0.202459	0.630635
GElightpink	MEdarkturquoise	-0.202051	0.631338
GEivory	MEroyalblue	-0.202034	0.631368
GEsienna3	MEgreen	-0.201938	0.631534
GEdarkgoldenrod4	MElightcyan	-0.201516	0.632261
GEnavajowhite	MEpurple	-0.201175	0.632851
GEred	MEbrown	-0.201098	0.632983
GEthistle1	MEcyan	-0.200748	0.633588
GEthistle2	MEsalmon	-0.200683	0.6337
GEyellow4	MElightgreen	-0.200654	0.63375
GEivory	MElightgreen	-0.200578	0.633881
GEmediumorchid	MEpink	-0.2003	0.634362
GEgreen	MEturquoise	-0.200272	0.634411
GEmediumpurple2	MEdarkgreen	-0.200007	0.634867
GEtan	MEpink	-0.199954	0.63496
GEfloralwhite	MEblue	-0.199722	0.63536
GEpalevioletred	MEdarkgreen	-0.199565	0.635632
GEindianred2	MEblue	-0.199289	0.636109
GEblack	MEpink	-0.198889	0.6368
GEgreen3	MEroyalblue	-0.198501	0.637471
GEskyblue1	MEblack	-0.198144	0.63809
GEmistyrose	MEpink	-0.198126	0.63812
GEthistle4	MEdarkgreen	-0.198066	0.638224
GEsienna4	MEpurple	-0.197999	0.63834
GEpink2	MEcyan	-0.197885	0.638539
GEroyalblue2	MEmidnightblue	-0.197807	0.638673
GEyellow3	MEblack	-0.19768	0.638894
GEpaleturquoise	MEsalmon	-0.197318	0.639519
GEsalmon2	MEdarkturquoise	-0.197257	0.639626
GEgrey60	MEmagenta	-0.197142	0.639824
GEyellow4	MEgreenyellow	-0.196144	0.641553
GElightskyblue3	MEcyan	-0.196039	0.641736
GEskyblue2	MEroyalblue	-0.19577	0.642203
GEindianred2	MEdarkgreen	-0.195406	0.642833
GEcornflowerblue	MElightyellow	-0.194785	0.643911
GEcoral1	MElightcyan	-0.194443	0.644504
GEorangered4	MEgreenyellow	-0.194367	0.644637
GEroyalblue	MElightyellow	-0.194103	0.645095
GEantiquewhite4	MEdarkred	-0.194057	0.645174
GEmagenta3	MEroyalblue	-0.194025	0.64523
GEdarkorange	MEsalmon	-0.193443	0.646242
GEwhite	MEmagenta	-0.193363	0.646381
GEcoral4	MEroyalblue	-0.193224	0.646621
GEsalmon4	MEmagenta	-0.193167	0.646721
GEfirebrick3	MElightcyan	-0.19295	0.647098
GElightpink2	MEdarkturquoise	-0.192817	0.64733
GEivory	MEgreenyellow	-0.192401	0.648051
GEgreen4	MEdarkturquoise	-0.192398	0.648057
GEdarkorange	MEpurple	-0.192246	0.648322
GElightpink	MEyellow	-0.192194	0.648411
GEskyblue1	MEmidnightblue	-0.192033	0.648693
GElavender	MEgrey60	-0.191849	0.649012
GEmediumorchid4	MEdarkred	-0.191829	0.649047
GEchocolate4	MElightcyan	-0.190738	0.650945
GEmediumorchid	MElightgreen	-0.190672	0.651061
GEdeeppink2	MEtan	-0.189998	0.652234
GEbrown2	MEroyalblue	-0.189213	0.653603
GEdarkseagreen4	MEpurple	-0.189195	0.653633
GEslateblue	MEgrey60	-0.189038	0.653908
GEbrown4	MElightcyan	-0.188891	0.654163
GEskyblue	MElightcyan	-0.188814	0.654298
GEdarkmagenta	MEblack	-0.188742	0.654423
GEyellow4	MEmagenta	-0.188687	0.654519
GEslateblue	MEgreen	-0.188335	0.655133
GEmagenta4	MEdarkturquoise	-0.18823	0.655316
GEyellowgreen	MEgreenyellow	-0.187324	0.656898
GElavenderblush1	MEgreenyellow	-0.186906	0.657628
GEbrown1	MEyellow	-0.186752	0.657896
GEdarkseagreen	MEgreenyellow	-0.18669	0.658004
GEmagenta	MEgrey	-0.186541	0.658265
GEcoral3	MEdarkturquoise	-0.18653	0.658284
GEdarkgreen	MEblack	-0.186414	0.658487
GElightcyan1	MEroyalblue	-0.186276	0.658728
GEpalevioletred	MEblue	-0.186183	0.658891
GElavenderblush2	MEdarkgreen	-0.186031	0.659156
GEdarkred	MElightgreen	-0.185883	0.659414
GElightpink3	MEdarkturquoise	-0.185714	0.659709
GEgreen2	MEgrey	-0.18563	0.659857
GEslateblue	MEmagenta	-0.185401	0.660257
GEdarkgrey	MEblue	-0.185152	0.660693
GEmagenta2	MEbrown	-0.184947	0.661051
GEtan2	MEyellow	-0.184657	0.661558
GEbisque4	MEgreenyellow	-0.184605	0.66165
GEbrown1	MEroyalblue	-0.184389	0.662027
GElavenderblush2	MEdarkturquoise	-0.183965	0.662768
GEorangered3	MEpurple	-0.18363	0.663356
GEmagenta3	MEpurple	-0.182706	0.664974
GElightpink2	MEblue	-0.182421	0.665472
GEroyalblue3	MEgrey	-0.182304	0.665679
GElavenderblush3	MEdarkred	-0.181864	0.66645
GEpink	MElightgreen	-0.181793	0.666573
GEblue4	MEsalmon	-0.181641	0.66684
GEyellow3	MEgreenyellow	-0.181631	0.666857
GEdarkseagreen1	MEblack	-0.181503	0.667082
GEdarkseagreen4	MEgrey	-0.181387	0.667285
GEslateblue1	MEpurple	-0.181322	0.667399
GElightpink1	MEblue	-0.181133	0.667731
GEskyblue2	MEpurple	-0.181	0.667964
GEgrey60	MEgreenyellow	-0.180979	0.668001
GEorangered4	MEred	-0.180719	0.668457
GEpink	MEyellow	-0.180223	0.669328
GEantiquewhite4	MEbrown	-0.180002	0.669715
GElavenderblush3	MEblue	-0.179748	0.670162
GElavender	MEgrey	-0.179222	0.671085
GEmediumpurple4	MElightyellow	-0.178267	0.672763
GElightcyan	MEsalmon	-0.178258	0.672778
GEbisque4	MElightgreen	-0.177881	0.673443
GElightsteelblue	MEblack	-0.177645	0.673856
GEred	MEdarkturquoise	-0.177499	0.674113
GEroyalblue	MEdarkturquoise	-0.177427	0.67424
GElightpink	MElightyellow	-0.177146	0.674735
GEthistle3	MEdarkred	-0.177063	0.67488
GEmediumpurple2	MEpurple	-0.175942	0.676854
GEblue1	MEcyan	-0.175688	0.677301
GEorangered4	MElightgreen	-0.175429	0.677758
GEturquoise	MEmagenta	-0.175391	0.677825
GEpalevioletred1	MElightgreen	-0.174983	0.678542
GEred	MEgreenyellow	-0.17464	0.679147
GEplum4	MEbrown	-0.174389	0.67959
GEbrown1	MEbrown	-0.174279	0.679784
GEskyblue4	MEsalmon	-0.174269	0.6798
GEpink2	MEpurple	-0.174089	0.680118
GEorange4	MEmagenta	-0.173644	0.680902
GElightyellow	MEdarkturquoise	-0.173501	0.681156
GEtan2	MEroyalblue	-0.173231	0.681631
GEnavajowhite3	MEred	-0.172762	0.682459
GEsienna3	MEmagenta	-0.172762	0.682459
GEred	MElightcyan	-0.172	0.683804
GEmediumorchid	MEdarkturquoise	-0.171816	0.684129
GEorangered	MEmagenta	-0.171675	0.684378
GEthistle4	MEpurple	-0.171584	0.684539
GEpurple	MEgreenyellow	-0.171536	0.684624
GEskyblue	MEred	-0.171523	0.684647
GElightcyan	MElightyellow	-0.170324	0.686766
GEcoral4	MEgreenyellow	-0.170249	0.686897
GEviolet	MElightgreen	-0.170147	0.687078
GEhoneydew	MEturquoise	-0.169944	0.687437
GEbrown2	MElightgreen	-0.16959	0.688064
GEplum2	MEpurple	-0.169456	0.6883
GEbisque4	MEdarkturquoise	-0.169141	0.688858
GEslateblue	MEbrown	-0.169033	0.689049
GEthistle4	MEbrown	-0.168977	0.689148
GEmagenta	MEmagenta	-0.168968	0.689163
GEmediumorchid4	MEroyalblue	-0.168939	0.689214
GEnavajowhite2	MElightyellow	-0.168841	0.689389
GEsalmon4	MElightgreen	-0.168803	0.689456
GEmediumorchid	MEdarkgreen	-0.168567	0.689874
GEskyblue	MEgrey	-0.168455	0.690072
GEblack	MEblack	-0.16839	0.690186
GEdarkviolet	MEtan	-0.168188	0.690544
GEindianred3	MElightyellow	-0.168073	0.690747
GEnavajowhite3	MEgrey60	-0.167898	0.691057
GEsalmon4	MEred	-0.16744	0.691868
GEroyalblue3	MEsalmon	-0.167292	0.692131
GEfirebrick4	MElightcyan	-0.167111	0.692452
GEfirebrick	MEsalmon	-0.166993	0.692661
GEorangered1	MEdarkturquoise	-0.166891	0.692841
GEantiquewhite1	MEblack	-0.166342	0.693815
GEmistyrose	MEdarkred	-0.165829	0.694724
GEdeeppink2	MEmagenta	-0.165699	0.694955
GEyellow3	MElightgreen	-0.16408	0.697826
GEplum2	MEdarkred	-0.163847	0.698241
GEtan4	MEgreenyellow	-0.163839	0.698255
GEdarkviolet	MElightgreen	-0.163814	0.698299
GEblueviolet	MEdarkred	-0.163606	0.698669
GEsaddlebrown	MElightyellow	-0.163411	0.699015
GEcoral3	MEcyan	-0.16304	0.699674
GEyellow2	MEgrey60	-0.162926	0.699877
GEtan4	MEtan	-0.162776	0.700144
GEnavajowhite2	MEsalmon	-0.162493	0.700646
GEnavajowhite3	MEbrown	-0.161919	0.701666
GEyellow2	MEred	-0.161406	0.702579
GEdarkviolet	MEturquoise	-0.161347	0.702683
GEroyalblue	MEdarkred	-0.160779	0.703694
GEblue	MElightgreen	-0.159869	0.705313
GEdarkseagreen	MEpink	-0.159584	0.705822
GEnavajowhite1	MEcyan	-0.15922	0.70647
GEivory	MEpurple	-0.159098	0.706687
GElightpink3	MEblack	-0.158609	0.707558
GEdarkturquoise	MEroyalblue	-0.158499	0.707754
GEgreen4	MEsalmon	-0.158414	0.707905
GEnavajowhite2	MEroyalblue	-0.158413	0.707907
GEdarkseagreen2	MElightyellow	-0.158412	0.70791
GEantiquewhite2	MElightyellow	-0.158284	0.708137
GEbrown3	MEroyalblue	-0.157459	0.709608
GEyellow3	MElightcyan	-0.157328	0.709841
GEyellow	MEdarkturquoise	-0.156952	0.710511
GEgreen2	MElightgreen	-0.156604	0.711134
GEpaleturquoise4	MEbrown	-0.156316	0.711648
GEthistle1	MEdarkgreen	-0.155973	0.712259
GEmagenta1	MEpurple	-0.155946	0.712308
GEthistle4	MEroyalblue	-0.155847	0.712484
GEmediumpurple	MEdarkgreen	-0.154579	0.714748
GEorange4	MEcyan	-0.154313	0.715223
GElightblue3	MElightgreen	-0.154288	0.715268
GElightcyan1	MEblack	-0.154261	0.715317
GEdarkolivegreen	MElightgreen	-0.154093	0.715617
GEsienna4	MEmagenta	-0.15372	0.716282
GEthistle1	MEpurple	-0.153658	0.716394
GEantiquewhite2	MEgreenyellow	-0.1536	0.716498
GEmediumpurple	MElightyellow	-0.153283	0.717064
GEmidnightblue	MElightgreen	-0.152889	0.717768
GEaliceblue	MEtan	-0.152808	0.717914
GEsienna3	MEgrey60	-0.152388	0.718665
GEturquoise	MEblue	-0.152311	0.718803
GEchocolate2	MEpink	-0.151537	0.720188
GEorange	MEpurple	-0.151117	0.72094
GEbrown1	MEblue	-0.150865	0.721392
GElavenderblush1	MEblue	-0.150842	0.721432
GEsienna2	MEroyalblue	-0.150671	0.721738
GEdarkolivegreen	MEgreenyellow	-0.150193	0.722595
GEpaleturquoise4	MEgreen	-0.149397	0.724022
GElightpink	MEpurple	-0.149384	0.724045
GEsaddlebrown	MEpurple	-0.149156	0.724452
GEpurple	MEblue	-0.149007	0.724719
GElightcyan1	MEpurple	-0.148838	0.725023
GEmoccasin	MEdarkturquoise	-0.148285	0.726014
GEmagenta1	MEcyan	-0.148218	0.726134
GEmediumpurple	MEred	-0.148055	0.726427
GEfloralwhite	MElightgreen	-0.14779	0.726902
GEthistle2	MEcyan	-0.147771	0.726937
GEroyalblue3	MElightcyan	-0.147613	0.727219
GEpaleturquoise	MEmagenta	-0.147203	0.727955
GElightpink4	MEmidnightblue	-0.147006	0.728309
GEskyblue2	MEgreenyellow	-0.146829	0.728626
GEmagenta3	MEdarkturquoise	-0.146775	0.728723
GEdarkolivegreen2	MEyellow	-0.146539	0.729148
GElightblue3	MEmagenta	-0.1464	0.729397
GElavenderblush3	MEdarkturquoise	-0.146229	0.729704
GEskyblue4	MEdarkgreen	-0.145666	0.730716
GEthistle1	MEred	-0.145572	0.730884
GElightyellow	MEbrown	-0.145351	0.73128
GEdarkseagreen	MEmidnightblue	-0.14473	0.732398
GEcoral1	MEbrown	-0.14458	0.732667
GEblue2	MEtan	-0.144047	0.733624
GEyellowgreen	MEroyalblue	-0.143953	0.733794
GEsalmon1	MEpurple	-0.142768	0.735926
GEchocolate3	MEred	-0.142461	0.736478
GEdeeppink2	MElightgreen	-0.142345	0.736687
GEroyalblue	MEmagenta	-0.142229	0.736895
GElightpink	MEroyalblue	-0.14201	0.737289
GEsaddlebrown	MEyellow	-0.141851	0.737576
GEindianred2	MEcyan	-0.141848	0.737581
GElavenderblush3	MEgreen	-0.141419	0.738354
GEwhitesmoke	MElightcyan	-0.14129	0.738587
GEmagenta1	MEpink	-0.140486	0.740033
GEfirebrick	MEcyan	-0.140164	0.740615
GElavender	MElightcyan	-0.139915	0.741062
GEskyblue3	MEred	-0.139755	0.741352
GEgreen	MEsalmon	-0.139708	0.741436
GEcyan	MEroyalblue	-0.139502	0.741808
GEcoral4	MEdarkgreen	-0.139274	0.742218
GEmediumpurple3	MEyellow	-0.13924	0.74228
GEmediumpurple4	MEyellow	-0.139199	0.742353
GEyellow3	MEpurple	-0.13882	0.743036
GEyellowgreen	MEdarkgreen	-0.138394	0.743805
GEmediumorchid	MEpurple	-0.138158	0.744231
GEorange4	MElightcyan	-0.137604	0.745231
GEchocolate4	MEpurple	-0.137543	0.745341
GElightsteelblue1	MElightyellow	-0.137433	0.74554
GEsienna2	MEdarkturquoise	-0.137245	0.745879
GEdarkseagreen	MEgrey60	-0.136883	0.746532
GEpaleturquoise4	MElightgreen	-0.136477	0.747265
GEdarkolivegreen	MElightcyan	-0.136388	0.747426
GEskyblue1	MEturquoise	-0.135898	0.74831
GEdarkgoldenrod4	MEred	-0.135425	0.749165
GEfirebrick4	MEmagenta	-0.135109	0.749737
GEpalevioletred2	MEturquoise	-0.135065	0.749815
GEmediumorchid4	MEblue	-0.134998	0.749937
GEnavajowhite	MEturquoise	-0.134872	0.750165
GEhoneydew	MEblack	-0.134844	0.750216
GEivory	MEblue	-0.134659	0.75055
GEmediumorchid	MElightyellow	-0.134408	0.751004
GEgreenyellow	MEdarkred	-0.134397	0.751023
GEdeeppink	MEdarkturquoise	-0.134356	0.751098
GEmagenta2	MEtan	-0.134115	0.751534
GEpink2	MEgrey60	-0.134047	0.751656
GEpalevioletred	MEred	-0.134002	0.751738
GEorangered3	MEmidnightblue	-0.133884	0.751951
GEchocolate2	MEpurple	-0.133646	0.752381
GEmediumpurple1	MEred	-0.133498	0.752649
GEhoneydew	MEgrey60	-0.133217	0.753158
GEpowderblue	MEsalmon	-0.133204	0.753181
GEpink4	MEpurple	-0.133001	0.753549
GEdarkseagreen1	MEdarkgreen	-0.132495	0.754464
GEdarkslateblue	MEblack	-0.13233	0.754762
GEpink3	MEyellow	-0.13213	0.755125
GEplum1	MEbrown	-0.132103	0.755174
GEgreenyellow	MEblue	-0.131688	0.755925
GEwhitesmoke	MEroyalblue	-0.131571	0.756136
GEfloralwhite	MEyellow	-0.131562	0.756152
GEtan4	MEmidnightblue	-0.130693	0.757728
GEyellowgreen	MEblack	-0.130584	0.757924
GEorange	MEmagenta	-0.130386	0.758283
GEchocolate3	MEbrown	-0.130371	0.758311
GEblueviolet	MElightcyan	-0.130189	0.75864
GEthistle4	MElightcyan	-0.130071	0.758853
GElightpink4	MElightcyan	-0.129763	0.759411
GEturquoise	MEred	-0.129702	0.759523
GEviolet	MEroyalblue	-0.129355	0.760151
GEbisque4	MEmidnightblue	-0.12924	0.76036
GElightslateblue	MEgreenyellow	-0.12918	0.760469
GEskyblue2	MEblack	-0.128862	0.761045
GEaliceblue	MEyellow	-0.128838	0.761088
GEchocolate4	MEgrey	-0.128781	0.761192
GEslateblue	MEcyan	-0.128629	0.761467
GElavenderblush2	MEcyan	-0.128606	0.761509
GElightsteelblue	MEpink	-0.128454	0.761785
GEorange4	MEdarkred	-0.128321	0.762026
GElavenderblush	MEblue	-0.128305	0.762056
GEpalevioletred1	MEgrey60	-0.128152	0.762333
GEtan4	MEpink	-0.128142	0.762351
GEmagenta3	MEgrey	-0.127357	0.763776
GEred	MElightgreen	-0.126976	0.764466
GElightpink4	MEtan	-0.126747	0.764882
GEslateblue	MEdarkgreen	-0.126737	0.7649
GEmistyrose	MEcyan	-0.126696	0.764975
GEchocolate3	MEmagenta	-0.126688	0.76499
GEdarkgreen	MEgrey60	-0.126409	0.765496
GEtan	MEpurple	-0.126325	0.765648
GEyellow	MEred	-0.126316	0.765664
GEthistle1	MEmidnightblue	-0.126133	0.765997
GEgreen4	MEred	-0.126038	0.766169
GEcoral4	MEpurple	-0.126035	0.766175
GEslateblue	MEpurple	-0.126019	0.766205
GEbrown3	MEsalmon	-0.125474	0.767193
GEmediumpurple1	MEdarkgreen	-0.125313	0.767486
GEfirebrick	MEmagenta	-0.125232	0.767633
GEantiquewhite2	MEblack	-0.125109	0.767856
GEsienna4	MEpink	-0.124961	0.768127
GEmaroon	MEblue	-0.124946	0.768153
GEblue4	MEbrown	-0.124491	0.768981
GEmediumpurple3	MEroyalblue	-0.124438	0.769077
GEbisque4	MEblack	-0.124383	0.769176
GEgreen3	MEbrown	-0.124036	0.769807
GEdeeppink2	MEgrey60	-0.123945	0.769972
GEdarkmagenta	MElightyellow	-0.123707	0.770406
GEyellow4	MEtan	-0.123672	0.770468
GEplum4	MEred	-0.123608	0.770585
GEcoral3	MEgrey60	-0.12324	0.771253
GEtan3	MEpink	-0.122527	0.772551
GEdarkgreen	MEtan	-0.122283	0.772995
GEskyblue	MEdarkgreen	-0.122202	0.773142
GEsalmon1	MEcyan	-0.121832	0.773816
GElightpink4	MEred	-0.121577	0.774279
GElightyellow	MEgreenyellow	-0.121494	0.774431
GEorange4	MEbrown	-0.121488	0.774441
GEcoral1	MEsalmon	-0.120953	0.775415
GEdarkolivegreen2	MElightcyan	-0.120502	0.776237
GEpink4	MElightgreen	-0.120393	0.776435
GEdarkseagreen3	MEdarkturquoise	-0.120124	0.776925
GEskyblue2	MEdarkgreen	-0.120112	0.776946
GElightpink1	MEdarkgreen	-0.120096	0.776976
GEmagenta1	MElightgreen	-0.119892	0.777347
GEmagenta3	MElightcyan	-0.11937	0.778299
GEnavajowhite	MEdarkturquoise	-0.119258	0.778502
GEchocolate2	MEdarkred	-0.119238	0.778539
GEtan3	MEturquoise	-0.118268	0.780306
GEwhitesmoke	MEpink	-0.117798	0.781164
GEsteelblue	MEpurple	-0.117768	0.781217
GEcoral	MElightgreen	-0.117594	0.781535
GEfirebrick3	MEblue	-0.117515	0.781679
GElightpink	MEdarkgreen	-0.117304	0.782064
GEindianred4	MEblack	-0.117156	0.782335
GEdarkorange	MEmagenta	-0.117068	0.782495
GEgreen2	MEdarkturquoise	-0.116621	0.783311
GEantiquewhite4	MEroyalblue	-0.116554	0.783433
GEcoral3	MEturquoise	-0.115585	0.7852
GEbrown1	MEgrey	-0.115341	0.785647
GEcoral1	MEpurple	-0.114947	0.786365
GElightpink1	MEbrown	-0.114398	0.787368
GElightblue3	MEpink	-0.114348	0.787459
GEmediumpurple1	MEroyalblue	-0.113867	0.788338
GEpink4	MEtan	-0.113808	0.788446
GElightslateblue	MEdarkturquoise	-0.113535	0.788944
GEindianred3	MElightcyan	-0.113393	0.789204
GEgreen	MElightcyan	-0.113373	0.78924
GEdarkolivegreen2	MEpink	-0.112477	0.790877
GEindianred4	MElightyellow	-0.112402	0.791015
GEdarkorange2	MEroyalblue	-0.112094	0.791577
GEplum3	MEblack	-0.111992	0.791764
GElightblue2	MEpurple	-0.111701	0.792296
GElightblue4	MElightgreen	-0.111594	0.792492
GEbrown3	MEpurple	-0.111277	0.793072
GEpink4	MEdarkred	-0.111233	0.793151
GEblue1	MEmagenta	-0.11035	0.794768
GEthistle3	MEred	-0.110243	0.794964
GEskyblue4	MEblue	-0.110175	0.795088
GEdarkseagreen2	MEturquoise	-0.110042	0.79533
GEpaleturquoise	MEblack	-0.109787	0.795798
GEtomato2	MEgrey60	-0.109549	0.796234
GEyellow	MEdarkgreen	-0.109179	0.79691
GEtan2	MEdarkturquoise	-0.109028	0.797187
GEfirebrick4	MEmidnightblue	-0.108878	0.797461
GEskyblue2	MElightcyan	-0.108743	0.797708
GEtomato	MEpink	-0.108677	0.79783
GEblue1	MElightyellow	-0.108658	0.797865
GEskyblue	MEmagenta	-0.108391	0.798353
GElightsteelblue	MEred	-0.108124	0.798842
GEgreen2	MEblue	-0.108051	0.798975
GEpalevioletred	MEpink	-0.108019	0.799034
GEdarkolivegreen2	MEbrown	-0.107699	0.799621
GEwhite	MEpurple	-0.10762	0.799766
GElavenderblush	MEpurple	-0.107515	0.799958
GEdarkturquoise	MEsalmon	-0.107439	0.800096
GEpurple	MEpurple	-0.106721	0.801412
GEred	MEroyalblue	-0.10643	0.801945
GEgrey60	MEpurple	-0.106295	0.802193
GEtan	MEsalmon	-0.106	0.802733
GEpalevioletred3	MEpink	-0.105928	0.802865
GEnavajowhite3	MEgreenyellow	-0.105828	0.803048
GEmagenta3	MEdarkred	-0.105262	0.804087
GEdarkslateblue	MElightyellow	-0.105146	0.804299
GEwhitesmoke	MEbrown	-0.104548	0.805396
GEdarkgoldenrod4	MEgrey	-0.104425	0.805621
GEorangered3	MEsalmon	-0.104361	0.80574
GEcyan	MEpurple	-0.103509	0.807302
GEorange4	MEpurple	-0.103445	0.807419
GEorangered1	MEgreen	-0.103339	0.807615
GEblack	MEroyalblue	-0.103107	0.80804
GEhoneydew1	MElightyellow	-0.103095	0.808063
GEpink	MEpink	-0.102895	0.80843
GEtomato	MEsalmon	-0.102043	0.809994
GElavenderblush	MEmagenta	-0.101887	0.81028
GEthistle1	MEgreenyellow	-0.101864	0.810322
GEtan3	MEdarkturquoise	-0.101595	0.810816
GElightcyan1	MEpink	-0.101076	0.81177
GEpaleturquoise4	MEdarkgreen	-0.100854	0.812178
GEfirebrick3	MEroyalblue	-0.100792	0.812291
GEbrown1	MEpurple	-0.10076	0.812351
GEblue1	MEblue	-0.100699	0.812461
GEdarkred	MEblue	-0.0997146	0.814271
GElightpink3	MEpurple	-0.0996252	0.814435
GEmistyrose	MEgrey	-0.0988947	0.815778
GEskyblue	MEturquoise	-0.098686	0.816162
GEdarkolivegreen1	MElightcyan	-0.0982504	0.816963
GEfirebrick	MEpurple	-0.0981938	0.817067
GEcoral1	MElightyellow	-0.0975473	0.818256
GEtomato	MEturquoise	-0.0973618	0.818597
GEskyblue3	MEtan	-0.096981	0.819298
GEplum1	MEpurple	-0.0966268	0.819949
GEbrown	MEblack	-0.0966022	0.819995
GEsalmon2	MEred	-0.0963156	0.820522
GEdarkgrey	MEcyan	-0.0962932	0.820563
GEpink4	MEdarkturquoise	-0.095743	0.821576
GEmistyrose	MElightcyan	-0.0956495	0.821748
GEtan	MEdarkgreen	-0.0952788	0.822431
GEpink2	MEturquoise	-0.0952458	0.822491
GEbrown	MEgreenyellow	-0.095143	0.82268
GEpink3	MElightgreen	-0.0949269	0.823078
GEcoral1	MEroyalblue	-0.0948043	0.823304
GEsalmon1	MEmagenta	-0.0946742	0.823544
GEcoral4	MEsalmon	-0.0946727	0.823547
GElightcyan	MEblack	-0.0939831	0.824817
GElavenderblush	MEdarkturquoise	-0.0937363	0.825271
GEskyblue3	MEblack	-0.0935878	0.825545
GElightpink	MElightcyan	-0.0933414	0.825999
GEfloralwhite	MEgrey	-0.0931527	0.826347
GEtan	MEblue	-0.0930996	0.826444
GEblack	MEblue	-0.0928999	0.826812
GEcornflowerblue	MEsalmon	-0.0928478	0.826908
GEplum	MEdarkturquoise	-0.0926111	0.827344
GEmediumorchid4	MEdarkturquoise	-0.0923892	0.827754
GElightcoral	MEturquoise	-0.0912792	0.8298
GEwhitesmoke	MEblack	-0.0912054	0.829936
GEmediumpurple2	MElightyellow	-0.0905826	0.831084
GEmediumpurple4	MEgreenyellow	-0.0903157	0.831577
GEblue	MEgreenyellow	-0.0901655	0.831854
GEchocolate3	MEdarkturquoise	-0.0898503	0.832435
GEindianred2	MEmagenta	-0.0895432	0.833002
GEpink	MEgreenyellow	-0.0894949	0.833091
GEmagenta1	MEmagenta	-0.0893751	0.833312
GEchocolate3	MEyellow	-0.0885886	0.834763
GEplum2	MEmidnightblue	-0.0884605	0.835
GEgreen4	MEpink	-0.0883071	0.835283
GElightblue4	MEcyan	-0.0882433	0.835401
GEpink	MEsalmon	-0.0882383	0.83541
GEpalevioletred3	MEgrey60	-0.0880487	0.83576
GEthistle1	MEblack	-0.0878874	0.836058
GEblue4	MEdarkred	-0.0878574	0.836113
GEnavajowhite	MEred	-0.0877496	0.836312
GEslateblue	MEsalmon	-0.0871823	0.83736
GElightpink3	MEmagenta	-0.0871593	0.837402
GEblue2	MEpink	-0.0869025	0.837876
GEmediumorchid	MEdarkred	-0.0867992	0.838067
GEorange4	MEgreen	-0.0867131	0.838226
GEbisque4	MEpink	-0.0865699	0.838491
GEpink2	MElightcyan	-0.0864165	0.838774
GEcoral4	MEpink	-0.0863822	0.838837
GEsienna1	MEgrey60	-0.08635	0.838897
GEcoral4	MEyellow	-0.0861176	0.839326
GElightsteelblue	MEroyalblue	-0.0861039	0.839351
GEbrown3	MElightgreen	-0.0860383	0.839472
GEindianred1	MEdarkgreen	-0.0860228	0.839501
GEsaddlebrown	MEbrown	-0.0857455	0.840013
GEplum2	MEsalmon	-0.0854181	0.840618
GEdarkred	MEyellow	-0.0845943	0.842141
GEblack	MEsalmon	-0.084471	0.842369
GEplum1	MEgrey	-0.0844128	0.842476
GEpink	MElightyellow	-0.0842803	0.842721
GEindianred1	MEblack	-0.0840748	0.843101
GEplum	MEgreenyellow	-0.0839816	0.843273
GEmediumpurple4	MEpink	-0.0838616	0.843495
GEsaddlebrown	MEgreenyellow	-0.0836218	0.843938
GEantiquewhite4	MEblue	-0.0835068	0.844151
GEbrown4	MElightgreen	-0.0834615	0.844235
GEslateblue	MEblue	-0.083074	0.844951
GEorangered4	MEpurple	-0.0829287	0.84522
GEtomato	MElightgreen	-0.0819099	0.847105
GEroyalblue2	MEyellow	-0.081723	0.84745
GEsalmon4	MEdarkturquoise	-0.0816957	0.847501
GEcoral	MEgreenyellow	-0.0814844	0.847892
GEtomato2	MEtan	-0.0814652	0.847927
GEsalmon2	MEdarkred	-0.0811883	0.84844
GEdarkseagreen1	MEblue	-0.0807727	0.849209
GEtan4	MEred	-0.080451	0.849804
GEmagenta1	MElightcyan	-0.0801475	0.850366
GEbrown3	MEred	-0.0799447	0.850741
GEantiquewhite1	MEturquoise	-0.0792712	0.851988
GEpaleturquoise4	MEblue	-0.0791241	0.85226
GEmediumpurple	MEpurple	-0.0790398	0.852416
GEdarkseagreen4	MEdarkred	-0.0786993	0.853047
GElightsteelblue	MEdarkred	-0.0781329	0.854096
GEmediumpurple	MEblue	-0.0781169	0.854126
GEmagenta4	MEdarkred	-0.077854	0.854612
GEpalevioletred3	MEmagenta	-0.0775583	0.85516
GEdeeppink	MElightcyan	-0.0775313	0.85521
GElightcyan	MEmagenta	-0.0771445	0.855927
GEtan3	MEgrey	-0.0770769	0.856052
GEblue2	MEpurple	-0.0770266	0.856145
GEindianred1	MElightyellow	-0.0769357	0.856314
GEpurple2	MEgreenyellow	-0.0766448	0.856853
GElavenderblush3	MEpink	-0.0766165	0.856905
GElightcoral	MElightcyan	-0.0764439	0.857225
GEmistyrose4	MEturquoise	-0.0758846	0.858262
GEpurple2	MElightyellow	-0.0757065	0.858592
GEorange4	MEblue	-0.0755984	0.858792
GEchocolate2	MElightyellow	-0.0752614	0.859417
GEfirebrick4	MEcyan	-0.0751316	0.859657
GEsienna3	MEtan	-0.0750214	0.859862
GEthistle	MEdarkgreen	-0.0746204	0.860605
GEfirebrick	MElightgreen	-0.073983	0.861787
GEskyblue2	MEyellow	-0.0736972	0.862317
GEdarkorange	MEblack	-0.0732314	0.863181
GEskyblue	MEpurple	-0.0731952	0.863248
GEdarkolivegreen4	MEblack	-0.0729165	0.863765
GEchocolate3	MElightcyan	-0.0727201	0.86413
GEsienna2	MEturquoise	-0.0727144	0.86414
GEgreenyellow	MEpink	-0.0726907	0.864184
GEplum4	MEmagenta	-0.0725749	0.864399
GEbrown1	MEdarkred	-0.0724598	0.864613
GEdarkseagreen	MEmagenta	-0.0722432	0.865015
GEdarkolivegreen1	MEgreenyellow	-0.0717543	0.865922
GEindianred2	MEgreenyellow	-0.071592	0.866223
GEdeeppink	MEdarkgreen	-0.0711329	0.867075
GElightskyblue3	MEdarkgreen	-0.0709122	0.867485
GEpaleturquoise	MEpurple	-0.0704689	0.868308
GEpink3	MEdarkturquoise	-0.0704028	0.86843
GEfirebrick3	MEdarkred	-0.0702737	0.86867
GElightskyblue3	MEgreenyellow	-0.0697264	0.869686
GEyellowgreen	MEmagenta	-0.0692526	0.870566
GEchocolate2	MEblue	-0.0688452	0.871322
GEblue	MEsalmon	-0.0684696	0.87202
GElightgreen	MEgreenyellow	-0.0679801	0.872929
GEdarkseagreen3	MEred	-0.0671406	0.874489
GEroyalblue	MEcyan	-0.0668869	0.874961
GEmagenta	MEgreenyellow	-0.0668594	0.875012
GEorangered1	MEgreenyellow	-0.0667625	0.875192
GEmediumorchid4	MEyellow	-0.0667601	0.875196
GEroyalblue3	MEdarkred	-0.0666254	0.875447
GEgreen3	MEmagenta	-0.0664434	0.875785
GEnavajowhite2	MEmidnightblue	-0.065997	0.876614
GEslateblue1	MEbrown	-0.065968	0.876668
GEpink4	MEgrey60	-0.065653	0.877254
GElightblue4	MEdarkred	-0.0654417	0.877647
GEmediumpurple3	MElightyellow	-0.0654207	0.877686
GEpowderblue	MEpurple	-0.065395	0.877733
GEthistle4	MEyellow	-0.065231	0.878038
GEhoneydew1	MEdarkgreen	-0.0651893	0.878116
GEyellowgreen	MElightyellow	-0.0651103	0.878263
GEblue3	MElightcyan	-0.0650277	0.878416
GEcornflowerblue	MEpurple	-0.0648286	0.878787
GEthistle	MEgreen	-0.0645029	0.879392
GEmediumpurple4	MEdarkgreen	-0.0643465	0.879683
GEtomato	MElightyellow	-0.0643217	0.879729
GEdarkviolet	MEroyalblue	-0.0641543	0.88004
GEdarkred	MEsalmon	-0.0636849	0.880913
GEpink4	MEturquoise	-0.063037	0.882118
GEpalevioletred	MEroyalblue	-0.0628276	0.882508
GEdarkseagreen1	MEpurple	-0.0628181	0.882526
GEfirebrick3	MEgreenyellow	-0.0621611	0.883748
GEdarkolivegreen2	MEgreenyellow	-0.0620985	0.883864
GEplum3	MEsalmon	-0.0620593	0.883937
GEyellow3	MEred	-0.0620122	0.884025
GEmistyrose	MEturquoise	-0.0612406	0.885461
GEcornflowerblue	MEroyalblue	-0.0611064	0.88571
GEfirebrick2	MEpurple	-0.060949	0.886003
GEorangered3	MEdarkturquoise	-0.060801	0.886279
GEpowderblue	MElightyellow	-0.060164	0.887464
GEantiquewhite1	MEpink	-0.0587553	0.890087
GEblack	MEbrown	-0.0586338	0.890313
GEgreenyellow	MElightgreen	-0.0584263	0.8907
GEthistle	MEdarkred	-0.0581031	0.891302
GEskyblue2	MEpink	-0.0580352	0.891428
GEdarkseagreen2	MEmidnightblue	-0.0580113	0.891473
GEdeeppink1	MEcyan	-0.0578131	0.891842
GEbrown4	MEsalmon	-0.0578005	0.891865
GEorange	MEdarkred	-0.0577157	0.892023
GEmoccasin	MEmagenta	-0.0574547	0.892509
GElightcyan1	MEmagenta	-0.0573935	0.892623
GEpurple	MEbrown	-0.0573881	0.892633
GEroyalblue2	MEgreen	-0.0569985	0.893359
GEpowderblue	MEblue	-0.0567274	0.893864
GEpurple2	MEroyalblue	-0.0566192	0.894066
GEpaleturquoise4	MEyellow	-0.0566103	0.894082
GElightcyan1	MEblue	-0.0563768	0.894517
GEcoral4	MEbrown	-0.0561999	0.894847
GEskyblue	MEpink	-0.055376	0.896382
GEtomato	MEdarkturquoise	-0.0551667	0.896772
GEchocolate3	MEblue	-0.0550801	0.896933
GEtan2	MEblue	-0.0548529	0.897357
GEpalevioletred	MEgreenyellow	-0.0548192	0.89742
GEdarkgrey	MEbrown	-0.0544363	0.898133
GEskyblue	MEgreenyellow	-0.054189	0.898594
GEantiquewhite2	MEpink	-0.0540543	0.898845
GEyellow	MEyellow	-0.0538093	0.899302
GEcoral3	MEpurple	-0.0535869	0.899717
GEpaleturquoise	MEdarkred	-0.0535629	0.899762
GEorangered1	MEred	-0.0534602	0.899953
GEindianred3	MEdarkgreen	-0.0529163	0.900967
GEblue1	MEpink	-0.0529087	0.900981
GEmediumorchid4	MElightgreen	-0.0527189	0.901335
GElightsteelblue1	MEgrey60	-0.0520226	0.902633
GEmistyrose4	MEroyalblue	-0.0520081	0.90266
GEred	MEturquoise	-0.0519301	0.902806
GEblue3	MEturquoise	-0.0516992	0.903237
GEtomato2	MEroyalblue	-0.0516149	0.903394
GEskyblue1	MEpurple	-0.0511777	0.904209
GEviolet	MEcyan	-0.0508099	0.904895
GEdarkolivegreen1	MEroyalblue	-0.0504568	0.905554
GEmediumpurple4	MEgreen	-0.050042	0.906328
GEgreen3	MEyellow	-0.0496739	0.907015
GEdarkturquoise	MEred	-0.0496734	0.907016
GEthistle3	MEpurple	-0.0495109	0.907319
GEmistyrose4	MEdarkturquoise	-0.0488546	0.908543
GEplum3	MEgreenyellow	-0.048728	0.908779
GElightblue3	MEgrey60	-0.0487145	0.908805
GEpurple	MEblack	-0.0486858	0.908858
GEpalevioletred3	MElightgreen	-0.0485891	0.909039
GEdarkslateblue	MEbrown	-0.0481225	0.90991
GEdarkorange2	MEred	-0.0480723	0.910003
GEdarkseagreen	MElightcyan	-0.0478701	0.910381
GEdarkseagreen2	MEgrey60	-0.0476665	0.910761
GEsienna3	MEmidnightblue	-0.0476002	0.910884
GEcoral	MEred	-0.0470825	0.911851
[truncated: 2,225 more rows]

## Sheet: 4WR_vs_4WL_cor_all_kKqbUL
microName	metaName	CC	CCP
GEplum2	MEdarkgrey	0.0993829	0.81488
GEskyblue1	MEdarkgrey	0.410122	0.312899
GEnavajowhite	MEdarkgrey	0.4034	0.321676
GEblue2	MEdarkgrey	0.416597	0.304553
GElightcyan	MEdarkgrey	0.63958	0.0876892
GEmediumpurple	MEdarkgrey	0.384258	0.347296
GElightslateblue	MEdarkgrey	0.280175	0.501516
GEplum3	MEdarkgrey	0.526031	0.180535
GEbrown1	MEdarkgrey	0.494495	0.21288
GEyellow3	MEdarkgrey	0.260981	0.532426
GEplum1	MEdarkgrey	0.50857	0.198096
GElavenderblush1	MEdarkgrey	0.0842086	0.842854
GEsalmon4	MEdarkgrey	0.23579	0.574008
GEantiquewhite2	MEdarkgrey	-0.208022	0.621065
GElightpink2	MEdarkgrey	-0.248123	0.553512
GEfirebrick2	MEdarkgrey	-0.125849	0.766513
GEpink3	MEdarkgrey	0.171538	0.684621
GEcoral1	MEdarkgrey	0.0104426	0.980422
GEdarkseagreen2	MEdarkgrey	0.218299	0.603506
GEmagenta3	MEdarkgrey	0.108581	0.798005
GEthistle2	MEdarkgrey	0.330292	0.424269
GEcoral2	MEdarkgrey	-0.196643	0.640689
GEsienna3	MEdarkgrey	0.0479616	0.91021
GEtan	MEdarkgrey	-0.0732356	0.863173
GEgrey60	MEdarkgrey	0.194799	0.643886
GElightcoral	MEdarkgrey	-0.0744052	0.861004
GElightsteelblue1	MEdarkgrey	0.319269	0.440807
GEgreen3	MEdarkgrey	0.20085	0.633412
GEskyblue3	MEdarkgrey	0.104146	0.806133
GEtomato	MEdarkgrey	-0.377453	0.356623
GEbrown	MEdarkgrey	-0.21194	0.614352
GEdarkolivegreen4	MEdarkgrey	-0.0701867	0.868832
GEpalevioletred3	MEdarkgrey	-0.329696	0.425157
GEblue	MEdarkgrey	-0.612179	0.1067
GEmidnightblue	MEdarkgrey	-0.386641	0.344057
GEpink	MEdarkgrey	-0.597635	0.117664
GEturquoise	MEdarkgrey	-0.373636	0.361903
GElavenderblush3	MEdarkgrey	-0.34156	0.40764
GEmediumpurple3	MEdarkgrey	-0.388468	0.341584
GEsteelblue	MEdarkgrey	-0.100298	0.813198
GEmistyrose	MEdarkgrey	-0.435245	0.281123
GEgreen4	MEdarkgrey	-0.802499	0.0165196
GEhoneydew	MEdarkgrey	-0.602684	0.113789
GEsienna4	MEdarkgrey	-0.71468	0.0463511
GEcyan	MEdarkgrey	-0.642024	0.0860974
GEorange	MEdarkgrey	-0.272394	0.513962
GEsalmon1	MEdarkgrey	-0.367277	0.370778
GEpaleturquoise	MEdarkgrey	-0.697503	0.0544497
GEantiquewhite4	MEdarkgrey	-0.489955	0.217767
GEpalevioletred1	MEdarkgrey	-0.396536	0.330758
GEsienna2	MEdarkgrey	-0.797402	0.0177586
GEskyblue2	MEdarkgrey	-0.851959	0.00723732
GEnavajowhite2	MEdarkgrey	-0.115849	0.784718
GEindianred2	MEdarkgrey	-0.535361	0.171507
GEskyblue	MEdarkgrey	-0.709532	0.0486961
GElavenderblush	MEdarkgrey	-0.556971	0.151557
GEyellow2	MEdarkgrey	-0.463386	0.247515
GEblue4	MEdarkgrey	0.0338089	0.936657
GEnavajowhite1	MEdarkgrey	-0.110312	0.794837
GElightgreen	MEdarkgrey	-0.34715	0.399498
GElightpink4	MEdarkgrey	-0.682653	0.0620896
GEbrown4	MEdarkgrey	-0.529442	0.177206
GEhoneydew1	MEdarkgrey	-0.292032	0.482776
GElavenderblush2	MEdarkgrey	-0.28965	0.486518
GEmediumpurple1	MEdarkgrey	-0.443705	0.270796
GEpowderblue	MEdarkgrey	0.664693	0.0721352
GEblueviolet	MEdarkgrey	0.408187	0.315414
GEdarkseagreen3	MEdarkgrey	0.418475	0.302151
GElightpink1	MEdarkgrey	0.340675	0.408937
GEblue3	MEdarkgrey	-0.162214	0.701141
GElightblue4	MEdarkgrey	0.0502615	0.905918
GEfirebrick4	MEdarkgrey	0.164144	0.697714
GEviolet	MEdarkgrey	0.00123972	0.997676
GElightskyblue4	MEdarkgrey	-0.381185	0.351493
GEmoccasin	MEdarkgrey	-0.380631	0.352254
GEfirebrick3	MEdarkgrey	0.18518	0.660644
GEmediumpurple4	MEdarkgrey	-0.0312799	0.941389
GEthistle4	MEdarkgrey	-0.1087	0.797787
GEmagenta2	MEdarkgrey	0.337086	0.41421
GEcoral	MEdarkgrey	-0.169298	0.68858
GEsalmon2	MEdarkgrey	0.241747	0.564075
GEbrown2	MEdarkgrey	0.0563829	0.894506
GElightblue3	MEdarkgrey	0.405268	0.319226
GEdarkorange	MEdarkgrey	0.554128	0.154105
GEmediumpurple2	MEdarkgrey	0.488744	0.21908
GEdeeppink1	MEdarkgrey	0.824216	0.0118519
GEroyalblue3	MEdarkgrey	0.253597	0.5445
GEsaddlebrown	MEdarkgrey	0.072161	0.865167
GEdarkmagenta	MEdarkgrey	0.510289	0.196329
GElightpink3	MEdarkgrey	0.118587	0.779726
GEchocolate4	MEdarkgrey	0.0695405	0.870031
GEgreenyellow	MEdarkgrey	0.0267212	0.949922
GEdarkred	MEdarkgrey	0.326864	0.429384
GEorangered3	MEdarkgrey	0.132148	0.755093
GEivory	MEdarkgrey	0.63992	0.0874673
GElightyellow	MEdarkgrey	0.638296	0.0885322
GEbisque4	MEdarkgrey	-0.0393778	0.926243
GEgreen	MEdarkgrey	0.348965	0.39687
GEmaroon	MEdarkgrey	0.198619	0.637267
GEred	MEdarkgrey	-0.413631	0.308362
GEcoral4	MEdarkgrey	-0.00979508	0.981635
GEorangered1	MEdarkgrey	0.140264	0.740434
GEorangered	MEdarkgrey	0.076392	0.857321
GEpalevioletred2	MEdarkgrey	-0.172963	0.682103
GEdarkolivegreen	MEdarkgrey	0.620148	0.10095
GEdarkorange2	MEdarkgrey	0.686416	0.060097
GEdarkgrey	MEdarkgrey	0.460928	0.250366
GEantiquewhite1	MEdarkgrey	0.609518	0.108661
GElightsteelblue	MEdarkgrey	0.684469	0.0611229
GEthistle	MEdarkgrey	0.62535	0.0972947
GEtan3	MEdarkgrey	0.72512	0.0418078
GEthistle1	MEdarkgrey	0.81771	0.0131486
GEslateblue	MEdarkgrey	0.426107	0.292491
GEdarkviolet	MEdarkgrey	0.662128	0.0736427
GEmagenta4	MEdarkgrey	0.430561	0.286922
GEthistle3	MEdarkgrey	0.042285	0.92081
GEyellowgreen	MEdarkgrey	0.505444	0.201331
GEsalmon	MEdarkgrey	0.569491	0.140613
GEyellow	MEdarkgrey	0.570126	0.140071
GEdarkslateblue	MEdarkgrey	0.51507	0.191457
GEmediumorchid	MEdarkgrey	0.724594	0.0420302
GEpalevioletred	MEdarkgrey	0.343407	0.404943
GEdeeppink	MEdarkgrey	0.784337	0.0211953
GEtan4	MEdarkgrey	0.713145	0.0470431
GEmagenta	MEdarkgrey	0.562852	0.14636
GEroyalblue	MEdarkgrey	0.442055	0.272795
GEblack	MEdarkgrey	0.528345	0.178273
GEpurple	MEdarkgrey	0.35488	0.388356
GEcoral3	MEdarkgrey	0.177298	0.674468
GEdarkturquoise	MEdarkgrey	0.211235	0.615558
GEorangered4	MEdarkgrey	0.163227	0.699341
GEskyblue4	MEdarkgrey	0.013599	0.974505
GEfloralwhite	MEdarkgrey	0.200515	0.633991
GEindianred3	MEdarkgrey	0.248669	0.552611
GElightcyan1	MEdarkgrey	0.53917	0.167893
GEindianred4	MEdarkgrey	0.429206	0.288611
GEdarkolivegreen1	MEdarkgrey	0.47376	0.235669
GEdarkseagreen4	MEdarkgrey	0.31213	0.451657
GEpink4	MEdarkgrey	0.337566	0.413503
GEwhite	MEdarkgrey	0.391134	0.337988
GEdarkgreen	MEdarkgrey	0.147125	0.728095
GEdarkolivegreen2	MEdarkgrey	0.174511	0.679374
GEplum	MEdarkgrey	0.296114	0.476388
GEplum4	MEdarkgrey	0.295934	0.476668
GEyellow4	MEdarkgrey	0.206591	0.623523
GEplum2	MEwhite	-0.0887376	0.834488
GEskyblue1	MEwhite	0.176701	0.675518
GEnavajowhite	MEwhite	-0.200508	0.634002
GEblue2	MEwhite	0.14414	0.733458
GElightcyan	MEwhite	0.192601	0.647704
GEmediumpurple	MEwhite	-0.117893	0.78099
GElightslateblue	MEwhite	-0.101734	0.81056
GEplum3	MEwhite	0.0218306	0.959081
GEbrown1	MEwhite	0.377131	0.357067
GEyellow3	MEwhite	0.188367	0.655078
GEplum1	MEwhite	0.710189	0.0483931
GElavenderblush1	MEwhite	0.325781	0.431004
GEsalmon4	MEwhite	0.355572	0.387366
GEantiquewhite2	MEwhite	-0.0884236	0.835068
GElightpink2	MEwhite	-0.0724539	0.864624
GEfirebrick2	MEwhite	0.135159	0.749647
GEpink3	MEwhite	0.333613	0.419338
GEcoral1	MEwhite	0.0622241	0.883631
GEdarkseagreen2	MEwhite	0.0926473	0.827278
GEmagenta3	MEwhite	0.183899	0.662885
GEthistle2	MEwhite	0.238388	0.569668
GEcoral2	MEwhite	-0.0879626	0.835919
GEsienna3	MEwhite	0.123641	0.770524
GEtan	MEwhite	-0.0054123	0.989852
GEgrey60	MEwhite	-0.0130539	0.975527
GElightcoral	MEwhite	-0.0518507	0.902954
GElightsteelblue1	MEwhite	0.242536	0.562764
GEgreen3	MEwhite	0.0966	0.819999
GEskyblue3	MEwhite	0.210387	0.61701
GEtomato	MEwhite	-0.250367	0.549811
GEbrown	MEwhite	0.0243898	0.954287
GEdarkolivegreen4	MEwhite	0.0580379	0.891423
GEpalevioletred3	MEwhite	0.0889305	0.834132
GEblue	MEwhite	-0.0904241	0.831377
GEmidnightblue	MEwhite	0.0391919	0.92659
GEpink	MEwhite	-0.15418	0.715462
GEturquoise	MEwhite	-0.0340842	0.936142
GElavenderblush3	MEwhite	-0.0747043	0.86045
GEmediumpurple3	MEwhite	-0.013525	0.974644
GEsteelblue	MEwhite	0.249686	0.550933
GEmistyrose	MEwhite	-0.445648	0.268451
GEgreen4	MEwhite	-0.422806	0.296651
GEhoneydew	MEwhite	-0.24682	0.555665
GEsienna4	MEwhite	-0.505684	0.201081
GEcyan	MEwhite	-0.241634	0.564263
GEorange	MEwhite	0.0407582	0.923663
GEsalmon1	MEwhite	0.162509	0.700618
GEpaleturquoise	MEwhite	-0.364777	0.374294
GEantiquewhite4	MEwhite	-0.204186	0.627659
GEpalevioletred1	MEwhite	-0.0428483	0.919758
GEsienna2	MEwhite	-0.486826	0.221169
GEskyblue2	MEwhite	-0.720211	0.0439088
GEnavajowhite2	MEwhite	-0.460586	0.250764
GEindianred2	MEwhite	-0.510693	0.195914
GEskyblue	MEwhite	-0.584688	0.127938
GElavenderblush	MEwhite	-0.692069	0.057176
GEyellow2	MEwhite	-0.247589	0.554393
GEblue4	MEwhite	0.103009	0.808221
GEnavajowhite1	MEwhite	-0.227756	0.587495
GElightgreen	MEwhite	-0.484343	0.223888
GElightpink4	MEwhite	-0.627298	0.0959454
GEbrown4	MEwhite	-0.553826	0.154377
GEhoneydew1	MEwhite	-0.314917	0.447408
GElavenderblush2	MEwhite	-0.676571	0.0653917
GEmediumpurple1	MEwhite	-0.674017	0.0668091
GEpowderblue	MEwhite	0.314592	0.447902
GEblueviolet	MEwhite	0.324588	0.432794
GEdarkseagreen3	MEwhite	0.219214	0.601952
GElightpink1	MEwhite	0.443154	0.271464
GEblue3	MEwhite	-0.0991738	0.815265
GElightblue4	MEwhite	0.378481	0.355207
GEfirebrick4	MEwhite	-0.0993178	0.815
GEviolet	MEwhite	0.0499034	0.906586
GElightskyblue4	MEwhite	-0.279153	0.503144
GEmoccasin	MEwhite	-0.132453	0.75454
GEfirebrick3	MEwhite	0.045145	0.915468
GEmediumpurple4	MEwhite	0.127909	0.762774
GEthistle4	MEwhite	-0.0773565	0.855534
GEmagenta2	MEwhite	0.181643	0.666836
GEcoral	MEwhite	0.0264911	0.950352
GEsalmon2	MEwhite	0.290107	0.485799
GEbrown2	MEwhite	-0.0742547	0.861283
GElightblue3	MEwhite	-0.0224299	0.957958
GEdarkorange	MEwhite	0.138003	0.74451
GEmediumpurple2	MEwhite	0.431341	0.285952
GEdeeppink1	MEwhite	0.390665	0.33862
GEroyalblue3	MEwhite	-0.110978	0.793619
GEsaddlebrown	MEwhite	-0.415955	0.305375
GEdarkmagenta	MEwhite	-0.131483	0.756296
GElightpink3	MEwhite	-0.466743	0.24365
GEchocolate4	MEwhite	0.00120088	0.997748
GEgreenyellow	MEwhite	-0.419142	0.301301
GEdarkred	MEwhite	0.0398891	0.925287
GEorangered3	MEwhite	-0.200108	0.634693
GEivory	MEwhite	0.292048	0.48275
GElightyellow	MEwhite	0.105392	0.803848
GEbisque4	MEwhite	-0.0312129	0.941514
GEgreen	MEwhite	0.0422398	0.920895
GEmaroon	MEwhite	-0.139956	0.740989
GEred	MEwhite	-0.37682	0.357495
GEcoral4	MEwhite	-0.157142	0.710174
GEorangered1	MEwhite	-0.133115	0.753342
GEorangered	MEwhite	-0.265367	0.525303
GEpalevioletred2	MEwhite	-0.242808	0.562312
GEdarkolivegreen	MEwhite	0.0645125	0.879374
GEdarkorange2	MEwhite	0.336837	0.414576
GEdarkgrey	MEwhite	0.0888679	0.834248
GEantiquewhite1	MEwhite	0.308895	0.456609
GElightsteelblue	MEwhite	0.363507	0.376086
GEthistle	MEwhite	0.19271	0.647516
GEtan3	MEwhite	0.464393	0.246353
GEthistle1	MEwhite	0.555799	0.152604
GEslateblue	MEwhite	0.141772	0.737717
GEdarkviolet	MEwhite	0.38229	0.349982
GEmagenta4	MEwhite	0.193234	0.646604
GEthistle3	MEwhite	0.0654491	0.877633
GEyellowgreen	MEwhite	0.485093	0.223065
GEsalmon	MEwhite	-0.0624028	0.883298
GEyellow	MEwhite	-0.0186449	0.965049
GEdarkslateblue	MEwhite	0.119304	0.778419
GEmediumorchid	MEwhite	0.306776	0.459865
GEpalevioletred	MEwhite	-0.280836	0.500463
GEdeeppink	MEwhite	0.210138	0.617437
GEtan4	MEwhite	0.129052	0.7607
GEmagenta	MEwhite	0.0776708	0.854952
GEroyalblue	MEwhite	-0.0762585	0.857569
GEblack	MEwhite	0.0267654	0.949839
GEpurple	MEwhite	-0.0406377	0.923888
GEcoral3	MEwhite	-0.0968965	0.819453
GEdarkturquoise	MEwhite	-0.0268362	0.949706
GEorangered4	MEwhite	-0.383762	0.347972
GEskyblue4	MEwhite	-0.491058	0.216575
GEfloralwhite	MEwhite	-0.250356	0.549829
GEindianred3	MEwhite	0.0639105	0.880494
GElightcyan1	MEwhite	0.373534	0.362045
GEindianred4	MEwhite	0.0722832	0.86494
GEdarkolivegreen1	MEwhite	-0.00684107	0.987173
GEdarkseagreen4	MEwhite	-0.190292	0.651722
GEpink4	MEwhite	-0.0264874	0.950359
GEwhite	MEwhite	-0.143332	0.734911
GEdarkgreen	MEwhite	-0.18139	0.66728
GEdarkolivegreen2	MEwhite	-0.152262	0.71889
GEplum	MEwhite	0.164861	0.696441
GEplum4	MEwhite	0.0338235	0.936629
GEyellow4	MEwhite	0.130936	0.757286
GEplum2	MEturquoise	0.444411	0.269943
GEskyblue1	MEturquoise	0.635268	0.0905393
GEnavajowhite	MEturquoise	0.679146	0.0639815
GEblue2	MEturquoise	0.581442	0.130589
GElightcyan	MEturquoise	0.665986	0.0713824
GEmediumpurple	MEturquoise	0.645126	0.0841018
GElightslateblue	MEturquoise	0.849576	0.00757821
GEplum3	MEturquoise	0.90146	0.00221881
GEbrown1	MEturquoise	0.409	0.314356
GEyellow3	MEturquoise	0.381755	0.350714
GEplum1	MEturquoise	-0.0419298	0.921474
GElavenderblush1	MEturquoise	-0.302023	0.467202
GEsalmon4	MEturquoise	-0.370437	0.366356
GEantiquewhite2	MEturquoise	-0.101078	0.811766
GElightpink2	MEturquoise	-0.0531911	0.900455
GEfirebrick2	MEturquoise	-0.517224	0.189284
GEpink3	MEturquoise	-0.358698	0.382904
GEcoral1	MEturquoise	0.649999	0.0810207
GEdarkseagreen2	MEturquoise	0.673242	0.0672423
GEmagenta3	MEturquoise	0.388037	0.342167
GEthistle2	MEturquoise	0.439762	0.275585
GEcoral2	MEturquoise	0.342269	0.406604
GEsienna3	MEturquoise	0.353639	0.390135
GEtan	MEturquoise	0.134736	0.750411
GEgrey60	MEturquoise	0.148045	0.726445
GElightcoral	MEturquoise	0.0911867	0.82997
GElightsteelblue1	MEturquoise	-0.0259254	0.951412
GEgreen3	MEturquoise	0.285475	0.493105
GEskyblue3	MEturquoise	-0.169087	0.688953
GEtomato	MEturquoise	-0.336981	0.414364
GEbrown	MEturquoise	-0.12586	0.766493
GEdarkolivegreen4	MEturquoise	0.0587872	0.890028
GEpalevioletred3	MEturquoise	-0.327291	0.428746
GEblue	MEturquoise	-0.326624	0.429743
GEmidnightblue	MEturquoise	-0.464729	0.245965
GEpink	MEturquoise	-0.203002	0.629699
GEturquoise	MEturquoise	-0.188004	0.655711
GElavenderblush3	MEturquoise	-0.0202334	0.962073
GEmediumpurple3	MEturquoise	0.125514	0.767121
GEsteelblue	MEturquoise	0.153361	0.716925
GEmistyrose	MEturquoise	-0.0112948	0.978824
GEgreen4	MEturquoise	-0.270137	0.517595
GEhoneydew	MEturquoise	-0.502865	0.204021
GEsienna4	MEturquoise	-0.342485	0.406288
GEcyan	MEturquoise	-0.470758	0.239066
GEorange	MEturquoise	-0.545276	0.162187
GEsalmon1	MEturquoise	-0.713892	0.0467056
GEpaleturquoise	MEturquoise	-0.613645	0.105628
GEantiquewhite4	MEturquoise	-0.377594	0.356429
GEpalevioletred1	MEturquoise	-0.682038	0.0624188
GEsienna2	MEturquoise	-0.566806	0.142922
GEskyblue2	MEturquoise	-0.262	0.530768
GEnavajowhite2	MEturquoise	0.750145	0.0320525
GEindianred2	MEturquoise	0.453087	0.259568
GEskyblue	MEturquoise	0.164555	0.696983
GElavenderblush	MEturquoise	0.08713	0.837456
GEyellow2	MEturquoise	0.259127	0.535448
GEblue4	MEturquoise	0.189903	0.652399
GEnavajowhite1	MEturquoise	0.151219	0.720757
GElightgreen	MEturquoise	-0.48563	0.222476
GElightpink4	MEturquoise	-0.419551	0.300781
GEbrown4	MEturquoise	-0.130652	0.757802
GEhoneydew1	MEturquoise	-0.374049	0.36133
GElavenderblush2	MEturquoise	0.530496	0.176184
GEmediumpurple1	MEturquoise	-0.125222	0.767652
GEpowderblue	MEturquoise	0.513622	0.192926
GEblueviolet	MEturquoise	-0.291764	0.483195
GEdarkseagreen3	MEturquoise	-0.0459521	0.913961
GElightpink1	MEturquoise	-0.11156	0.792554
GEblue3	MEturquoise	-0.0871712	0.83738
GElightblue4	MEturquoise	-0.193757	0.645695
GEfirebrick4	MEturquoise	-0.0831946	0.844728
GEviolet	MEturquoise	-0.427804	0.290362
GElightskyblue4	MEturquoise	-0.496581	0.210653
GEmoccasin	MEturquoise	-0.868591	0.00512856
GEfirebrick3	MEturquoise	-0.534628	0.172208
GEmediumpurple4	MEturquoise	-0.748639	0.0325952
GEthistle4	MEturquoise	-0.457353	0.254541
GEmagenta2	MEturquoise	-0.0734832	0.862714
GEcoral	MEturquoise	-0.360838	0.379863
GEsalmon2	MEturquoise	-0.0692218	0.870623
GEbrown2	MEturquoise	-0.230362	0.583109
GElightblue3	MEturquoise	0.0951616	0.822646
GEdarkorange	MEturquoise	0.146045	0.730035
GEmediumpurple2	MEturquoise	-0.424683	0.294282
GEdeeppink1	MEturquoise	0.315646	0.4463
GEroyalblue3	MEturquoise	0.408291	0.315279
GEsaddlebrown	MEturquoise	0.421741	0.297999
GEdarkmagenta	MEturquoise	0.480122	0.228549
GElightpink3	MEturquoise	0.0441919	0.917248
GEchocolate4	MEturquoise	-0.556306	0.15215
GEgreenyellow	MEturquoise	-0.199441	0.635846
GEdarkred	MEturquoise	-0.400284	0.325784
GEorangered3	MEturquoise	-0.311921	0.451976
GEivory	MEturquoise	0.160502	0.704188
GElightyellow	MEturquoise	0.123598	0.770603
GEbisque4	MEturquoise	-0.471662	0.238041
GEgreen	MEturquoise	-0.235765	0.574049
GEmaroon	MEturquoise	-0.242834	0.562268
GEred	MEturquoise	-0.727465	0.0408264
GEcoral4	MEturquoise	-0.0838785	0.843464
GEorangered1	MEturquoise	-0.39179	0.337107
GEorangered	MEturquoise	-0.221042	0.598849
GEpalevioletred2	MEturquoise	-0.389341	0.340404
GEdarkolivegreen	MEturquoise	0.495081	0.212253
GEdarkorange2	MEturquoise	0.461568	0.249623
GEdarkgrey	MEturquoise	0.210868	0.616187
GEantiquewhite1	MEturquoise	-0.0796602	0.851268
GElightsteelblue	MEturquoise	0.184733	0.661425
GEthistle	MEturquoise	0.0590766	0.889489
GEtan3	MEturquoise	0.285295	0.49339
GEthistle1	MEturquoise	0.0470732	0.911868
GEslateblue	MEturquoise	-0.282388	0.497996
GEdarkviolet	MEturquoise	-0.27124	0.51582
GEmagenta4	MEturquoise	-0.428648	0.289307
GEthistle3	MEturquoise	-0.427458	0.290796
GEyellowgreen	MEturquoise	-0.309794	0.45523
GEsalmon	MEturquoise	0.651577	0.0800379
GEyellow	MEturquoise	0.407848	0.315855
GEdarkslateblue	MEturquoise	0.294965	0.478182
GEmediumorchid	MEturquoise	0.243174	0.561704
GEpalevioletred	MEturquoise	0.372108	0.364027
GEdeeppink	MEturquoise	0.407552	0.31624
GEtan4	MEturquoise	0.236162	0.573385
GEmagenta	MEturquoise	-0.0331421	0.937904
GEroyalblue	MEturquoise	0.0504988	0.905476
GEblack	MEturquoise	0.123637	0.770532
GEpurple	MEturquoise	-0.172832	0.682335
GEcoral3	MEturquoise	-0.0226355	0.957573
GEdarkturquoise	MEturquoise	-0.321537	0.437383
GEorangered4	MEturquoise	0.160402	0.704366
GEskyblue4	MEturquoise	0.127691	0.763169
GEfloralwhite	MEturquoise	0.298176	0.473174
GEindianred3	MEturquoise	-0.0112892	0.978835
GElightcyan1	MEturquoise	-0.117359	0.781964
GEindianred4	MEturquoise	-0.0247777	0.953561
GEdarkolivegreen1	MEturquoise	0.130037	0.758916
GEdarkseagreen4	MEturquoise	0.252561	0.5462
GEpink4	MEturquoise	0.392665	0.335931
GEwhite	MEturquoise	0.510145	0.196476
GEdarkgreen	MEturquoise	0.388413	0.341658
GEdarkolivegreen2	MEturquoise	0.322824	0.435444
GEplum	MEturquoise	0.0824872	0.846037
GEplum4	MEturquoise	0.0810324	0.848728
GEyellow4	MEturquoise	0.141198	0.738752
GEplum2	MEdarkturquoise	0.154012	0.715761
GEskyblue1	MEdarkturquoise	0.211504	0.615099
GEnavajowhite	MEdarkturquoise	-0.224879	0.592352
GEblue2	MEdarkturquoise	-0.398058	0.328734
GElightcyan	MEdarkturquoise	-0.197502	0.639201
GEmediumpurple	MEdarkturquoise	-0.10375	0.806861
GElightslateblue	MEdarkturquoise	-0.105828	0.803049
GEplum3	MEdarkturquoise	-0.0378338	0.929129
GEbrown1	MEdarkturquoise	-0.587612	0.125575
GEyellow3	MEdarkturquoise	-0.739901	0.0358553
GEplum1	MEdarkturquoise	-0.83072	0.0106397
GElavenderblush1	MEdarkturquoise	-0.550679	0.157227
GEsalmon4	MEdarkturquoise	-0.565049	0.144444
GEantiquewhite2	MEdarkturquoise	-0.0478873	0.910348
GElightpink2	MEdarkturquoise	0.24489	0.55886
GEfirebrick2	MEdarkturquoise	-0.312488	0.45111
GEpink3	MEdarkturquoise	-0.241263	0.564879
GEcoral1	MEdarkturquoise	-0.277916	0.505118
GEdarkseagreen2	MEdarkturquoise	-0.435625	0.280655
GEmagenta3	MEdarkturquoise	-0.233248	0.578264
GEthistle2	MEdarkturquoise	-0.271754	0.514993
GEcoral2	MEdarkturquoise	-0.150227	0.722534
GEsienna3	MEdarkturquoise	-0.454272	0.258167
GEtan	MEdarkturquoise	-0.259902	0.534185
GEgrey60	MEdarkturquoise	-0.391001	0.338167
GElightcoral	MEdarkturquoise	-0.268181	0.520751
GElightsteelblue1	MEdarkturquoise	-0.353419	0.390451
GEgreen3	MEdarkturquoise	-0.311942	0.451944
GEskyblue3	MEdarkturquoise	-0.478822	0.229996
GEtomato	MEdarkturquoise	0.0394112	0.926181
GEbrown	MEdarkturquoise	-0.250681	0.549293
GEdarkolivegreen4	MEdarkturquoise	-0.118158	0.780507
GEpalevioletred3	MEdarkturquoise	-0.215686	0.607957
GEblue	MEdarkturquoise	-0.257192	0.538609
GEmidnightblue	MEdarkturquoise	-0.339755	0.410286
GEpink	MEdarkturquoise	-0.0238262	0.955343
GEturquoise	MEdarkturquoise	-0.318633	0.441769
GElavenderblush3	MEdarkturquoise	-0.502548	0.204353
GEmediumpurple3	MEdarkturquoise	-0.265315	0.525386
GEsteelblue	MEdarkturquoise	-0.596371	0.118646
GEmistyrose	MEdarkturquoise	-0.24084	0.565583
GEgreen4	MEdarkturquoise	-0.0481244	0.909906
GEhoneydew	MEdarkturquoise	-0.194363	0.644643
GEsienna4	MEdarkturquoise	0.0250308	0.953087
GEcyan	MEdarkturquoise	-0.122124	0.773283
GEorange	MEdarkturquoise	-0.378845	0.354706
GEsalmon1	MEdarkturquoise	-0.485178	0.222972
GEpaleturquoise	MEdarkturquoise	-0.122376	0.772825
GEantiquewhite4	MEdarkturquoise	-0.337364	0.413799
GEpalevioletred1	MEdarkturquoise	-0.35214	0.392289
GEsienna2	MEdarkturquoise	0.367598	0.370328
GEskyblue2	MEdarkturquoise	0.198668	0.637184
GEnavajowhite2	MEdarkturquoise	-0.121448	0.774515
GEindianred2	MEdarkturquoise	0.260685	0.532909
GEskyblue	MEdarkturquoise	0.0745411	0.860752
GElavenderblush	MEdarkturquoise	0.359839	0.381281
GEyellow2	MEdarkturquoise	0.0483207	0.90954
GEblue4	MEdarkturquoise	-0.439906	0.275411
GEnavajowhite1	MEdarkturquoise	-0.000803702	0.998493
GElightgreen	MEdarkturquoise	0.381559	0.350981
GElightpink4	MEdarkturquoise	0.213841	0.611104
GEbrown4	MEdarkturquoise	0.711845	0.0476339
GEhoneydew1	MEdarkturquoise	0.52761	0.17899
GElavenderblush2	MEdarkturquoise	0.81262	0.0142229
GEmediumpurple1	MEdarkturquoise	0.826871	0.0113471
GEpowderblue	MEdarkturquoise	-0.471702	0.237995
GEblueviolet	MEdarkturquoise	-0.454992	0.257317
GEdarkseagreen3	MEdarkturquoise	-0.181205	0.667606
GElightpink1	MEdarkturquoise	-0.608898	0.10912
GEblue3	MEdarkturquoise	-0.373079	0.362677
GElightblue4	MEdarkturquoise	-0.656577	0.0769681
GEfirebrick4	MEdarkturquoise	-0.300429	0.469673
GEviolet	MEdarkturquoise	-0.136239	0.747695
GElightskyblue4	MEdarkturquoise	-0.136163	0.747832
GEmoccasin	MEdarkturquoise	0.0981592	0.81713
GEfirebrick3	MEdarkturquoise	-0.215578	0.608141
GEmediumpurple4	MEdarkturquoise	-0.28511	0.493682
GEthistle4	MEdarkturquoise	-0.0854376	0.840582
GEmagenta2	MEdarkturquoise	-0.309565	0.455582
GEcoral	MEdarkturquoise	-0.224437	0.593099
GEsalmon2	MEdarkturquoise	-0.455299	0.256955
GEbrown2	MEdarkturquoise	-0.370572	0.366168
GElightblue3	MEdarkturquoise	-0.172513	0.682898
GEdarkorange	MEdarkturquoise	-0.00785052	0.985281
GEmediumpurple2	MEdarkturquoise	-0.354188	0.389348
GEdeeppink1	MEdarkturquoise	-0.59894	0.116656
GEroyalblue3	MEdarkturquoise	0.297373	0.474424
GEsaddlebrown	MEdarkturquoise	0.686127	0.0602484
GEdarkmagenta	MEdarkturquoise	0.0977923	0.817805
GElightpink3	MEdarkturquoise	0.18503	0.660905
GEchocolate4	MEdarkturquoise	0.264773	0.526265
GEgreenyellow	MEdarkturquoise	0.493353	0.214104
GEdarkred	MEdarkturquoise	0.121925	0.773646
GEorangered3	MEdarkturquoise	0.192434	0.647995
GEivory	MEdarkturquoise	0.108147	0.798799
GElightyellow	MEdarkturquoise	0.00956688	0.982063
GEbisque4	MEdarkturquoise	0.235572	0.574372
GEgreen	MEdarkturquoise	0.141243	0.738671
GEmaroon	MEdarkturquoise	0.355802	0.387036
GEred	MEdarkturquoise	0.365786	0.372873
GEcoral4	MEdarkturquoise	0.0610555	0.885805
GEorangered1	MEdarkturquoise	0.0552152	0.896682
GEorangered	MEdarkturquoise	0.106641	0.801559
GEpalevioletred2	MEdarkturquoise	0.117889	0.780997
GEdarkolivegreen	MEdarkturquoise	0.0935214	0.825667
GEdarkorange2	MEdarkturquoise	-0.201356	0.632539
GEdarkgrey	MEdarkturquoise	0.0966124	0.819976
GEantiquewhite1	MEdarkturquoise	-0.32718	0.428911
GElightsteelblue	MEdarkturquoise	-0.237224	0.571611
GEthistle	MEdarkturquoise	-0.00192318	0.996394
GEtan3	MEdarkturquoise	-0.311382	0.4528
GEthistle1	MEdarkturquoise	-0.395029	0.332768
GEslateblue	MEdarkturquoise	-0.335867	0.416007
GEdarkviolet	MEdarkturquoise	-0.261115	0.532208
GEmagenta4	MEdarkturquoise	-0.147439	0.727531
GEthistle3	MEdarkturquoise	-0.0110734	0.979239
GEyellowgreen	MEdarkturquoise	-0.447631	0.266069
GEsalmon	MEdarkturquoise	0.118766	0.779399
GEyellow	MEdarkturquoise	0.294697	0.478601
GEdarkslateblue	MEdarkturquoise	0.229819	0.584022
GEmediumorchid	MEdarkturquoise	0.0133527	0.974967
GEpalevioletred	MEdarkturquoise	0.248595	0.552733
GEdeeppink	MEdarkturquoise	0.0156718	0.97062
GEtan4	MEdarkturquoise	-0.192101	0.648574
GEmagenta	MEdarkturquoise	0.121875	0.773737
GEroyalblue	MEdarkturquoise	0.322308	0.436221
GEblack	MEdarkturquoise	0.308477	0.45725
GEpurple	MEdarkturquoise	0.408568	0.314917
GEcoral3	MEdarkturquoise	0.696745	0.0548254
GEdarkturquoise	MEdarkturquoise	0.390534	0.338796
GEorangered4	MEdarkturquoise	0.572694	0.137886
GEskyblue4	MEdarkturquoise	0.51287	0.193691
GEfloralwhite	MEdarkturquoise	0.566696	0.143017
GEindianred3	MEdarkturquoise	0.380093	0.352991
GElightcyan1	MEdarkturquoise	-0.133629	0.752413
GEindianred4	MEdarkturquoise	0.119303	0.77842
GEdarkolivegreen1	MEdarkturquoise	-0.111315	0.793002
GEdarkseagreen4	MEdarkturquoise	0.140171	0.740602
GEpink4	MEdarkturquoise	-0.134458	0.750914
GEwhite	MEdarkturquoise	0.138867	0.742952
GEdarkgreen	MEdarkturquoise	0.271359	0.515627
GEdarkolivegreen2	MEdarkturquoise	0.384469	0.347009
GEplum	MEdarkturquoise	-0.234952	0.575408
GEplum4	MEdarkturquoise	0.236924	0.572112
GEyellow4	MEdarkturquoise	-0.0321621	0.939738
GEplum2	MEmagenta	0.41669	0.304433
GEskyblue1	MEmagenta	0.693694	0.0563524
GEnavajowhite	MEmagenta	0.254253	0.543422
GEblue2	MEmagenta	0.158094	0.708476
GElightcyan	MEmagenta	0.361656	0.378703
GEmediumpurple	MEmagenta	0.44763	0.26607
GElightslateblue	MEmagenta	0.536389	0.170528
GEplum3	MEmagenta	0.641682	0.0863192
GEbrown1	MEmagenta	-0.171725	0.68429
GEyellow3	MEmagenta	-0.352959	0.391112
GEplum1	MEmagenta	-0.530044	0.176621
GElavenderblush1	MEmagenta	-0.605225	0.111866
GEsalmon4	MEmagenta	-0.664594	0.0721929
GEantiquewhite2	MEmagenta	0.0141008	0.973564
GElightpink2	MEmagenta	0.267957	0.521111
GEfirebrick2	MEmagenta	-0.481485	0.227039
GEpink3	MEmagenta	-0.275854	0.508413
GEcoral1	MEmagenta	0.240815	0.565625
GEdarkseagreen2	MEmagenta	0.112441	0.790943
GEmagenta3	MEmagenta	0.206885	0.623017
GEthistle2	MEmagenta	0.204181	0.627668
GEcoral2	MEmagenta	0.135183	0.749602
GEsienna3	MEmagenta	-0.053597	0.899698
GEtan	MEmagenta	-0.0323084	0.939464
GEgrey60	MEmagenta	-0.208304	0.62058
GElightcoral	MEmagenta	-0.137018	0.746289
GElightsteelblue1	MEmagenta	-0.286981	0.490724
GEgreen3	MEmagenta	-0.0287989	0.946032
GEskyblue3	MEmagenta	-0.446661	0.267233
GEtomato	MEmagenta	-0.225581	0.591166
GEbrown	MEmagenta	-0.261465	0.531639
GEdarkolivegreen4	MEmagenta	0.01253	0.976509
GEpalevioletred3	MEmagenta	-0.430414	0.287106
GEblue	MEmagenta	-0.469122	0.240929
GEmidnightblue	MEmagenta	-0.626437	0.0965404
GEpink	MEmagenta	-0.112156	0.791464
GEturquoise	MEmagenta	-0.357602	0.384465
GElavenderblush3	MEmagenta	-0.462587	0.24844
GEmediumpurple3	MEmagenta	-0.145837	0.730408
GEsteelblue	MEmagenta	-0.345652	0.401674
GEmistyrose	MEmagenta	-0.319251	0.440833
GEgreen4	MEmagenta	-0.303755	0.464523
GEhoneydew	MEmagenta	-0.599328	0.116357
GEsienna4	MEmagenta	-0.382172	0.350144
GEcyan	MEmagenta	-0.461677	0.249495
GEorange	MEmagenta	-0.674339	0.066629
GEsalmon1	MEmagenta	-0.864151	0.0056465
GEpaleturquoise	MEmagenta	-0.574973	0.135964
GEantiquewhite4	MEmagenta	-0.610235	0.10813
GEpalevioletred1	MEmagenta	-0.811381	0.0144926
GEsienna2	MEmagenta	-0.114437	0.787296
GEskyblue2	MEmagenta	-0.132217	0.754967
GEnavajowhite2	MEmagenta	0.331552	0.422395
GEindianred2	MEmagenta	0.480623	0.227993
GEskyblue	MEmagenta	0.110964	0.793644
GElavenderblush	MEmagenta	0.187526	0.656545
GEyellow2	MEmagenta	0.0925734	0.827414
GEblue4	MEmagenta	-0.219502	0.601463
GEnavajowhite1	MEmagenta	-0.0256165	0.95199
GElightgreen	MEmagenta	-0.118104	0.780605
GElightpink4	MEmagenta	-0.222172	0.596933
GEbrown4	MEmagenta	0.479509	0.22923
GEhoneydew1	MEmagenta	0.243055	0.561903
GElavenderblush2	MEmagenta	0.954709	0.000224438
GEmediumpurple1	MEmagenta	0.539036	0.16802
GEpowderblue	MEmagenta	-0.0717276	0.865971
GEblueviolet	MEmagenta	-0.624492	0.0978921
GEdarkseagreen3	MEmagenta	-0.265991	0.524291
GElightpink1	MEmagenta	-0.605585	0.111596
GEblue3	MEmagenta	-0.44705	0.266766
GElightblue4	MEmagenta	-0.659172	0.0754032
GEfirebrick4	MEmagenta	-0.375212	0.359718
GEviolet	MEmagenta	-0.4715	0.238224
GElightskyblue4	MEmagenta	-0.586729	0.126286
GEmoccasin	MEmagenta	-0.596633	0.118442
GEfirebrick3	MEmagenta	-0.587047	0.126029
GEmediumpurple4	MEmagenta	-0.758716	0.0290694
GEthistle4	MEmagenta	-0.513394	0.193157
GEmagenta2	MEmagenta	-0.370576	0.366161
GEcoral	MEmagenta	-0.515201	0.191325
GEsalmon2	MEmagenta	-0.497423	0.209758
GEbrown2	MEmagenta	-0.471562	0.238154
GElightblue3	MEmagenta	-0.0804976	0.849718
GEdarkorange	MEmagenta	0.0829669	0.845149
GEmediumpurple2	MEmagenta	-0.55123	0.156726
GEdeeppink1	MEmagenta	-0.177993	0.673246
GEroyalblue3	MEmagenta	0.408261	0.315316
GEsaddlebrown	MEmagenta	0.772181	0.0247398
GEdarkmagenta	MEmagenta	0.340435	0.409288
GElightpink3	MEmagenta	0.0814099	0.848029
GEchocolate4	MEmagenta	-0.124265	0.76939
GEgreenyellow	MEmagenta	0.181513	0.667065
GEdarkred	MEmagenta	-0.1867	0.657988
GEorangered3	MEmagenta	-0.130309	0.758422
GEivory	MEmagenta	0.196105	0.641621
GElightyellow	MEmagenta	0.0711422	0.867058
GEbisque4	MEmagenta	-0.243139	0.561762
GEgreen	MEmagenta	-0.0735332	0.862621
GEmaroon	MEmagenta	0.0509994	0.904542
GEred	MEmagenta	-0.227873	0.587298
GEcoral4	MEmagenta	0.0436977	0.918171
GEorangered1	MEmagenta	-0.24487	0.558893
GEorangered	MEmagenta	-0.0373332	0.930065
GEpalevioletred2	MEmagenta	-0.157854	0.708903
GEdarkolivegreen	MEmagenta	0.445968	0.268066
GEdarkorange2	MEmagenta	0.232609	0.579335
GEdarkgrey	MEmagenta	0.212886	0.612735
GEantiquewhite1	MEmagenta	-0.258417	0.536608
GElightsteelblue	MEmagenta	0.0589652	0.889696
GEthistle	MEmagenta	0.151496	0.720262
GEtan3	MEmagenta	0.0141837	0.973409
GEthistle1	MEmagenta	-0.234375	0.576375
GEslateblue	MEmagenta	-0.420045	0.300152
GEdarkviolet	MEmagenta	-0.336394	0.41523
GEmagenta4	MEmagenta	-0.316489	0.445019
GEthistle3	MEmagenta	-0.238997	0.568652
GEyellowgreen	MEmagenta	-0.502748	0.204143
GEsalmon	MEmagenta	0.60108	0.115012
GEyellow	MEmagenta	0.585902	0.126954
GEdarkslateblue	MEmagenta	0.505319	0.201461
GEmediumorchid	MEmagenta	0.300988	0.468805
GEpalevioletred	MEmagenta	0.472807	0.236744
GEdeeppink	MEmagenta	0.348952	0.396888
GEtan4	MEmagenta	0.0760747	0.857909
GEmagenta	MEmagenta	0.0977413	0.817899
GEroyalblue	MEmagenta	0.343962	0.404133
GEblack	MEmagenta	0.355612	0.387308
GEpurple	MEmagenta	0.241065	0.565208
GEcoral3	MEmagenta	0.567981	0.141909
GEdarkturquoise	MEmagenta	0.17412	0.680064
GEorangered4	MEmagenta	0.586777	0.126247
GEskyblue4	MEmagenta	0.525474	0.181082
GEfloralwhite	MEmagenta	0.726928	0.0410498
GEindianred3	MEmagenta	0.452348	0.260444
GElightcyan1	MEmagenta	-0.00104381	0.998043
GEindianred4	MEmagenta	0.113494	0.789019
GEdarkolivegreen1	MEmagenta	0.0588274	0.889953
GEdarkseagreen4	MEmagenta	0.35098	0.39396
GEpink4	MEmagenta	0.212749	0.612969
GEwhite	MEmagenta	0.468183	0.242001
GEdarkgreen	MEmagenta	0.573856	0.136904
GEdarkolivegreen2	MEmagenta	0.641261	0.0865925
GEplum	MEmagenta	0.00845476	0.984148
GEplum4	MEmagenta	0.326977	0.429215
GEyellow4	MEmagenta	0.158272	0.708158
GEplum2	MEdarkgreen	0.205639	0.625159
GEskyblue1	MEdarkgreen	0.455307	0.256946
GEnavajowhite	MEdarkgreen	-0.0948775	0.823169
GEblue2	MEdarkgreen	0.0451253	0.915505
GElightcyan	MEdarkgreen	0.0845037	0.842308
GEmediumpurple	MEdarkgreen	0.311089	0.453249
GElightslateblue	MEdarkgreen	0.0987519	0.81604
GEplum3	MEdarkgreen	0.125929	0.766367
GEbrown1	MEdarkgreen	-0.238212	0.569961
GEyellow3	MEdarkgreen	-0.534238	0.172581
GEplum1	MEdarkgreen	-0.028344	0.946883
GElavenderblush1	MEdarkgreen	0.0275289	0.948409
GEsalmon4	MEdarkgreen	0.0113083	0.978799
GEantiquewhite2	MEdarkgreen	0.575991	0.13511
GElightpink2	MEdarkgreen	0.726459	0.0412456
GEfirebrick2	MEdarkgreen	0.39539	0.332285
GEpink3	MEdarkgreen	0.573636	0.13709
GEcoral1	MEdarkgreen	-0.242143	0.563416
GEdarkseagreen2	MEdarkgreen	-0.302722	0.46612
GEmagenta3	MEdarkgreen	0.280669	0.50073
GEthistle2	MEdarkgreen	0.388709	0.341258
GEcoral2	MEdarkgreen	0.0467448	0.912481
GEsienna3	MEdarkgreen	0.0290908	0.945486
GEtan	MEdarkgreen	0.288314	0.488621
GEgrey60	MEdarkgreen	0.0582802	0.890972
GElightcoral	MEdarkgreen	0.17352	0.681122
GElightsteelblue1	MEdarkgreen	-0.131568	0.756142
GEgreen3	MEdarkgreen	-0.0195882	0.963281
GEskyblue3	MEdarkgreen	-0.0200559	0.962405
GEtomato	MEdarkgreen	0.165283	0.695692
GEbrown	MEdarkgreen	0.111558	0.792557
GEdarkolivegreen4	MEdarkgreen	0.277931	0.505094
GEpalevioletred3	MEdarkgreen	-0.294181	0.479408
GEblue	MEdarkgreen	-0.278722	0.503831
GEmidnightblue	MEdarkgreen	-0.227217	0.588404
GEpink	MEdarkgreen	0.240653	0.565894
GEturquoise	MEdarkgreen	0.0580066	0.891481
GElavenderblush3	MEdarkgreen	-0.399913	0.326275
GEmediumpurple3	MEdarkgreen	-0.247124	0.555162
GEsteelblue	MEdarkgreen	-0.330983	0.423241
GEmistyrose	MEdarkgreen	-0.480381	0.228262
GEgreen4	MEdarkgreen	-0.387666	0.342669
GEhoneydew	MEdarkgreen	-0.504678	0.202128
GEsienna4	MEdarkgreen	-0.615658	0.104168
GEcyan	MEdarkgreen	0.0163631	0.969325
GEorange	MEdarkgreen	0.0196024	0.963255
GEsalmon1	MEdarkgreen	-0.262203	0.530437
GEpaleturquoise	MEdarkgreen	-0.170308	0.686793
GEantiquewhite4	MEdarkgreen	-0.326664	0.429683
GEpalevioletred1	MEdarkgreen	-0.324999	0.432177
GEsienna2	MEdarkgreen	0.434713	0.28178
GEskyblue2	MEdarkgreen	-0.0627153	0.882717
GEnavajowhite2	MEdarkgreen	-0.468691	0.24142
GEindianred2	MEdarkgreen	0.144011	0.73369
GEskyblue	MEdarkgreen	-0.105159	0.804276
GElavenderblush	MEdarkgreen	-0.121724	0.774012
GEyellow2	MEdarkgreen	-0.398169	0.328587
GEblue4	MEdarkgreen	-0.463718	0.247132
GEnavajowhite1	MEdarkgreen	-0.630809	0.0935418
GElightgreen	MEdarkgreen	-0.110717	0.794095
GElightpink4	MEdarkgreen	-0.261708	0.531243
GEbrown4	MEdarkgreen	0.73467	0.0378982
GEhoneydew1	MEdarkgreen	0.880317	0.00391034
GElavenderblush2	MEdarkgreen	0.480184	0.22848
GEmediumpurple1	MEdarkgreen	0.542924	0.164373
GEpowderblue	MEdarkgreen	-0.532086	0.174647
GEblueviolet	MEdarkgreen	-0.536607	0.17032
GEdarkseagreen3	MEdarkgreen	-0.44546	0.268678
GElightpink1	MEdarkgreen	-0.541034	0.16614
GEblue3	MEdarkgreen	-0.411669	0.310894
GElightblue4	MEdarkgreen	-0.371422	0.364982
GEfirebrick4	MEdarkgreen	-0.230221	0.583346
GEviolet	MEdarkgreen	-0.283097	0.496872
GElightskyblue4	MEdarkgreen	-0.331755	0.422094
GEmoccasin	MEdarkgreen	-0.0764187	0.857272
GEfirebrick3	MEdarkgreen	-0.155668	0.712804
GEmediumpurple4	MEdarkgreen	-0.0311806	0.941574
GEthistle4	MEdarkgreen	-0.453364	0.25924
GEmagenta2	MEdarkgreen	-0.181386	0.667288
GEcoral	MEdarkgreen	-0.253403	0.544818
GEsalmon2	MEdarkgreen	-0.52209	0.184423
GEbrown2	MEdarkgreen	-0.0331138	0.937957
GElightblue3	MEdarkgreen	0.166316	0.693861
GEdarkorange	MEdarkgreen	0.0996261	0.814433
GEmediumpurple2	MEdarkgreen	-0.0657467	0.87708
GEdeeppink1	MEdarkgreen	-0.267925	0.521163
GEroyalblue3	MEdarkgreen	-0.231987	0.580379
GEsaddlebrown	MEdarkgreen	0.309853	0.45514
GEdarkmagenta	MEdarkgreen	0.0266983	0.949964
GElightpink3	MEdarkgreen	0.0446482	0.916396
GEchocolate4	MEdarkgreen	0.286231	0.49191
GEgreenyellow	MEdarkgreen	0.263857	0.527751
GEdarkred	MEdarkgreen	0.201427	0.632415
GEorangered3	MEdarkgreen	-0.0631152	0.881973
GEivory	MEdarkgreen	0.0168351	0.96844
GElightyellow	MEdarkgreen	-0.0339418	0.936408
GEbisque4	MEdarkgreen	-0.214659	0.609708
GEgreen	MEdarkgreen	0.0799206	0.850786
GEmaroon	MEdarkgreen	0.0353826	0.933713
GEred	MEdarkgreen	0.476015	0.233132
GEcoral4	MEdarkgreen	0.645525	0.0838467
GEorangered1	MEdarkgreen	0.312297	0.451402
GEorangered	MEdarkgreen	0.510971	0.195629
GEpalevioletred2	MEdarkgreen	0.533337	0.173445
GEdarkolivegreen	MEdarkgreen	0.137882	0.744728
GEdarkorange2	MEdarkgreen	-0.143508	0.734595
GEdarkgrey	MEdarkgreen	0.178848	0.671743
GEantiquewhite1	MEdarkgreen	-0.0932311	0.826202
GElightsteelblue	MEdarkgreen	0.288476	0.488367
GEthistle	MEdarkgreen	0.403924	0.320988
GEtan3	MEdarkgreen	0.194054	0.64518
GEthistle1	MEdarkgreen	0.0349082	0.9346
GEslateblue	MEdarkgreen	0.102862	0.808489
GEdarkviolet	MEdarkgreen	0.120604	0.776051
GEmagenta4	MEdarkgreen	0.382084	0.350263
GEthistle3	MEdarkgreen	0.367979	0.369793
GEyellowgreen	MEdarkgreen	0.0557363	0.895711
GEsalmon	MEdarkgreen	0.342995	0.405544
GEyellow	MEdarkgreen	0.529842	0.176817
GEdarkslateblue	MEdarkgreen	0.61871	0.101974
GEmediumorchid	MEdarkgreen	0.580547	0.131325
GEpalevioletred	MEdarkgreen	0.480599	0.22802
GEdeeppink	MEdarkgreen	0.284942	0.493949
GEtan4	MEdarkgreen	0.227647	0.587679
GEmagenta	MEdarkgreen	0.32615	0.430453
GEroyalblue	MEdarkgreen	0.579628	0.132084
GEblack	MEdarkgreen	0.389609	0.340042
GEpurple	MEdarkgreen	0.502603	0.204295
GEcoral3	MEdarkgreen	0.717333	0.0451695
GEdarkturquoise	MEdarkgreen	0.764664	0.0271036
GEorangered4	MEdarkgreen	0.548236	0.159459
GEskyblue4	MEdarkgreen	0.66565	0.0715772
GEfloralwhite	MEdarkgreen	0.649626	0.0812543
GEindianred3	MEdarkgreen	0.829445	0.0108707
GElightcyan1	MEdarkgreen	0.68621	0.0602049
GEindianred4	MEdarkgreen	0.569329	0.140752
GEdarkolivegreen1	MEdarkgreen	0.35756	0.384525
GEdarkseagreen4	MEdarkgreen	0.619082	0.101709
GEpink4	MEdarkgreen	0.410282	0.312691
GEwhite	MEdarkgreen	0.396426	0.330905
GEdarkgreen	MEdarkgreen	0.674326	0.0666365
GEdarkolivegreen2	MEdarkgreen	0.839751	0.00909098
GEplum	MEdarkgreen	0.429544	0.28819
GEplum4	MEdarkgreen	0.71225	0.0474494
GEyellow4	MEdarkgreen	0.58055	0.131323
GEplum2	MEsalmon	0.242928	0.562113
GEskyblue1	MEsalmon	0.283711	0.495899
GEnavajowhite	MEsalmon	-0.571712	0.138719
GEblue2	MEsalmon	-0.253066	0.54537
GElightcyan	MEsalmon	-0.0802506	0.850175
GEmediumpurple	MEsalmon	-0.201199	0.632809
GElightslateblue	MEsalmon	-0.308982	0.456475
GEplum3	MEsalmon	-0.236103	0.573483
GEbrown1	MEsalmon	-0.377635	0.356372
GEyellow3	MEsalmon	-0.809826	0.0148354
GEplum1	MEsalmon	-0.264128	0.527311
GElavenderblush1	MEsalmon	-0.266439	0.523567
GEsalmon4	MEsalmon	-0.0716785	0.866062
GEantiquewhite2	MEsalmon	0.214405	0.610142
GElightpink2	MEsalmon	0.54534	0.162127
GEfirebrick2	MEsalmon	0.177527	0.674065
GEpink3	MEsalmon	0.431223	0.2861
GEcoral1	MEsalmon	-0.398528	0.32811
GEdarkseagreen2	MEsalmon	-0.50745	0.199252
GEmagenta3	MEsalmon	-0.00629754	0.988192
GEthistle2	MEsalmon	-0.042216	0.920939
GEcoral2	MEsalmon	-0.0776461	0.854998
GEsienna3	MEsalmon	-0.332503	0.420984
GEtan	MEsalmon	-0.00440495	0.991741
GEgrey60	MEsalmon	-0.239962	0.567044
GElightcoral	MEsalmon	-0.0782532	0.853873
GElightsteelblue1	MEsalmon	0.104845	0.804851
GEgreen3	MEsalmon	-0.0311495	0.941632
GEskyblue3	MEsalmon	0.036036	0.932491
GEtomato	MEsalmon	0.358778	0.38279
GEbrown	MEsalmon	0.108905	0.797412
GEdarkolivegreen4	MEsalmon	0.266454	0.523542
GEpalevioletred3	MEsalmon	0.13753	0.745365
GEblue	MEsalmon	-0.138502	0.743611
GEmidnightblue	MEsalmon	-0.00187493	0.996485
GEpink	MEsalmon	0.0883705	0.835166
GEturquoise	MEsalmon	-0.0847746	0.841807
GElavenderblush3	MEsalmon	-0.55278	0.155321
GEmediumpurple3	MEsalmon	-0.224194	0.59351
GEsteelblue	MEsalmon	-0.469808	0.240147
GEmistyrose	MEsalmon	-0.684171	0.0612812
GEgreen4	MEsalmon	-0.284763	0.494231
GEhoneydew	MEsalmon	-0.103985	0.806429
GEsienna4	MEsalmon	-0.285563	0.492966
GEcyan	MEsalmon	-0.0465318	0.912879
GEorange	MEsalmon	-0.05626	0.894735
GEsalmon1	MEsalmon	-0.117198	0.782258
GEpaleturquoise	MEsalmon	-0.10045	0.81292
GEantiquewhite4	MEsalmon	-0.391991	0.336837
GEpalevioletred1	MEsalmon	-0.2137	0.611345
GEsienna2	MEsalmon	0.437431	0.278437
GEskyblue2	MEsalmon	-0.0484509	0.909297
GEnavajowhite2	MEsalmon	-0.701495	0.0524977
GEindianred2	MEsalmon	-0.0977788	0.81783
GEskyblue	MEsalmon	-0.294805	0.478432
GElavenderblush	MEsalmon	0.101934	0.810193
GEyellow2	MEsalmon	-0.175074	0.678382
GEblue4	MEsalmon	-0.224808	0.592471
GEnavajowhite1	MEsalmon	-0.135405	0.749203
GElightgreen	MEsalmon	0.220059	0.600517
GElightpink4	MEsalmon	-0.132925	0.753686
GEbrown4	MEsalmon	0.731349	0.0392313
GEhoneydew1	MEsalmon	0.675566	0.0659472
GElavenderblush2	MEsalmon	0.272976	0.513028
GEmediumpurple1	MEsalmon	0.493103	0.214372
GEpowderblue	MEsalmon	-0.503247	0.203622
GEblueviolet	MEsalmon	-0.266094	0.524125
GEdarkseagreen3	MEsalmon	-0.0722668	0.864971
GElightpink1	MEsalmon	-0.282534	0.497766
GEblue3	MEsalmon	-0.241754	0.564063
GElightblue4	MEsalmon	-0.270188	0.517513
GEfirebrick4	MEsalmon	-0.167933	0.690996
GEviolet	MEsalmon	0.225129	0.59193
GElightskyblue4	MEsalmon	-0.123776	0.770279
GEmoccasin	MEsalmon	0.323929	0.433784
GEfirebrick3	MEsalmon	0.0338473	0.936585
GEmediumpurple4	MEsalmon	0.113518	0.788975
GEthistle4	MEsalmon	-0.224863	0.592379
GEmagenta2	MEsalmon	-0.27959	0.502448
GEcoral	MEsalmon	-0.355166	0.387947
GEsalmon2	MEsalmon	-0.558102	0.150549
GEbrown2	MEsalmon	-0.372772	0.363103
GElightblue3	MEsalmon	-0.245655	0.557591
GEdarkorange	MEsalmon	-0.16605	0.694332
GEmediumpurple2	MEsalmon	-0.0752289	0.859477
GEdeeppink1	MEsalmon	-0.506094	0.200656
GEroyalblue3	MEsalmon	0.0897297	0.832658
GEsaddlebrown	MEsalmon	0.427471	0.290779
GEdarkmagenta	MEsalmon	-0.0881751	0.835527
GElightpink3	MEsalmon	-0.0228505	0.95717
GEchocolate4	MEsalmon	0.687515	0.0595222
GEgreenyellow	MEsalmon	0.321488	0.437456
GEdarkred	MEsalmon	0.277771	0.50535
GEorangered3	MEsalmon	0.0652222	0.878055
GEivory	MEsalmon	0.26463	0.526496
GElightyellow	MEsalmon	0.0102994	0.98069
GEbisque4	MEsalmon	0.342799	0.40583
GEgreen	MEsalmon	0.425597	0.293131
GEmaroon	MEsalmon	0.360869	0.379819
GEred	MEsalmon	0.536066	0.170835
GEcoral4	MEsalmon	0.17822	0.672845
GEorangered1	MEsalmon	0.27966	0.502336
GEorangered	MEsalmon	0.324175	0.433413
GEpalevioletred2	MEsalmon	0.417484	0.303418
GEdarkolivegreen	MEsalmon	0.163101	0.699566
GEdarkorange2	MEsalmon	-0.0194502	0.96354
GEdarkgrey	MEsalmon	0.33018	0.424436
GEantiquewhite1	MEsalmon	0.133716	0.752256
GElightsteelblue	MEsalmon	0.247133	0.555147
GEthistle	MEsalmon	0.38001	0.353105
GEtan3	MEsalmon	0.0609478	0.886006
GEthistle1	MEsalmon	-0.0556298	0.895909
GEslateblue	MEsalmon	0.0880818	0.835699
GEdarkviolet	MEsalmon	0.176149	0.676489
GEmagenta4	MEsalmon	0.313278	0.449905
GEthistle3	MEsalmon	0.586941	0.126115
GEyellowgreen	MEsalmon	0.200345	0.634285
GEsalmon	MEsalmon	0.0567649	0.893794
GEyellow	MEsalmon	0.300461	0.469623
GEdarkslateblue	MEsalmon	0.496635	0.210597
GEmediumorchid	MEsalmon	0.325991	0.430691
GEpalevioletred	MEsalmon	0.013386	0.974904
GEdeeppink	MEsalmon	0.0138533	0.974028
GEtan4	MEsalmon	-0.0769798	0.856232
GEmagenta	MEsalmon	0.209877	0.617883
GEroyalblue	MEsalmon	0.36407	0.375291
GEblack	MEsalmon	0.453602	0.258959
GEpurple	MEsalmon	0.582053	0.130088
GEcoral3	MEsalmon	0.774474	0.024045
GEdarkturquoise	MEsalmon	0.755059	0.0303204
GEorangered4	MEsalmon	0.497675	0.209491
GEskyblue4	MEsalmon	0.459425	0.252117
GEfloralwhite	MEsalmon	0.414905	0.306723
GEindianred3	MEsalmon	0.648014	0.0822678
GElightcyan1	MEsalmon	0.344084	0.403956
GEindianred4	MEsalmon	0.362088	0.378091
GEdarkolivegreen1	MEsalmon	0.15485	0.714265
GEdarkseagreen4	MEsalmon	0.216617	0.606369
GEpink4	MEsalmon	-0.0476168	0.910853
GEwhite	MEsalmon	0.130127	0.758752
GEdarkgreen	MEsalmon	0.378073	0.355768
GEdarkolivegreen2	MEsalmon	0.430219	0.287348
GEplum	MEsalmon	0.242709	0.562477
GEplum4	MEsalmon	0.594377	0.120204
GEyellow4	MEsalmon	0.332838	0.420488
GEplum2	MElightgreen	0.412668	0.309603
GEskyblue1	MElightgreen	0.546476	0.161078
GEnavajowhite	MElightgreen	-0.175565	0.677517
GEblue2	MElightgreen	-0.0558513	0.895496
GElightcyan	MElightgreen	0.263166	0.528873
GEmediumpurple	MElightgreen	0.0737424	0.862233
GElightslateblue	MElightgreen	-0.0293092	0.945077
GEplum3	MElightgreen	0.150126	0.722714
GEbrown1	MElightgreen	-0.169208	0.688739
GEyellow3	MElightgreen	-0.685984	0.0603239
GEplum1	MElightgreen	-0.316973	0.444285
GElavenderblush1	MElightgreen	-0.349329	0.396344
GEsalmon4	MElightgreen	-0.117328	0.782021
GEantiquewhite2	MElightgreen	0.0448331	0.916051
GElightpink2	MElightgreen	0.396106	0.33133
GEfirebrick2	MElightgreen	-0.0887214	0.834518
GEpink3	MElightgreen	0.289631	0.486547
GEcoral1	MElightgreen	-0.354661	0.38867
GEdarkseagreen2	MElightgreen	-0.344086	0.403953
GEmagenta3	MElightgreen	-0.0265986	0.950151
GEthistle2	MElightgreen	0.0929111	0.826792
GEcoral2	MElightgreen	-0.139184	0.742381
GEsienna3	MElightgreen	-0.340263	0.40954
GEtan	MElightgreen	-0.0823453	0.846299
GEgrey60	MElightgreen	-0.105847	0.803013
GElightcoral	MElightgreen	-0.0869212	0.837842
GElightsteelblue1	MElightgreen	0.157498	0.709539
GEgreen3	MElightgreen	0.049422	0.907484
GEskyblue3	MElightgreen	-0.0663616	0.875937
GEtomato	MElightgreen	0.16711	0.692453
GEbrown	MElightgreen	-0.0592129	0.889235
GEdarkolivegreen4	MElightgreen	0.170632	0.686221
GEpalevioletred3	MElightgreen	-0.145981	0.73015
GEblue	MElightgreen	-0.510434	0.19618
GEmidnightblue	MElightgreen	-0.303274	0.465266
GEpink	MElightgreen	-0.253185	0.545175
GEturquoise	MElightgreen	-0.335766	0.416156
GElavenderblush3	MElightgreen	-0.727831	0.0406746
GEmediumpurple3	MElightgreen	-0.428855	0.289049
GEsteelblue	MElightgreen	-0.617989	0.10249
GEmistyrose	MElightgreen	-0.765609	0.026799
GEgreen4	MElightgreen	-0.660004	0.0749053
GEhoneydew	MElightgreen	-0.460272	0.25113
GEsienna4	MElightgreen	-0.552606	0.155478
GEcyan	MElightgreen	-0.371271	0.365192
GEorange	MElightgreen	-0.299204	0.471575
GEsalmon1	MElightgreen	-0.526384	0.180189
GEpaleturquoise	MElightgreen	-0.484532	0.223681
GEantiquewhite4	MElightgreen	-0.629752	0.0942615
GEpalevioletred1	MElightgreen	-0.509649	0.196986
GEsienna2	MElightgreen	0.0853677	0.840711
GEskyblue2	MElightgreen	-0.315779	0.446098
GEnavajowhite2	MElightgreen	-0.53645	0.17047
GEindianred2	MElightgreen	-0.149234	0.724314
GEskyblue	MElightgreen	-0.492028	0.215528
GElavenderblush	MElightgreen	0.0799653	0.850703
GEyellow2	MElightgreen	-0.26046	0.533275
GEblue4	MElightgreen	-0.307448	0.458832
GEnavajowhite1	MElightgreen	-0.116352	0.783801
GElightgreen	MElightgreen	0.100657	0.812538
GElightpink4	MElightgreen	-0.388667	0.341314
GEbrown4	MElightgreen	0.621622	0.0999063
GEhoneydew1	MElightgreen	0.557799	0.150818
GElavenderblush2	MElightgreen	0.475056	0.234209
GEmediumpurple1	MElightgreen	0.477066	0.231955
GEpowderblue	MElightgreen	-0.147987	0.726548
GEblueviolet	MElightgreen	-0.173178	0.681725
GEdarkseagreen3	MElightgreen	0.127573	0.763384
GElightpink1	MElightgreen	-0.24127	0.564868
GEblue3	MElightgreen	-0.308294	0.457532
GElightblue4	MElightgreen	-0.404225	0.320593
GEfirebrick4	MElightgreen	-0.0411284	0.922971
GEviolet	MElightgreen	0.144959	0.731986
GElightskyblue4	MElightgreen	-0.262415	0.530094
GEmoccasin	MElightgreen	0.0653934	0.877736
GEfirebrick3	MElightgreen	0.0529263	0.900948
GEmediumpurple4	MElightgreen	-0.0421343	0.921092
GEthistle4	MElightgreen	-0.253862	0.544063
GEmagenta2	MElightgreen	-0.0647027	0.879021
GEcoral	MElightgreen	-0.411813	0.310708
GEsalmon2	MElightgreen	-0.440562	0.274611
GEbrown2	MElightgreen	-0.338319	0.412395
GElightblue3	MElightgreen	0.0468315	0.912319
GEdarkorange	MElightgreen	0.188901	0.654146
GEmediumpurple2	MElightgreen	0.016871	0.968373
GEdeeppink1	MElightgreen	-0.226296	0.589957
GEroyalblue3	MElightgreen	0.390565	0.338754
GEsaddlebrown	MElightgreen	0.71892	0.0444716
GEdarkmagenta	MElightgreen	0.369387	0.367823
GElightpink3	MElightgreen	0.236486	0.572844
GEchocolate4	MElightgreen	0.582484	0.129734
GEgreenyellow	MElightgreen	0.499725	0.207322
GEdarkred	MElightgreen	0.419656	0.300647
GEorangered3	MElightgreen	0.186795	0.657822
GEivory	MElightgreen	0.57493	0.136
GElightyellow	MElightgreen	0.367901	0.369903
GEbisque4	MElightgreen	0.323411	0.434562
GEgreen	MElightgreen	0.5767	0.134517
GEmaroon	MElightgreen	0.517215	0.189294
GEred	MElightgreen	0.34893	0.39692
GEcoral4	MElightgreen	0.241205	0.564975
GEorangered1	MElightgreen	0.375992	0.35864
GEorangered	MElightgreen	0.402567	0.322772
GEpalevioletred2	MElightgreen	0.355382	0.387637
GEdarkolivegreen	MElightgreen	0.526828	0.179753
GEdarkorange2	MElightgreen	0.224342	0.59326
GEdarkgrey	MElightgreen	0.612961	0.106128
GEantiquewhite1	MElightgreen	0.269755	0.518211
GElightsteelblue	MElightgreen	0.455872	0.256281
GEthistle	MElightgreen	0.593897	0.12058
GEtan3	MElightgreen	0.366742	0.37153
GEthistle1	MElightgreen	0.249958	0.550484
GEslateblue	MElightgreen	0.186348	0.658601
GEdarkviolet	MElightgreen	0.356653	0.38582
GEmagenta4	MElightgreen	0.370514	0.366249
GEthistle3	MElightgreen	0.470949	0.238849
GEyellowgreen	MElightgreen	0.242333	0.563101
GEsalmon	MElightgreen	0.454781	0.257566
GEyellow	MElightgreen	0.672533	0.0676407
GEdarkslateblue	MElightgreen	0.740311	0.035698
GEmediumorchid	MElightgreen	0.646076	0.0834956
GEpalevioletred	MElightgreen	0.373309	0.362357
GEdeeppink	MElightgreen	0.452962	0.259716
GEtan4	MElightgreen	0.273311	0.51249
GEmagenta	MElightgreen	0.519059	0.187442
GEroyalblue	MElightgreen	0.653638	0.0787639
GEblack	MElightgreen	0.769327	0.0256215
GEpurple	MElightgreen	0.776958	0.0233064
GEcoral3	MElightgreen	0.963453	0.000118714
GEdarkturquoise	MElightgreen	0.827506	0.0112283
GEorangered4	MElightgreen	0.721263	0.0434535
GEskyblue4	MElightgreen	0.626134	0.0967503
GEfloralwhite	MElightgreen	0.63484	0.0908251
GEindianred3	MElightgreen	0.707584	0.0496018
GElightcyan1	MElightgreen	0.438627	0.276972
GEindianred4	MElightgreen	0.628412	0.0951792
GEdarkolivegreen1	MElightgreen	0.397593	0.329352
GEdarkseagreen4	MElightgreen	0.473259	0.236234
GEpink4	MElightgreen	0.212693	0.613065
GEwhite	MElightgreen	0.497481	0.209697
GEdarkgreen	MElightgreen	0.539161	0.167902
GEdarkolivegreen2	MElightgreen	0.606148	0.111173
GEplum	MElightgreen	0.262718	0.529601
GEplum4	MElightgreen	0.762	0.0279735
GEyellow4	MElightgreen	0.430198	0.287375
GEplum2	MEorange	0.348314	0.397811
GEskyblue1	MEorange	0.527953	0.178654
GEnavajowhite	MEorange	-0.127338	0.763809
GEblue2	MEorange	-0.107463	0.800052
GElightcyan	MEorange	0.0936056	0.825512
GEmediumpurple	MEorange	0.145488	0.731034
GElightslateblue	MEorange	0.0888252	0.834327
GEplum3	MEorange	0.177745	0.673681
GEbrown1	MEorange	-0.330135	0.424502
GEyellow3	MEorange	-0.679093	0.0640101
GEplum1	MEorange	-0.472199	0.237432
GElavenderblush1	MEorange	-0.349971	0.395417
GEsalmon4	MEorange	-0.318281	0.442301
GEantiquewhite2	MEorange	0.203309	0.62917
GElightpink2	MEorange	0.522328	0.184187
GEfirebrick2	MEorange	-0.0827847	0.845486
GEpink3	MEorange	0.154726	0.714486
GEcoral1	MEorange	-0.210712	0.616454
GEdarkseagreen2	MEorange	-0.307293	0.45907
GEmagenta3	MEorange	0.0637829	0.880731
GEthistle2	MEorange	0.131057	0.757068
GEcoral2	MEorange	-0.0163917	0.969271
GEsienna3	MEorange	-0.222603	0.596203
GEtan	MEorange	0.00212226	0.996021
GEgrey60	MEorange	-0.161751	0.701966
GElightcoral	MEorange	-0.0422268	0.920919
GElightsteelblue1	MEorange	-0.166564	0.693421
GEgreen3	MEorange	-0.0856303	0.840226
GEskyblue3	MEorange	-0.257019	0.538892
GEtomato	MEorange	0.0970681	0.819137
GEbrown	MEorange	-0.0728257	0.863934
GEdarkolivegreen4	MEorange	0.13472	0.750439
GEpalevioletred3	MEorange	-0.264045	0.527447
GEblue	MEorange	-0.377562	0.356472
GEmidnightblue	MEorange	-0.356979	0.385355
GEpink	MEorange	0.0138351	0.974063
GEturquoise	MEorange	-0.212425	0.613523
GElavenderblush3	MEorange	-0.568885	0.141132
GEmediumpurple3	MEorange	-0.278324	0.504467
GEsteelblue	MEorange	-0.516406	0.190108
GEmistyrose	MEorange	-0.527726	0.178876
GEgreen4	MEorange	-0.392445	0.336227
GEhoneydew	MEorange	-0.476743	0.232317
GEsienna4	MEorange	-0.436453	0.279637
GEcyan	MEorange	-0.188771	0.654373
GEorange	MEorange	-0.300946	0.468871
GEsalmon1	MEorange	-0.551915	0.156104
GEpaleturquoise	MEorange	-0.34513	0.402433
GEantiquewhite4	MEorange	-0.493159	0.214312
GEpalevioletred1	MEorange	-0.512922	0.193638
GEsienna2	MEorange	0.297364	0.474438
GEskyblue2	MEorange	-0.0610335	0.885846
GEnavajowhite2	MEorange	-0.314725	0.4477
GEindianred2	MEorange	0.211802	0.614588
GEskyblue	MEorange	-0.121461	0.77449
GElavenderblush	MEorange	0.154345	0.715167
GEyellow2	MEorange	-0.128744	0.761258
GEblue4	MEorange	-0.442826	0.271861
GEnavajowhite1	MEorange	-0.271314	0.515699
GElightgreen	MEorange	0.0439634	0.917675
GElightpink4	MEorange	-0.208538	0.62018
GEbrown4	MEorange	0.773175	0.0244371
GEhoneydew1	MEorange	0.677599	0.0648265
GElavenderblush2	MEorange	0.751993	0.031394
GEmediumpurple1	MEorange	0.67255	0.0676312
GEpowderblue	MEorange	-0.397316	0.32972
GEblueviolet	MEorange	-0.514628	0.191905
GEdarkseagreen3	MEorange	-0.227817	0.587393
GElightpink1	MEorange	-0.546602	0.160962
GEblue3	MEorange	-0.413186	0.308935
GElightblue4	MEorange	-0.54528	0.162183
GEfirebrick4	MEorange	-0.259661	0.534578
GEviolet	MEorange	-0.186769	0.657866
GElightskyblue4	MEorange	-0.32481	0.432461
GEmoccasin	MEorange	-0.0817558	0.84739
GEfirebrick3	MEorange	-0.239268	0.568201
GEmediumpurple4	MEorange	-0.252725	0.545931
GEthistle4	MEorange	-0.353956	0.38968
GEmagenta2	MEorange	-0.22324	0.595124
GEcoral	MEorange	-0.341072	0.408355
GEsalmon2	MEorange	-0.522093	0.18442
GEbrown2	MEorange	-0.32381	0.433961
GElightblue3	MEorange	-0.0076615	0.985635
GEdarkorange	MEorange	0.090226	0.831742
GEmediumpurple2	MEorange	-0.248401	0.553053
GEdeeppink1	MEorange	-0.450447	0.262704
GEroyalblue3	MEorange	0.207988	0.621123
GEsaddlebrown	MEorange	0.676522	0.0654186
GEdarkmagenta	MEorange	0.203499	0.628843
GElightpink3	MEorange	0.129719	0.759492
GEchocolate4	MEorange	0.28658	0.491358
GEgreenyellow	MEorange	0.401689	0.32393
GEdarkred	MEorange	0.168492	0.690006
GEorangered3	MEorange	0.0290951	0.945477
GEivory	MEorange	0.229024	0.585359
GElightyellow	MEorange	0.0741022	0.861566
GEbisque4	MEorange	0.051121	0.904315
GEgreen	MEorange	0.202663	0.630283
GEmaroon	MEorange	0.256091	0.54041
GEred	MEorange	0.339074	0.411285
GEcoral4	MEorange	0.339291	0.410967
GEorangered1	MEorange	0.180937	0.668075
GEorangered	MEorange	0.300279	0.469906
GEpalevioletred2	MEorange	0.308663	0.456966
GEdarkolivegreen	MEorange	0.28018	0.501509
GEdarkorange2	MEorange	-0.0544738	0.898064
GEdarkgrey	MEorange	0.314085	0.448675
GEantiquewhite1	MEorange	-0.157211	0.71005
GElightsteelblue	MEorange	0.137592	0.745253
GEthistle	MEorange	0.289233	0.487174
GEtan3	MEorange	0.0903688	0.831479
GEthistle1	MEorange	-0.0874678	0.836833
GEslateblue	MEorange	-0.130511	0.758056
GEdarkviolet	MEorange	-0.0341146	0.936085
GEmagenta4	MEorange	0.0902361	0.831724
GEthistle3	MEorange	0.209641	0.618288
GEyellowgreen	MEorange	-0.1512	0.720791
GEsalmon	MEorange	0.367966	0.369812
GEyellow	MEorange	0.549642	0.158172
GEdarkslateblue	MEorange	0.571969	0.138501
GEmediumorchid	MEorange	0.431183	0.286149
GEpalevioletred	MEorange	0.416969	0.304076
GEdeeppink	MEorange	0.271601	0.515239
GEtan4	MEorange	0.0637194	0.880849
GEmagenta	MEorange	0.290697	0.484872
GEroyalblue	MEorange	0.525128	0.181422
GEblack	MEorange	0.497727	0.209436
GEpurple	MEorange	0.543587	0.163755
GEcoral3	MEorange	0.86182	0.00593128
GEdarkturquoise	MEorange	0.644563	0.0844618
GEorangered4	MEorange	0.651173	0.0802889
GEskyblue4	MEorange	0.643513	0.085136
GEfloralwhite	MEorange	0.691041	0.057701
GEindianred3	MEorange	0.670596	0.0687352
GElightcyan1	MEorange	0.294966	0.478181
GEindianred4	MEorange	0.448959	0.264479
GEdarkolivegreen1	MEorange	0.186086	0.65906
GEdarkseagreen4	MEorange	0.443928	0.270527
GEpink4	MEorange	0.211205	0.615611
GEwhite	MEorange	0.418646	0.301933
GEdarkgreen	MEorange	0.579111	0.132512
GEdarkolivegreen2	MEorange	0.702652	0.0519399
GEplum	MEorange	0.13287	0.753786
GEplum4	MEorange	0.613782	0.105529
GEyellow4	MEorange	0.376814	0.357504
GEplum2	MEdarkred	0.561972	0.147131
GEskyblue1	MEdarkred	0.716606	0.0454918
GEnavajowhite	MEdarkred	0.425496	0.293258
GEblue2	MEdarkred	0.625194	0.0974027
GElightcyan	MEdarkred	0.88621	0.00337625
GEmediumpurple	MEdarkred	0.670595	0.0687359
GElightslateblue	MEdarkred	0.558581	0.150124
GEplum3	MEdarkred	0.748129	0.0327804
GEbrown1	MEdarkred	0.367841	0.369987
GEyellow3	MEdarkred	-0.0542622	0.898458
GEplum1	MEdarkred	0.17004	0.687268
GElavenderblush1	MEdarkred	-0.355369	0.387656
GEsalmon4	MEdarkred	-0.00691176	0.987041
GEantiquewhite2	MEdarkred	0.0581287	0.891254
GElightpink2	MEdarkred	0.171676	0.684376
GEfirebrick2	MEdarkred	-0.125898	0.766423
GEpink3	MEdarkred	0.297469	0.474275
GEcoral1	MEdarkred	0.123383	0.770994
GEdarkseagreen2	MEdarkred	0.28352	0.496201
GEmagenta3	MEdarkred	0.33235	0.421211
GEthistle2	MEdarkred	0.448099	0.265509
GEcoral2	MEdarkred	0.117017	0.782587
GEsienna3	MEdarkred	0.0840233	0.843196
GEtan	MEdarkred	0.178546	0.672273
GEgrey60	MEdarkred	0.242974	0.562037
GElightcoral	MEdarkred	0.0774355	0.855388
GElightsteelblue1	MEdarkred	0.50182	0.205116
GEgreen3	MEdarkred	0.484877	0.223302
GEskyblue3	MEdarkred	0.244301	0.559835
GEtomato	MEdarkred	0.0496779	0.907007
GEbrown	MEdarkred	0.0040856	0.99234
GEdarkolivegreen4	MEdarkred	0.304782	0.462937
GEpalevioletred3	MEdarkred	-0.19009	0.652074
GEblue	MEdarkred	-0.617264	0.10301
GEmidnightblue	MEdarkred	-0.394927	0.332904
GEpink	MEdarkred	-0.446845	0.267012
GEturquoise	MEdarkred	-0.308742	0.456843
GElavenderblush3	MEdarkred	-0.513378	0.193174
GEmediumpurple3	MEdarkred	-0.313715	0.449238
GEsteelblue	MEdarkred	-0.292105	0.482661
GEmistyrose	MEdarkred	-0.614075	0.105316
GEgreen4	MEdarkred	-0.758298	0.0292105
GEhoneydew	MEdarkred	-0.519251	0.18725
GEsienna4	MEdarkred	-0.689183	0.0586567
GEcyan	MEdarkred	-0.668378	0.0700013
GEorange	MEdarkred	-0.430498	0.287001
GEsalmon1	MEdarkred	-0.627318	0.0959318
GEpaleturquoise	MEdarkred	-0.683839	0.0614575
GEantiquewhite4	MEdarkred	-0.708329	0.0492545
GEpalevioletred1	MEdarkred	-0.702631	0.0519499
GEsienna2	MEdarkred	-0.480354	0.228292
GEskyblue2	MEdarkred	-0.520314	0.186189
GEnavajowhite2	MEdarkred	0.0845653	0.842194
GEindianred2	MEdarkred	-0.12913	0.76056
GEskyblue	MEdarkred	-0.43466	0.281845
GElavenderblush	MEdarkred	-0.0120543	0.9774
GEyellow2	MEdarkred	-0.281889	0.49879
GEblue4	MEdarkred	0.253861	0.544066
GEnavajowhite1	MEdarkred	0.157902	0.708817
GElightgreen	MEdarkred	-0.149613	0.723633
GElightpink4	MEdarkred	-0.580844	0.131081
GEbrown4	MEdarkred	0.143158	0.735223
GEhoneydew1	MEdarkred	0.0679669	0.872954
GElavenderblush2	MEdarkred	0.256143	0.540324
GEmediumpurple1	MEdarkred	-0.000861216	0.998385
GEpowderblue	MEdarkred	0.457805	0.254011
GEblueviolet	MEdarkred	0.00968991	0.981833
GEdarkseagreen3	MEdarkred	0.259652	0.534592
GElightpink1	MEdarkred	0.0351912	0.934071
GEblue3	MEdarkred	-0.0815263	0.847814
GElightblue4	MEdarkred	-0.19686	0.640313
GEfirebrick4	MEdarkred	0.222587	0.596229
GEviolet	MEdarkred	0.127515	0.763489
GElightskyblue4	MEdarkred	-0.449279	0.264097
GEmoccasin	MEdarkred	-0.445907	0.26814
GEfirebrick3	MEdarkred	0.0297257	0.944297
GEmediumpurple4	MEdarkred	-0.256469	0.539791
GEthistle4	MEdarkred	-0.49234	0.215193
GEmagenta2	MEdarkred	-0.0624691	0.883175
GEcoral	MEdarkred	-0.708657	0.0491016
GEsalmon2	MEdarkred	-0.405869	0.318439
GEbrown2	MEdarkred	-0.223323	0.594984
GElightblue3	MEdarkred	0.202854	0.629953
GEdarkorange	MEdarkred	0.211083	0.615818
GEmediumpurple2	MEdarkred	-0.022928	0.957025
GEdeeppink1	MEdarkred	0.552837	0.155269
GEroyalblue3	MEdarkred	0.472513	0.237077
GEsaddlebrown	MEdarkred	0.62172	0.0998368
GEdarkmagenta	MEdarkred	0.645023	0.0841674
GElightpink3	MEdarkred	0.350275	0.394977
GEchocolate4	MEdarkred	0.387378	0.343058
GEgreenyellow	MEdarkred	0.226192	0.590133
GEdarkred	MEdarkred	0.223692	0.594358
GEorangered3	MEdarkred	0.0514456	0.90371
GEivory	MEdarkred	0.663819	0.0726471
GElightyellow	MEdarkred	0.577996	0.133437
GEbisque4	MEdarkred	-0.0430198	0.919437
GEgreen	MEdarkred	0.551483	0.156496
GEmaroon	MEdarkred	0.323506	0.434418
GEred	MEdarkred	-0.20626	0.624092
GEcoral4	MEdarkred	0.0980412	0.817347
GEorangered1	MEdarkred	0.227404	0.588089
GEorangered	MEdarkred	0.406308	0.317865
GEpalevioletred2	MEdarkred	0.127428	0.763646
GEdarkolivegreen	MEdarkred	0.953523	0.000242315
GEdarkorange2	MEdarkred	0.849378	0.00760689
GEdarkgrey	MEdarkred	0.756917	0.0296808
GEantiquewhite1	MEdarkred	0.738336	0.0364595
GElightsteelblue	MEdarkred	0.908836	0.00176697
GEthistle	MEdarkred	0.906212	0.00192008
GEtan3	MEdarkred	0.681173	0.0628839
GEthistle1	MEdarkred	0.48501	0.223156
GEslateblue	MEdarkred	0.468807	0.241289
GEdarkviolet	MEdarkred	0.517448	0.189059
GEmagenta4	MEdarkred	0.437358	0.278526
GEthistle3	MEdarkred	0.42381	0.295382
GEyellowgreen	MEdarkred	0.4363	0.279825
GEsalmon	MEdarkred	0.923414	0.0010595
GEyellow	MEdarkred	0.861299	0.00599609
GEdarkslateblue	MEdarkred	0.91836	0.00127842
GEmediumorchid	MEdarkred	0.844734	0.00830177
GEpalevioletred	MEdarkred	0.518702	0.1878
GEdeeppink	MEdarkred	0.734841	0.0378307
GEtan4	MEdarkred	0.723127	0.0426534
GEmagenta	MEdarkred	0.526691	0.179888
GEroyalblue	MEdarkred	0.609776	0.10847
GEblack	MEdarkred	0.798579	0.0174676
GEpurple	MEdarkred	0.587767	0.125451
GEcoral3	MEdarkred	0.507566	0.199132
GEdarkturquoise	MEdarkred	0.536726	0.170207
GEorangered4	MEdarkred	0.701285	0.0525993
GEskyblue4	MEdarkred	0.608349	0.109529
GEfloralwhite	MEdarkred	0.586899	0.126149
GEindianred3	MEdarkred	0.584153	0.128373
GElightcyan1	MEdarkred	0.542674	0.164605
GEindianred4	MEdarkred	0.522669	0.183848
GEdarkolivegreen1	MEdarkred	0.755699	0.030099
GEdarkseagreen4	MEdarkred	0.66544	0.0716993
GEpink4	MEdarkred	0.516944	0.189565
GEwhite	MEdarkred	0.751761	0.0314763
GEdarkgreen	MEdarkred	0.696234	0.0550793
GEdarkolivegreen2	MEdarkred	0.596195	0.118783
GEplum	MEdarkred	0.640431	0.0871335
GEplum4	MEdarkred	0.711889	0.047614
GEyellow4	MEdarkred	0.468229	0.241948
GEplum2	MEmidnightblue	0.500636	0.206361
GEskyblue1	MEmidnightblue	0.673325	0.0671957
GEnavajowhite	MEmidnightblue	0.174894	0.6787
GEblue2	MEmidnightblue	0.541129	0.166051
GElightcyan	MEmidnightblue	0.644529	0.0844835
GEmediumpurple	MEmidnightblue	0.612442	0.106507
GElightslateblue	MEmidnightblue	0.40271	0.322585
GEplum3	MEmidnightblue	0.48339	0.224936
GEbrown1	MEmidnightblue	0.237504	0.571143
GEyellow3	MEmidnightblue	-0.219921	0.600751
GEplum1	MEmidnightblue	0.346132	0.400975
GElavenderblush1	MEmidnightblue	-0.0284968	0.946597
GEsalmon4	MEmidnightblue	0.227757	0.587494
GEantiquewhite2	MEmidnightblue	0.513518	0.193032
GElightpink2	MEmidnightblue	0.623353	0.0986886
GEfirebrick2	MEmidnightblue	0.370456	0.36633
GEpink3	MEmidnightblue	0.742982	0.0346839
GEcoral1	MEmidnightblue	-0.0107772	0.979794
GEdarkseagreen2	MEmidnightblue	0.0873848	0.836986
GEmagenta3	MEmidnightblue	0.502548	0.204353
GEthistle2	MEmidnightblue	0.630568	0.0937052
GEcoral2	MEmidnightblue	0.218021	0.60398
GEsienna3	MEmidnightblue	0.230044	0.583644
GEtan	MEmidnightblue	0.457062	0.254882
GEgrey60	MEmidnightblue	0.334364	0.418228
GElightcoral	MEmidnightblue	0.313161	0.450083
GElightsteelblue1	MEmidnightblue	0.41332	0.308762
GEgreen3	MEmidnightblue	0.451121	0.261901
GEskyblue3	MEmidnightblue	0.388508	0.34153
GEtomato	MEmidnightblue	0.281332	0.499675
GEbrown	MEmidnightblue	0.270759	0.516593
GEdarkolivegreen4	MEmidnightblue	0.524878	0.181668
GEpalevioletred3	MEmidnightblue	-0.12107	0.775202
GEblue	MEmidnightblue	-0.394624	0.333309
GEmidnightblue	MEmidnightblue	-0.174816	0.678837
GEpink	MEmidnightblue	-0.0193145	0.963794
GEturquoise	MEmidnightblue	0.0368593	0.930951
GElavenderblush3	MEmidnightblue	-0.407809	0.315906
GEmediumpurple3	MEmidnightblue	-0.213669	0.611397
GEsteelblue	MEmidnightblue	-0.199585	0.635597
GEmistyrose	MEmidnightblue	-0.665483	0.0716744
GEgreen4	MEmidnightblue	-0.664015	0.0725318
GEhoneydew	MEmidnightblue	-0.4938	0.213624
GEsienna4	MEmidnightblue	-0.804823	0.015973
GEcyan	MEmidnightblue	-0.278225	0.504624
GEorange	MEmidnightblue	-0.0567223	0.893874
GEsalmon1	MEmidnightblue	-0.33202	0.421701
GEpaleturquoise	MEmidnightblue	-0.415267	0.306258
GEantiquewhite4	MEmidnightblue	-0.517521	0.188986
GEpalevioletred1	MEmidnightblue	-0.494287	0.213103
GEsienna2	MEmidnightblue	0.00597625	0.988795
GEskyblue2	MEmidnightblue	-0.335861	0.416015
GEnavajowhite2	MEmidnightblue	-0.288262	0.488704
GEindianred2	MEmidnightblue	-0.0315843	0.940819
GEskyblue	MEmidnightblue	-0.325488	0.431443
GElavenderblush	MEmidnightblue	-0.10817	0.798758
GEyellow2	MEmidnightblue	-0.407197	0.316704
GEblue4	MEmidnightblue	0.0481484	0.909861
GEnavajowhite1	MEmidnightblue	-0.287889	0.489292
GElightgreen	MEmidnightblue	-0.254096	0.543679
GElightpink4	MEmidnightblue	-0.578858	0.132722
GEbrown4	MEmidnightblue	0.48162	0.226889
GEhoneydew1	MEmidnightblue	0.542682	0.164598
GElavenderblush2	MEmidnightblue	0.21358	0.611548
GEmediumpurple1	MEmidnightblue	0.127578	0.763374
GEpowderblue	MEmidnightblue	-0.00322273	0.993957
GEblueviolet	MEmidnightblue	-0.241105	0.565142
GEdarkseagreen3	MEmidnightblue	-0.0966127	0.819975
GElightpink1	MEmidnightblue	-0.135538	0.748962
GEblue3	MEmidnightblue	-0.1357	0.748668
GElightblue4	MEmidnightblue	-0.111539	0.792593
GEfirebrick4	MEmidnightblue	0.114129	0.78786
GEviolet	MEmidnightblue	0.0315351	0.940911
GElightskyblue4	MEmidnightblue	-0.394961	0.332859
GEmoccasin	MEmidnightblue	-0.269039	0.519365
GEfirebrick3	MEmidnightblue	0.00635653	0.988082
GEmediumpurple4	MEmidnightblue	-0.0266547	0.950046
GEthistle4	MEmidnightblue	-0.612852	0.106208
GEmagenta2	MEmidnightblue	-0.110516	0.794464
GEcoral	MEmidnightblue	-0.582081	0.130064
GEsalmon2	MEmidnightblue	-0.547062	0.160538
GEbrown2	MEmidnightblue	-0.0729341	0.863733
GElightblue3	MEmidnightblue	0.221052	0.598831
GEdarkorange	MEmidnightblue	0.0820673	0.846813
GEmediumpurple2	MEmidnightblue	0.00339219	0.99364
GEdeeppink1	MEmidnightblue	0.242521	0.562788
GEroyalblue3	MEmidnightblue	0.0233483	0.956238
GEsaddlebrown	MEmidnightblue	0.38772	0.342596
GEdarkmagenta	MEmidnightblue	0.330532	0.423912
GElightpink3	MEmidnightblue	0.179021	0.671438
GEchocolate4	MEmidnightblue	0.442994	0.271657
GEgreenyellow	MEmidnightblue	0.157642	0.709281
GEdarkred	MEmidnightblue	0.223043	0.595457
GEorangered3	MEmidnightblue	-0.107805	0.799425
GEivory	MEmidnightblue	0.359235	0.38214
GElightyellow	MEmidnightblue	0.266902	0.522817
GEbisque4	MEmidnightblue	-0.200026	0.634836
GEgreen	MEmidnightblue	0.397482	0.3295
GEmaroon	MEmidnightblue	0.116288	0.783917
GEred	MEmidnightblue	0.173737	0.680738
GEcoral4	MEmidnightblue	0.502696	0.204198
GEorangered1	MEmidnightblue	0.377709	0.356269
GEorangered	MEmidnightblue	0.624726	0.0977291
GEpalevioletred2	MEmidnightblue	0.506039	0.200714
GEdarkolivegreen	MEmidnightblue	0.634629	0.0909662
GEdarkorange2	MEmidnightblue	0.461579	0.24961
GEdarkgrey	MEmidnightblue	0.595146	0.119601
GEantiquewhite1	MEmidnightblue	0.529774	0.176883
GElightsteelblue	MEmidnightblue	0.859774	0.00618868
GEthistle	MEmidnightblue	0.851191	0.00734606
GEtan3	MEmidnightblue	0.640919	0.086815
GEthistle1	MEmidnightblue	0.395242	0.332483
GEslateblue	MEmidnightblue	0.503882	0.202958
GEdarkviolet	MEmidnightblue	0.478418	0.230445
GEmagenta4	MEmidnightblue	0.601839	0.114432
GEthistle3	MEmidnightblue	0.6541	0.0784804
GEyellowgreen	MEmidnightblue	0.509875	0.196754
GEsalmon	MEmidnightblue	0.721598	0.0433088
GEyellow	MEmidnightblue	0.755971	0.0300054
GEdarkslateblue	MEmidnightblue	0.930616	0.00079222
GEmediumorchid	MEmidnightblue	0.888182	0.0032087
GEpalevioletred	MEmidnightblue	0.499384	0.207682
GEdeeppink	MEmidnightblue	0.548055	0.159625
GEtan4	MEmidnightblue	0.601363	0.114796
GEmagenta	MEmidnightblue	0.459438	0.252102
GEroyalblue	MEmidnightblue	0.634663	0.0909432
GEblack	MEmidnightblue	0.657722	0.0762756
GEpurple	MEmidnightblue	0.58603	0.12685
GEcoral3	MEmidnightblue	0.601239	0.114891
GEdarkturquoise	MEmidnightblue	0.788476	0.0200656
GEorangered4	MEmidnightblue	0.638455	0.0884279
GEskyblue4	MEmidnightblue	0.703053	0.0517471
GEfloralwhite	MEmidnightblue	0.592525	0.121661
GEindianred3	MEmidnightblue	0.826313	0.0114519
GElightcyan1	MEmidnightblue	0.842325	0.00867763
GEindianred4	MEmidnightblue	0.680216	0.0634003
GEdarkolivegreen1	MEmidnightblue	0.768207	0.0259726
GEdarkseagreen4	MEmidnightblue	0.792459	0.0190144
GEpink4	MEmidnightblue	0.635824	0.090169
GEwhite	MEmidnightblue	0.688052	0.0592428
GEdarkgreen	MEmidnightblue	0.844495	0.00833866
GEdarkolivegreen2	MEmidnightblue	0.824155	0.0118637
GEplum	MEmidnightblue	0.833258	0.0101887
GEplum4	MEmidnightblue	0.914911	0.00144355
GEyellow4	MEmidnightblue	0.756844	0.0297057
GEplum2	MEred	0.61225	0.106648
GEskyblue1	MEred	0.841695	0.0087778
GEnavajowhite	MEred	0.246423	0.556321
GEblue2	MEred	0.380538	0.352381
GElightcyan	MEred	0.636566	0.0896761
GEmediumpurple	MEred	0.572396	0.138139
GElightslateblue	MEred	0.515953	0.190565
GEplum3	MEred	0.662383	0.073492
GEbrown1	MEred	0.0572173	0.892952
GEyellow3	MEred	-0.39564	0.331952
GEplum1	MEred	-0.194073	0.645146
GElavenderblush1	MEred	-0.436914	0.279071
GEsalmon4	MEred	-0.257595	0.53795
GEantiquewhite2	MEred	0.203052	0.629612
GElightpink2	MEred	0.476946	0.232089
GEfirebrick2	MEred	-0.162405	0.700803
GEpink3	MEred	0.236995	0.571992
GEcoral1	MEred	0.0694198	0.870255
GEdarkseagreen2	MEred	0.0841593	0.842945
GEmagenta3	MEred	0.332348	0.421214
GEthistle2	MEred	0.438373	0.277283
GEcoral2	MEred	0.155373	0.713331
GEsienna3	MEred	0.00802494	0.984954
GEtan	MEred	0.171174	0.685263
GEgrey60	MEred	0.0675411	0.873745
GElightcoral	MEred	0.0706728	0.867929
GElightsteelblue1	MEred	0.149115	0.724527
GEgreen3	MEred	0.268896	0.519597
GEskyblue3	MEred	-0.0406723	0.923823
GEtomato	MEred	0.0592638	0.88914
GEbrown	MEred	-0.0218072	0.959125
GEdarkolivegreen4	MEred	0.301659	0.467766
GEpalevioletred3	MEred	-0.307662	0.458502
GEblue	MEred	-0.585087	0.127613
GEmidnightblue	MEred	-0.489721	0.21802
GEpink	MEred	-0.198719	0.637094
GEturquoise	MEred	-0.278551	0.504104
GElavenderblush3	MEred	-0.608955	0.109078
GEmediumpurple3	MEred	-0.280621	0.500806
GEsteelblue	MEred	-0.420984	0.298959
GEmistyrose	MEred	-0.663818	0.0726476
GEgreen4	MEred	-0.675009	0.0662562
GEhoneydew	MEred	-0.660671	0.0745075
GEsienna4	MEred	-0.714139	0.0465941
GEcyan	MEred	-0.512072	0.194505
GEorange	MEred	-0.482178	0.226272
GEsalmon1	MEred	-0.784035	0.0212794
GEpaleturquoise	MEred	-0.664343	0.0723398
GEantiquewhite4	MEred	-0.735139	0.0377125
GEpalevioletred1	MEred	-0.810887	0.0146009
GEsienna2	MEred	-0.114152	0.787818
GEskyblue2	MEred	-0.330697	0.423667
GEnavajowhite2	MEred	-0.0326214	0.938878
GEindianred2	MEred	0.190919	0.650631
GEskyblue	MEred	-0.239375	0.568022
GElavenderblush	MEred	0.111421	0.792808
GEyellow2	MEred	-0.171323	0.685
GEblue4	MEred	-0.111732	0.792239
GEnavajowhite1	MEred	-0.0995268	0.814616
GElightgreen	MEred	-0.170581	0.686311
GElightpink4	MEred	-0.522107	0.184406
GEbrown4	MEred	0.587413	0.125735
GEhoneydew1	MEred	0.440249	0.274992
GElavenderblush2	MEred	0.717238	0.0452119
GEmediumpurple1	MEred	0.409458	0.313761
GEpowderblue	MEred	0.0348425	0.934723
GEblueviolet	MEred	-0.424751	0.294196
GEdarkseagreen3	MEred	-0.0700596	0.869068
GElightpink1	MEred	-0.371152	0.365358
GEblue3	MEred	-0.318104	0.44257
GElightblue4	MEred	-0.469469	0.240532
GEfirebrick4	MEred	-0.0811937	0.84843
GEviolet	MEred	-0.148669	0.725325
GElightskyblue4	MEred	-0.539234	0.167833
GEmoccasin	MEred	-0.450689	0.262416
GEfirebrick3	MEred	-0.263933	0.527628
GEmediumpurple4	MEred	-0.431637	0.285585
GEthistle4	MEred	-0.606572	0.110855
GEmagenta2	MEred	-0.211969	0.614302
GEcoral	MEred	-0.660436	0.0746476
GEsalmon2	MEred	-0.58939	0.124151
GEbrown2	MEred	-0.364098	0.375251
GElightblue3	MEred	0.103869	0.806642
GEdarkorange	MEred	0.156889	0.710625
GEmediumpurple2	MEred	-0.276678	0.507096
GEdeeppink1	MEred	0.0211707	0.960317
GEroyalblue3	MEred	0.407985	0.315677
GEsaddlebrown	MEred	0.812149	0.0143251
GEdarkmagenta	MEred	0.516292	0.190223
GElightpink3	MEred	0.241519	0.564453
GEchocolate4	MEred	0.272231	0.514225
GEgreenyellow	MEred	0.305489	0.461847
GEdarkred	MEred	0.118768	0.779395
GEorangered3	MEred	-0.0584379	0.890678
GEivory	MEred	0.477773	0.231165
GElightyellow	MEred	0.318828	0.441473
GEbisque4	MEred	-0.115435	0.785475
GEgreen	MEred	0.340505	0.409186
GEmaroon	MEred	0.24126	0.564884
GEred	MEred	-0.00634277	0.988108
GEcoral4	MEred	0.290768	0.48476
GEorangered1	MEred	0.156353	0.71158
GEorangered	MEred	0.376799	0.357525
GEpalevioletred2	MEred	0.225674	0.591009
GEdarkolivegreen	MEred	0.738601	0.0363565
GEdarkorange2	MEred	0.462519	0.248519
GEdarkgrey	MEred	0.617112	0.103119
GEantiquewhite1	MEred	0.242853	0.562237
GElightsteelblue	MEred	0.595513	0.119315
GEthistle	MEred	0.656871	0.0767901
GEtan3	MEred	0.462691	0.24832
GEthistle1	MEred	0.180247	0.669286
GEslateblue	MEred	0.0998285	0.814062
GEdarkviolet	MEred	0.171507	0.684674
GEmagenta4	MEred	0.202729	0.63017
GEthistle3	MEred	0.299951	0.470415
GEyellowgreen	MEred	0.0736688	0.86237
GEsalmon	MEred	0.824243	0.0118469
GEyellow	MEred	0.860157	0.00613996
GEdarkslateblue	MEred	0.903895	0.0020622
GEmediumorchid	MEred	0.759923	0.0286637
GEpalevioletred	MEred	0.595428	0.119382
GEdeeppink	MEred	0.600591	0.115387
GEtan4	MEred	0.438054	0.277673
GEmagenta	MEred	0.422811	0.296644
GEroyalblue	MEred	0.647033	0.0828878
GEblack	MEred	0.729738	0.0398882
GEpurple	MEred	0.600264	0.115637
GEcoral3	MEred	0.806895	0.0154956
GEdarkturquoise	MEred	0.642415	0.0858447
GEorangered4	MEred	0.798747	0.0174261
GEskyblue4	MEred	0.760783	0.0283765
GEfloralwhite	MEred	0.799956	0.0171306
GEindianred3	MEred	0.753372	0.0309084
GElightcyan1	MEred	0.472563	0.23702
GEindianred4	MEred	0.556947	0.151578
GEdarkolivegreen1	MEred	0.536853	0.170086
GEdarkseagreen4	MEred	0.6913	0.0575682
GEpink4	MEred	0.498655	0.208452
GEwhite	MEred	0.754365	0.0305614
GEdarkgreen	MEred	0.836545	0.00962309
GEdarkolivegreen2	MEred	0.850566	0.0074353
GEplum	MEred	0.4691	0.240953
GEplum4	MEred	0.801984	0.0166422
GEyellow4	MEred	0.552653	0.155436
GEplum2	MEroyalblue	0.485924	0.222155
GEskyblue1	MEroyalblue	0.798226	0.0175546
GEnavajowhite	MEroyalblue	0.147276	0.727824
GEblue2	MEroyalblue	0.334749	0.417658
GElightcyan	MEroyalblue	0.62432	0.0980124
GEmediumpurple	MEroyalblue	0.4642	0.246575
GElightslateblue	MEroyalblue	0.344045	0.404012
GEplum3	MEroyalblue	0.55401	0.154211
GEbrown1	MEroyalblue	0.137303	0.745775
GEyellow3	MEroyalblue	-0.379038	0.35444
GEplum1	MEroyalblue	0.0545732	0.897878
GElavenderblush1	MEroyalblue	-0.248377	0.553091
GEsalmon4	MEroyalblue	-0.0434133	0.918702
GEantiquewhite2	MEroyalblue	0.154432	0.71501
GElightpink2	MEroyalblue	0.406121	0.31811
GEfirebrick2	MEroyalblue	-0.047945	0.910241
GEpink3	MEroyalblue	0.401486	0.324197
GEcoral1	MEroyalblue	-0.0830059	0.845077
GEdarkseagreen2	MEroyalblue	-0.02042	0.961723
GEmagenta3	MEroyalblue	0.277228	0.506216
GEthistle2	MEroyalblue	0.447501	0.266225
GEcoral2	MEroyalblue	-0.00450221	0.991558
GEsienna3	MEroyalblue	-0.0440397	0.917532
GEtan	MEroyalblue	0.106195	0.802376
GEgrey60	MEroyalblue	0.0754275	0.859109
GElightcoral	MEroyalblue	0.0237197	0.955542
GElightsteelblue1	MEroyalblue	0.231505	0.581189
GEgreen3	MEroyalblue	0.230928	0.582158
GEskyblue3	MEroyalblue	0.0303623	0.943106
GEtomato	MEroyalblue	-0.0208614	0.960896
GEbrown	MEroyalblue	-0.0508459	0.904828
GEdarkolivegreen4	MEroyalblue	0.251406	0.5481
GEpalevioletred3	MEroyalblue	-0.315087	0.44715
GEblue	MEroyalblue	-0.660424	0.0746544
GEmidnightblue	MEroyalblue	-0.464685	0.246016
GEpink	MEroyalblue	-0.309256	0.456055
GEturquoise	MEroyalblue	-0.322604	0.435775
GElavenderblush3	MEroyalblue	-0.677794	0.0647194
GEmediumpurple3	MEroyalblue	-0.403404	0.321671
GEsteelblue	MEroyalblue	-0.427212	0.291104
GEmistyrose	MEroyalblue	-0.813189	0.0141002
GEgreen4	MEroyalblue	-0.867037	0.00530628
GEhoneydew	MEroyalblue	-0.740907	0.0354702
GEsienna4	MEroyalblue	-0.886196	0.00337746
GEcyan	MEroyalblue	-0.567906	0.141973
GEorange	MEroyalblue	-0.390444	0.338917
GEsalmon1	MEroyalblue	-0.663682	0.0727272
GEpaleturquoise	MEroyalblue	-0.738794	0.0362818
GEantiquewhite4	MEroyalblue	-0.766068	0.0266519
GEpalevioletred1	MEroyalblue	-0.72508	0.0418249
GEsienna2	MEroyalblue	-0.24396	0.560401
GEskyblue2	MEroyalblue	-0.593331	0.121026
GEnavajowhite2	MEroyalblue	-0.332007	0.42172
GEindianred2	MEroyalblue	-0.130386	0.758282
GEskyblue	MEroyalblue	-0.544057	0.163318
GElavenderblush	MEroyalblue	-0.181865	0.666448
GEyellow2	MEroyalblue	-0.38402	0.347621
GEblue4	MEroyalblue	-0.180007	0.669707
GEnavajowhite1	MEroyalblue	-0.243344	0.561422
GElightgreen	MEroyalblue	-0.241432	0.564598
GElightpink4	MEroyalblue	-0.69235	0.057033
GEbrown4	MEroyalblue	0.37968	0.353558
GEhoneydew1	MEroyalblue	0.404577	0.320132
GElavenderblush2	MEroyalblue	0.403358	0.321732
GEmediumpurple1	MEroyalblue	0.213646	0.611436
GEpowderblue	MEroyalblue	0.114512	0.787159
GEblueviolet	MEroyalblue	-0.201499	0.632291
GEdarkseagreen3	MEroyalblue	0.0670511	0.874656
GElightpink1	MEroyalblue	-0.189682	0.652785
GEblue3	MEroyalblue	-0.365173	0.373736
GElightblue4	MEroyalblue	-0.341162	0.408224
GEfirebrick4	MEroyalblue	-0.0533216	0.900211
GEviolet	MEroyalblue	-0.0693507	0.870384
GElightskyblue4	MEroyalblue	-0.546259	0.161278
GEmoccasin	MEroyalblue	-0.350635	0.394458
GEfirebrick3	MEroyalblue	-0.0896344	0.832834
GEmediumpurple4	MEroyalblue	-0.22827	0.58663
GEthistle4	MEroyalblue	-0.507204	0.199507
GEmagenta2	MEroyalblue	-0.0466599	0.91264
GEcoral	MEroyalblue	-0.548802	0.15894
GEsalmon2	MEroyalblue	-0.415825	0.305542
GEbrown2	MEroyalblue	-0.280882	0.500391
GElightblue3	MEroyalblue	0.197789	0.638704
GEdarkorange	MEroyalblue	0.307874	0.458176
GEmediumpurple2	MEroyalblue	0.0376187	0.929531
GEdeeppink1	MEroyalblue	0.187023	0.657423
GEroyalblue3	MEroyalblue	0.329616	0.425276
GEsaddlebrown	MEroyalblue	0.628294	0.0952601
GEdarkmagenta	MEroyalblue	0.491181	0.216441
GElightpink3	MEroyalblue	0.165627	0.695081
GEchocolate4	MEroyalblue	0.372991	0.3628
GEgreenyellow	MEroyalblue	0.282486	0.497842
GEdarkred	MEroyalblue	0.29948	0.471146
GEorangered3	MEroyalblue	0.0125718	0.97643
GEivory	MEroyalblue	0.618584	0.102064
GElightyellow	MEroyalblue	0.444649	0.269657
GEbisque4	MEroyalblue	-0.0262243	0.950852
GEgreen	MEroyalblue	0.450876	0.262193
GEmaroon	MEroyalblue	0.302709	0.46614
GEred	MEroyalblue	0.00742324	0.986082
GEcoral4	MEroyalblue	0.301105	0.468624
GEorangered1	MEroyalblue	0.257363	0.538329
GEorangered	MEroyalblue	0.381701	0.350787
GEpalevioletred2	MEroyalblue	0.229259	0.584964
GEdarkolivegreen	MEroyalblue	0.731709	0.0390856
GEdarkorange2	MEroyalblue	0.517663	0.188843
GEdarkgrey	MEroyalblue	0.65879	0.0756324
GEantiquewhite1	MEroyalblue	0.403713	0.321266
GElightsteelblue	MEroyalblue	0.728348	0.0404605
GEthistle	MEroyalblue	0.774335	0.0240868
GEtan3	MEroyalblue	0.63717	0.0892753
GEthistle1	MEroyalblue	0.464904	0.245764
GEslateblue	MEroyalblue	0.264687	0.526404
GEdarkviolet	MEroyalblue	0.441708	0.273216
GEmagenta4	MEroyalblue	0.419049	0.301419
GEthistle3	MEroyalblue	0.379	0.354492
GEyellowgreen	MEroyalblue	0.327272	0.428774
GEsalmon	MEroyalblue	0.758581	0.029115
GEyellow	MEroyalblue	0.869421	0.00503532
GEdarkslateblue	MEroyalblue	0.935181	0.000648182
GEmediumorchid	MEroyalblue	0.90799	0.00181545
GEpalevioletred	MEroyalblue	0.541851	0.165374
GEdeeppink	MEroyalblue	0.720303	0.0438689
GEtan4	MEroyalblue	0.554163	0.154073
GEmagenta	MEroyalblue	0.574436	0.136415
GEroyalblue	MEroyalblue	0.716673	0.0454619
GEblack	MEroyalblue	0.799934	0.0171361
GEpurple	MEroyalblue	0.695603	0.0553939
GEcoral3	MEroyalblue	0.828899	0.0109706
GEdarkturquoise	MEroyalblue	0.741764	0.0351442
GEorangered4	MEroyalblue	0.69488	0.0557557
GEskyblue4	MEroyalblue	0.616311	0.103696
GEfloralwhite	MEroyalblue	0.713054	0.0470841
GEindianred3	MEroyalblue	0.800052	0.0171074
GElightcyan1	MEroyalblue	0.68129	0.0628205
GEindianred4	MEroyalblue	0.680631	0.0631762
GEdarkolivegreen1	MEroyalblue	0.583403	0.128984
GEdarkseagreen4	MEroyalblue	0.654216	0.078409
GEpink4	MEroyalblue	0.478356	0.230514
GEwhite	MEroyalblue	0.682898	0.0619584
GEdarkgreen	MEroyalblue	0.71567	0.0459079
GEdarkolivegreen2	MEroyalblue	0.774507	0.024035
GEplum	MEroyalblue	0.504786	0.202016
GEplum4	MEroyalblue	0.833099	0.0102166
GEyellow4	MEroyalblue	0.581925	0.130192
GEplum2	MElightyellow	-0.392067	0.336734
GEskyblue1	MElightyellow	-0.422328	0.297255
GEnavajowhite	MElightyellow	-0.426828	0.291585
GEblue2	MElightyellow	-0.585009	0.127677
GElightcyan	MElightyellow	-0.548517	0.159201
GEmediumpurple	MElightyellow	-0.818282	0.0130313
GElightslateblue	MElightyellow	-0.576906	0.134345
GEplum3	MElightyellow	-0.544409	0.16299
GEbrown1	MElightyellow	-0.0602199	0.88736
GEyellow3	MElightyellow	0.0820948	0.846762
GEplum1	MElightyellow	-0.0966823	0.819847
GElavenderblush1	MElightyellow	0.198447	0.637566
GEsalmon4	MElightyellow	0.00908477	0.982967
GEantiquewhite2	MElightyellow	-0.599347	0.116342
GElightpink2	MElightyellow	-0.523252	0.183271
GEfirebrick2	MElightyellow	-0.341663	0.407491
GEpink3	MElightyellow	-0.472074	0.237574
GEcoral1	MElightyellow	-0.12593	0.766365
GEdarkseagreen2	MElightyellow	-0.19497	0.64359
GEmagenta3	MElightyellow	-0.483069	0.22529
GEthistle2	MElightyellow	-0.495317	0.212002
GEcoral2	MElightyellow	-0.328235	0.427336
GEsienna3	MElightyellow	-0.303577	0.464798
GEtan	MElightyellow	-0.524039	0.182494
GEgrey60	MElightyellow	-0.362762	0.377139
GElightcoral	MElightyellow	-0.327175	0.428919
GElightsteelblue1	MElightyellow	-0.229756	0.584127
GEgreen3	MElightyellow	-0.406315	0.317855
GEskyblue3	MElightyellow	-0.302524	0.466426
GEtomato	MElightyellow	-0.325174	0.431914
GEbrown	MElightyellow	-0.231044	0.581962
GEdarkolivegreen4	MElightyellow	-0.438241	0.277445
GEpalevioletred3	MElightyellow	0.184288	0.662204
GEblue	MElightyellow	0.239154	0.568391
GEmidnightblue	MElightyellow	0.189085	0.653825
GEpink	MElightyellow	-0.128418	0.761851
GEturquoise	MElightyellow	-0.127319	0.763844
GElavenderblush3	MElightyellow	0.159727	0.705566
GEmediumpurple3	MElightyellow	0.104332	0.805793
GEsteelblue	MElightyellow	0.154288	0.715268
GEmistyrose	MElightyellow	0.153358	0.71693
GEgreen4	MElightyellow	0.19297	0.647062
GEhoneydew	MElightyellow	0.226584	0.589471
GEsienna4	MElightyellow	0.359869	0.381238
GEcyan	MElightyellow	0.117721	0.781303
GEorange	MElightyellow	0.0703501	0.868528
GEsalmon1	MElightyellow	0.293632	0.480268
GEpaleturquoise	MElightyellow	0.0662893	0.876071
GEantiquewhite4	MElightyellow	0.272327	0.51407
GEpalevioletred1	MElightyellow	0.386396	0.344389
GEsienna2	MElightyellow	-0.18469	0.661501
GEskyblue2	MElightyellow	-0.15913	0.706631
GEnavajowhite2	MElightyellow	-0.282437	0.49792
GEindianred2	MElightyellow	-0.319377	0.440643
GEskyblue	MElightyellow	-0.208452	0.620328
GElavenderblush	MElightyellow	-0.215984	0.607448
GEyellow2	MElightyellow	0.265255	0.525484
GEblue4	MElightyellow	-0.184489	0.661852
GEnavajowhite1	MElightyellow	0.0777552	0.854796
GElightgreen	MElightyellow	-0.0392049	0.926566
GElightpink4	MElightyellow	0.0420898	0.921175
GEbrown4	MElightyellow	-0.560858	0.148111
GEhoneydew1	MElightyellow	-0.534797	0.172046
GElavenderblush2	MElightyellow	-0.457293	0.254611
GEmediumpurple1	MElightyellow	-0.38215	0.350173
GEpowderblue	MElightyellow	0.119002	0.778969
GEblueviolet	MElightyellow	0.40983	0.313278
GEdarkseagreen3	MElightyellow	0.323462	0.434484
GElightpink1	MElightyellow	0.386253	0.344584
GEblue3	MElightyellow	0.0273023	0.948834
GElightblue4	MElightyellow	0.273117	0.512801
GEfirebrick4	MElightyellow	-0.155156	0.713718
GEviolet	MElightyellow	0.09777	0.817846
GElightskyblue4	MElightyellow	0.260982	0.532425
GEmoccasin	MElightyellow	0.326561	0.429836
GEfirebrick3	MElightyellow	0.0735001	0.862683
GEmediumpurple4	MElightyellow	0.177736	0.673696
GEthistle4	MElightyellow	0.585327	0.127419
GEmagenta2	MElightyellow	0.330403	0.424103
GEcoral	MElightyellow	0.61936	0.101511
GEsalmon2	MElightyellow	0.695219	0.0555859
GEbrown2	MElightyellow	-0.0601046	0.887575
GElightblue3	MElightyellow	-0.197192	0.639737
GEdarkorange	MElightyellow	0.0937414	0.825262
GEmediumpurple2	MElightyellow	0.30638	0.460474
GEdeeppink1	MElightyellow	-0.267894	0.521214
GEroyalblue3	MElightyellow	0.0682419	0.872443
GEsaddlebrown	MElightyellow	-0.398525	0.328114
GEdarkmagenta	MElightyellow	-0.280975	0.500243
GElightpink3	MElightyellow	-0.390515	0.338822
GEchocolate4	MElightyellow	-0.30623	0.460705
GEgreenyellow	MElightyellow	-0.218935	0.602427
GEdarkred	MElightyellow	-0.0320279	0.939989
GEorangered3	MElightyellow	0.0464606	0.913012
GEivory	MElightyellow	0.00426121	0.99201
GElightyellow	MElightyellow	-0.117765	0.781223
GEbisque4	MElightyellow	0.387987	0.342234
GEgreen	MElightyellow	-0.17729	0.674481
GEmaroon	MElightyellow	-0.0146598	0.972517
GEred	MElightyellow	-0.207511	0.621941
GEcoral4	MElightyellow	-0.465252	0.245363
GEorangered1	MElightyellow	-0.277978	0.505019
GEorangered	MElightyellow	-0.671546	0.0681968
GEpalevioletred2	MElightyellow	-0.47244	0.23716
GEdarkolivegreen	MElightyellow	-0.526876	0.179707
GEdarkorange2	MElightyellow	-0.357189	0.385055
GEdarkgrey	MElightyellow	-0.31989	0.439867
GEantiquewhite1	MElightyellow	-0.372174	0.363935
GElightsteelblue	MElightyellow	-0.598985	0.116621
GEthistle	MElightyellow	-0.668759	0.069783
GEtan3	MElightyellow	-0.222508	0.596363
GEthistle1	MElightyellow	0.0498992	0.906594
GEslateblue	MElightyellow	-0.406605	0.317477
GEdarkviolet	MElightyellow	-0.157458	0.709611
[truncated: 2,786 more rows]
